# Supplementary material for: Genome-Wide Identification of the OPR Gene Family in Soybean and Its Expression Pattern Under Salt Stress
Source: Biology (Basel). 2025 Dec 25;15(1):32. doi: 10.3390/biology15010032 (PMC12784850; doi:10.3390/biology15010032)
Supplement: Supplementary file 1 [file biology-15-00032-s001.zip]

Archive with 1 entries (1 files):
- biology-4011264-supplementary.xlsx
