# Supplementary material for: Genome-Wide Identification of the OPR Gene Family in Soybean and Its Expression Pattern Under Salt Stress
Source: Biology (Basel). 2025 Dec 25;15(1):32. doi: 10.3390/biology15010032 (PMC12784850; doi:10.3390/biology15010032)
Supplement: Supplementary file 1 [file biology-15-00032-s001.zip › biology-4011264-supplementary.xlsx]

## Sheet: Table S1
Table S1 List of GmOPR genes identified in the 28 soybean accessions and their related information
Gene ID	Gene Name	Chromosome	Size (aa)	Sequence
Glyma.01G235450.1	GmOPR1	1	136	MFMRCCCTVCCITCGVVLLRKGYRASNGGLLIAEATGVSDTAQGYPQTPGTLEARNAIHGAHGYLLEQFMKDKVNDRTDVYGGSLENRCRFTLEVIEAVVNEIGTNPDLPKRFLLNAPLNKYNRETFYIDDPVPLS*
SoyC01_01G245400.m1	GmOPR1	1	165	MFMRCCCTVCCITCGVVLLRKGYVSPLVLFPVKLQFVLFFVPQHHAILYYSQRASNGGLLIAEATGVSDTAQGYPQTPGTLEARNAIHGAHGYLLEQFMKDKVNDRTDVYGGSLENRCRFTLEVIEAVVNEIGTNPDLPKRFLLNAPLNKYNRETFYIDDPVPLS
SoyC02_01GOPR1	GmOPR1	1	165	MFMRCCCTVCCITCGVVLLRKGYVSPLVLFPVKLQFVLFFVPQHHAILYYSQRASNGGLLIAEATGVSDTAQGYPQTPGTLEARNAIHGAHGYLLEQFMKDKVNDRTDVYGGSLENRCRFTLEVIEAVVNEIGTNPDLPKRFLLNAPLNKYNRETFYIDDPVPLS
SoyC03_01G251200.m1	GmOPR1	1	165	MFMRCCCTVCCITCGVVLLRKGYVSPLVLFPVKLQFVLFFVPQHHAILYYSQRASNGGLLIAEATGVSDTAQGYPQTPGTLEARNAIHGAHGYLLEQFMKDKVNDRTDVYGGSLENRCRFTLEVIEAVVNEIGTNPDLPKRFLLNAPLNKYNRETFYIDDPVPLS
SoyC04_01G245700.m1	GmOPR1	1	165	MFMRCCCTVCCITCGVVLLRKGYVSPLVLFPVKLQFVLFFVPQHHAILYYSQRASNGGLLIAEATGVSDTAQGYPQTPGTLEARNAIHGAHGYLLEQFMKDKVNDRTDVYGGSLENRCRFTLEVIEAVVNEIGTNPDLPKRFLLNAPLNKYNRETFYIDDPVPLS
SoyC05_01G250300.m1	GmOPR1	1	165	MFMRCCCTVCCITCGVVLLRKGYVSPLVLFPVKLQFVLFFVPQHHAILYYSQRASNGGLLIAEATGVSDTAQGYPQTPGTLEARNAIHGAHGYLLEQFMKDKVNDRTDVYGGSLENRCRFTLEVIEAVVNEIGTNPDLPKRFLLNAPLNKYNRETFYIDDPVPLS
SoyC06_01GOPR1	GmOPR1	1	165	MFMRCCCTVCCITCGVVLLRKGYVSPLVLFPVKLQFVLFFVPQHHAILYYSQRASNGGLLIAEATGVSDTAQGYPQTPGTLEARNAIHGAHGYLLEQFMKDKVNDRTDVYGGSLENRCRFTLEVIEAVVNEIGTNPDLPKRFLLNAPLNKYNRETFYIDDPVPLS
SoyC07_01GOPR1	GmOPR1	1	165	MFMRCCCTVCCITCGVVLLRKGYVSPLVLFPVKLQFVLFFVPQHHAILYYSQRASNGGLLIAEATGVSDTAQGYPQTPGTLEARNAIHGAHGYLLEQFMKDKVNDRTDVYGGSLENRCRFTLEVIEAVVNEIGTNPDLPKRFLLNAPLNKYNRETFYIDDPVPLS
SoyC09_01GOPR1	GmOPR1	1	165	MFMRCCCTVCCITCGVVLLRKGYVSPLVLFPVKLQFVLFFVPQHHAILYYSQRASNGGLLIAEATGVSDTAQGYPQTPGTLEARNAIHGAHGYLLEQFMKDKVNDRTDVYGGSLENRCRFTLEVIEAVVNEIGTNPDLPKRFLLNAPLNKYNRETFYIDDPVPLS
SoyC10_01GOPR1	GmOPR1	1	165	MFMRCCCTVCCITCGVVLLRKGYVSPLVLFPVKLQFVLFFVPQHHAILYYSQRASNGGLLIAEATGVSDTAQGYPQTPGTLEARNAIHGAHGYLLEQFMKDKVNDRTDVYGGSLENRCRFTLEVIEAVVNEIGTNPDLPKRFLLNAPLNKYNRETFYIDDPVPLS
SoyC11_01GOPR1	GmOPR1	1	165	MFMRCCCTVCCITCGVVLLRKGYVSPLVLFPVKLQFVLFFVPQHHAILYYSQRASNGGLLIAEATGVSDTAQGYPQTPGTLEARNAIHGAHGYLLEQFMKDKVNDRTDVYGGSLENRCRFTLEVIEAVVNEIGTNPDLPKRFLLNAPLNKYNRETFYIDDPVPLS
SoyC12_01GOPR1	GmOPR1	1	165	MFMRCCCTVCCITCGVVLLRKGYVSPLVLFPVKLQFVLFFVPQHHAILYYSQRASNGGLLIAEATGVSDTAQGYPQTPGTLEARNAIHGAHGYLLEQFMKDKVNDRTDVYGGSLENRCRFTLEVIEAVVNEIGTNPDLPKRFLLNAPLNKYNRETFYIDDPVPLS
SoyC13_01G252100.m1	GmOPR1	1	165	MFMRCCCTVCCITCGVVLLRKGYVSPLVLFPVKLQFVLFFVPQHHAILYYSQRASNGGLLIAEATGVSDTAQGYPQTPGTLEARNAIHGAHGYLLEQFMKDKVNDRTDVYGGSLENRCRFTLEVIEAVVNEIGTNPDLPKRFLLNAPLNKYNRETFYIDDPVPLS
SoyC14_01G249400.m1	GmOPR1	1	165	MFMRCCCTVCCITCGVVLLRKGYVSPLVLFPVKLQFVLFFVPQHHAILYYSQRASNGGLLIAEATGVSDTAQGYPQTPGTLEARNAIHGAHGYLLEQFMKDKVNDRTDVYGGSLENRCRFTLEVIEAVVNEIGTNPDLPKRFLLNAPLNKYNRETFYIDDPVPLS
SoyL01_01GOPR1	GmOPR1	1	165	MFMRCCCTVCCITCGVVLLRKGYVSPLVLFPVKLQFVLFFVPQHHAILYYSQRASNGGLLIAEATGVSDTAQGYPQTPGTLEARNAIHGAHGYLLEQFMKDKVNDRTDVYGGSLENRCRFTLEVIEAVVNEIGTNPDLPKRFLLNAPLNKYNRETFYIDDPVPLS
SoyL02_01G248400.m1	GmOPR1	1	165	MFMRCCCTVCCITCGVVLLRKGYVSPLVLFPVKLQFVLFFVPQHHAILYYSQRASNGGLLIAEATGVSDTAQGYPQTPGTLEARNAIHGAHGYLLEQFMKDKVNDRTDVYGGSLENRCRFTLEVIEAVVNEIGTNPDLPKRFLLNAPLNKYNRETFYIDDPVPLS
SoyL03_01G246600.m1	GmOPR1	1	165	MFMRCCCTVCCITCGVVLLRKGYVSPLVLFPVKLQFVLFFVPQHHAILYYSQRASNGGLLIAEATGVSDTAQGYPQTPGTLEARNAIHGAHGYLLEQFMKDKVNDRTDVYGGSLENRCRFTLEVIEAVVNEIGTNPDLPKRFLLNAPLNKYNRETFYIDDPVPLS
SoyL05_01G246600.m1	GmOPR1	1	165	MFMRCCCTVCCITCGVVLLRKGYVSPLVLFPVKLQFVLFFVPQHHAILYYSQRASNGGLLIAEATGVSDTAQGYPQTPGTLEARNAIHGAHGYLLEQFMKDKVNDRTDVYGGSLENRCRFTLEVIEAVVNEIGTNPDLPKRFLLNAPLNKYNRETFYIDDPVPLS
SoyL07_01G252000.m1	GmOPR1	1	165	MFMRCCCTVCCITCGVVLLRKGYVSPLVLFPVKLQFVLFFVPQHHAILYYSQRASNGGLLIAEATGVSDTAQGYPQTPGTLEARNAIHGAHGYLLEQFMKDKVNDRTDVYGGSLENRCRFTLEVIEAVVNEIGTNPDLPKRFLLNAPLNKYNRETFYIDDPVPLS
SoyL08_01G251600.m1	GmOPR1	1	165	MFMRCCCTVCCITCGVVLLRKGYVSPLVLFPVKLQFVLFFVPQHHAILYYSQRASNGGLLIAEATGVSDTAQGYPQTPGTLEARNAIHGAHGYLLEQFMKDKVNDRTDVYGGSLENRCRFTLEVIEAVVNEIGTNPDLPKRFLLNAPLNKYNRETFYIDDPVPLS
SoyL09_01G250100.m1	GmOPR1	1	136	MFMRCCCTVCCITCGVVLLRKGYRASNGGLLIAEATGVSDTAQGYPQTPGTLEARNAIHGAHGYLLEQFMKDKVNDRTDVYGGSLENRCRFTLEVIEAVVNEIGTNPDLPKRFLLNAPLNKYNRETFYIDDPVPLS
SoyW01_01G253600.m1	GmOPR1	1	165	MFMRCCCTVCCITCGVVLLRKGYVSPLVLFPVKLQFVLFFVPQHHAILYYSQRASNGGLLIAEATGVSDTGQGYPQTPGTLEARNAIHGAHGYLLEQFMKDKVNDRTDVYGGSLENRCRFTLEVIEAVVNEIGTNPDLPKRFLLNAPLNKYNRETFYIDDPVPLS
SoyW02_01G250800.m1	GmOPR1	1	165	MFMRCCCTVCCITCGVVLLRKGYVSPLVLFPVKLQFVLFFVPQHHAILYYSQRASNGGLLIAEATGVSDTAQGYPQTPGTLEARNAIHGAHGYLLEQFMKDKVNDRTDVYGGSLENRCRFTLEVIEAVVNEIGTNPDLPKRFLLNAPLNKYNRETFYIDDPVPLS
SoyW03_01G254300.m1	GmOPR1	1	165	MFMRCCCTVCCITCGVVLLRKGYVSPLVLFPVKLQFVLFFVPQHHAILYYSQRASNGGLLIAEATGVSDTGQGYPQTPGTLEARNAIHGAHGYLLEQFMKDKVNDRTDVYGGSLENRCRFTLEVIEAVVNEIGTNPDLPKRFLLNAPLNKYNRETFYIDDPVPLS
SoyZH13_01GOPR1	GmOPR1	1	165	MFMRCCCTVCCITCGVVLLRKGYVSPLVLFPVKLQFVLFFVPQHHAILYYSQRASNGGLLIAEATGVSDTGQGYPQTPGTLEARNAIHGAHGYLLEQFMKDKVNDRTDVYGGSLENRCRFTLEVIEAVVNEIGTNPDLPKRFLLNAPLNKYNRETFYIDDPVPLS*
Glyma.01G235600.1	GmOPR2	1	402	MAHVTLNAQKWNLSINKRQFHFKVEIEFTQEMASPLLTPYKMGKFNLSHRVVLAPLTRQRSYDNVPQPHAILYYSQRTSNGGLLITEATGVSDTAQGYPQTPGIWTKDHVQAWKPIVDAVHAKGGVFFCQIWHVGRVSDSVYQPNGQAPISSTDKPLTPQIRSNGIDQVQFTPPRRLRTDEIPHIVNDFRLAARNAIEAGFDGVEIHGAHGYLLEQFMKDKVNDRTDEYGGSLENRCRFALEVVEAVVNEIGADRVGIRLSPFAEYSESGDSNPKELGLYMMNALNKYGILYCHMVEPRMKTVGEKTECPHSLVPMRKAFNGTFIAAGGYDRQDGINAVAENRADLVAYGRWFLANPDLPKRFALNAPLNKYHRETFYTSDPVLGYTDYPFLDDEESNA…
SoyC01_01G245600.m1	GmOPR2	1	380	MAHVTLNAQKWNLSINKRQFHFKVEIEFTQEMASPLLTPYKMGKFNLSHRVVLAPLTRQRSYDNVPQPHAILYYSQRTSNGGLLITEATGVSDTAQGYPQTPGIWTKDHVQAWKPIVDAVHAKGGVFFCQIWHVGRVSDSVYQPNGQAPISSTDKPLTPQIRSNGIDQTCCKECHRSWFDGVEIHGAHGYLLEQFMKDKVNDRTDEYGGSLENRCRFALEVVEAVVNEIGADRVGIRLSPFAEYSESGDSNPKELGLYMMNALNKYGILYCHMVEPRMKTVGEKTECPHSLVPMRKAFNGTFIAAGGYDRQDGINAVAENRADLVAYGRWFLANPDLPKRFALNAPLNKYHRETFYTSDPVLGYTDYPFLDDEESNAVAS
SoyC02_01GOPR2	GmOPR2	1	402	MAHVTLNAQKWNLSINKRQFHFKVEIEFTQEMASPLLTPYKMGKFNLSHRVVLAPLTRQRSYDNVPQPHAILYYSQRTSNGGLLITEATGVSDTAQGYPQTPGIWTKDHVQAWKPIVDAVHAKGGVFFCQIWHVGRVSDSVYQPNGQAPISSTDKPLTPQIRSNGIDQVQFTPPRRLRTDEIPHIVNDFRLAARNAIEAGFDGVEIHGAHGYLLEQFMKDKVNDRTDEYGGSLENRCRFALEVVEAVVNEIGADRVGIRLSPFAEYSESGDSNPKELGLYMMNALNKYGILYCHMVEPRMKTVGEKTECPHSLVPMRKAFNGTFIAAGGYDRQDGINAVAENRADLVAYGRWFLANPDLPKRFALNAPLNKYHRETFYTSDPVLGYTDYPFLDDEESNA…
SoyC03_01G251300.m1	GmOPR2	1	402	MAHVTLNAQKWNLSINKRQFHFKVEIEFTQEMASPLLTPYKMGKFNLSHRVVLAPLTRQRSYDNVPQPHAILYYSQRTSNGGLLITEATGVSDTAQGYPQTPGIWTKDHVQAWKPIVDAVHAKGGVFFCQIWHVGRVSDSVYQPNGQAPISSTDKPLTPQIRSNGIDQVQFTPPRRLRTDEIPHIVNDFRLAARNAIEAGFDGVEIHGAHGYLLEQFMKDKVNDRTDEYGGSLENRCRFALEVVEAVVNEIGADRVGIRLSPFAEYSESGDSNPKELGLYMMNALNKYGILYCHMVEPRMKTVGEKTECPHSLLPMRKAFNGTFIAAGGYDRQDGINAVAENRADLVAYGRWFLANPDLPKRFALNAPLNKYHRETFYTSDPVLGYTDYPFLDDEESNA…
SoyC04_01G245900.m1	GmOPR2	1	402	MAHVTLNAQKWNLSINKRQFHFKVEIEFTQEMASPLLTPYKMGKFNLSHRVVLAPLTRQRSYDNVPQPHAILYYSQRTSNGGLLITEATGVSDTAQGYPQTPGIWTKDHVQAWKPIVDAVHAKGGVFFCQIWHVGRVSDSVYQPNGQAPISSTDKPLTPQIRSNGIDQVQFTPPRRLRTDEIPHIVNDFRLAARNAIEAGFDGVEIHGAHGYLLEQFMKDKVNDRTDEYGGSLENRCRFALEVVEAVVNEIGADRVGIRLSPFAEYSESGDSNPKELGLYMMNALNKYGILYCHMVEPRMKTVGEKTECPHSLVPMRKAFNGTFIAAGGYDRQDGINAVAENRADLVAYGRWFLANPDLPKRFALNAPLNKYHRETFYTSDPVLGYTDYPFLDDEESNA…
SoyC05_01G250500.m1	GmOPR2	1	402	MAHVTLNAQKWNLSINKRQFHFKVEIEFTQEMASPLLTPYKMGKFNLSHRVVLAPLTRQRSYDNVPQPHAILYYSQRTSNGGLLITEATGVSDTAQGYPQTPGIWTKDHVQAWKPIVDAVHAKGGVFFCQIWHVGRVSDSVYQPNGQAPISSTDKPLTPQIRSNGIDQVQFTPPRRLRTDEIPHIVNDFRLAARNAIEAGFDGVEIHGAHGYLLEQFMKDKVNDRTDEYGGSLENRCRFALEVVEAVVNEIGADRVGIRLSPFAEYSESGDSNPKELGLYMMNALNKYGILYCHMVEPRMKTVGEKTECPHSLVPMRKAFNGTFIAAGGYDRQDGINAVAENRADLVAYGRWFLANPDLPKRFALNAPLNKYHRETFYTSDPVLGYTDYPFLDDEESNA…
SoyC06_01GOPR2	GmOPR2	1	337	MAHVTLNAQKWNLSINKRQFHFKVEIEFTQEMASPLLTPYKMGKFNLSHRVVLAPLTRQRSYDNVPQPHAILYYSPRTSNGGLLITEATGVSDTAQGYPQTPGIWTKDHVQAWNPLSMPSTPKAVFSSVRFGTLEEFQIQPNGQAPISSTDKPLTPQIRSNGIDQVQFTPPRRLRTDEIPHIVNDFRLAARNAIEAGFDGVEIHGAHGYLLEQFMKDKVNDRTDEYGGSLENRCRFALEVVEAVVNEIGADRVGIRLSPFAEYSESGDSNPKELGLYMMNALNKYGILYCHMVEPRMKTVGEKTECPHSLVPMRKAFNGTFIAAGGYDRQRWDQRCS
SoyC07_01GOPR2	GmOPR2	1	402	MAHVTLNAQKWNLSINKRQFHFKVEIEFTQEMASPLLTPYKMGKFNLSHRVVLAPLTRQRSYDNVPQPHAILYYSQRTSNGGLLITEATGVSDTAQGYPQTPGIWTKDHVQAWKPIVDAVHAKGGVFFCQIWHVGRVSDSVYQPNGQAPISSTDKPLTPQIRSNGIDQVQFTPPRRLRTDEIPHIVNDFRLAARNAIEAGFDGVEIHGAHGYLLEQFMKDKVNDRTDEYGGSLENRCRFALEVVEAVVNEIGADRVGIRLSPFAEYSESGDSNPKELGLYMMNALNKYGILYCHMVEPRMKTVGEKTECPHSLVPMRKAFNGTFIAAGGYDRQDGINAVAENRADLVAYGRWFLANPDLPKRFALNAPLNKYHRETFYTSDPVLGYTDYPFLDDEESNA…
SoyC08_01GOPR2	GmOPR2	1	308	MPSSTTPRELPTEAFSLLKPLASLTRLKAIRKPLAYGLKTMFKLGTHCRCRPRQGGVFFCQIWHVGRVSDSVYQPNGQAPISSTDKPLTPQIRSNGIDQVQFTPPRRLRTDEIPHIVNDFRLAARNAIEAGFDGVEIHGAHGYLLEQFMKDKVNDRTDEYGGSLENRCRFALEVVEAVVNEIGADRVGIRLSPFAEYSESGDSNPKELGLYMMNALNNLVPMRKAFNGTFIAAGGYDRQDGINAVAENRADLVAYGRWFLANPDLPKRFALNAPLNKYHRETFYTSDPVLGYTDYPFLDDEESNAVAS
SoyC09_01GOPR2	GmOPR2	1	402	MAHVTLNAQKWNLSINKRQFHFKVEIEFTQEMASPLLTPYKMGKFNLSHRVVLAPLTRQRSYDNVPQPHAILYYSQRTSNGGLLITEATGVSDTAQGYPQTPGIWTKDHVQAWKPIVDAVHAKGGVFFCQIWHVGRVSDSVYQPNGQAPISSTDKPLTPQIRSNGIDQVQFTPPRRLRTDEIPHIVNDFRLAARNAIEAGFDGVEIHGAHGYLLEQFMKDKVNDRTDEYGGSLENRCRFALEVVEAVVNEIGADRVGIRLSPFAEYSESGDSNPKELGLYMMNALNKYGILYCHMVEPRMKTVGEKTECPHSLVPMRKAFNGTFIAAGGYDRQDGINAVAENRADLVAYGRWFLANPDLPKRFALNAPLNKYHRETFYTSDPVLGYTDYPFLDDEESNA…
SoyC10_01GOPR2	GmOPR2	1	402	MAHVTLNAQKWNLSINKRQFHFKVEIEFTQEMASPLLTPYKMGKFNLSHRVVLAPLTRQRSYDNVPQPHAILYYSQRTSNGGLLITEATGVSDTAQGYPQTPGIWTKDHVQAWKPIVDAVHAKGGVFFCQIWHVGRVSDSVYQPNGQAPISSTDKPLTPQIRSNGIDQVQFTPPRRLRTDEIPHIVNDFRLAARNAIEAGFDGVEIHGAHGYLLEQFMKDKVNDRTDEYGGSLENRCRFALEVVEAVVNEIGADRVGIRLSPFAEYSESGDSNPKELGLYMMNALNKYGILYCHMVEPRMKTVGEKTECPHSLVPMRKAFNGTFIAAGGYDRQDGINAVAENRADLVAYGRWFLANPDLPKRFALNAPLNKYHRETFYTSDPVLGYTDYPFLDDEESNA…
SoyC11_01GOPR2	GmOPR2	1	402	MAHVTLNAQKWNLSINKRQFHFKVEIEFTQEMASPLLTPYKMGKFNLSHRVVLAPLTRQRSYDNVPQPHAILYYSQRTSNGGLLITEATGVSDTAQGYPQTPGIWTKDHVQAWKPIVDAVHAKGGVFFCQIWHVGRVSDSVYQPNGQAPISSTDKPLTPQIRSNGIDQVQFTPPRRLRTDEIPHIVNDFRLAARNAIEAGFDGVEIHGAHGYLLEQFMKDKVNDRTDEYGGSLENRCRFALEVVEAVVNEIGADRVGIRLSPFAEYSESGDSNPKELGLYMMNALNKYGILYCHMVEPRMKTVGEKTECPHSLVPMRKAFNGTFIAAGGYDRQDGINAVAENRADLVAYGRWFLANPDLPKRFALNAPLNKYHRETFYTSDPVLGYTDYPFLDDEESNA…
SoyC12_01GOPR2	GmOPR2	1	402	MAHVTLNAQKWNLSINKRQFHFKVEIEFTQEMASPLLTPYKMGKFNLSHRVVLAPLTRQRSYDNVPQPHAILYYSQRTSNGGLLITEATGVSDTAQGYPQTPGIWTKDHVQAWKPIVDAVHAKGGVFFCQIWHVGRVSDSVYQPNGQAPISSTDKPLTPQIRSNGIDQVQFTPPRRLRTDEIPHIVNDFRLAARNAIEAGFDGVEIHGAHGYLLEQFMKDKVNDRTDEYGGSLENRCRFALEVVEAVVNEIGADRVGIRLSPFAEYSESGDSNPKELGLYMMNALNKYGILYCHMVEPRMKTVGEKTECPHSLVPMRKAFNGTFIAAGGYDRQDGINAVAENRADLVAYGRWFLANPDLPKRFALNAPLNKYHRETFYTSDPVLGYTDYPFLDDEESNA…
SoyC13_01G252300.m2	GmOPR2	1	433	MAHVTLNAQKWNLSINKRQFHFKVEIEFTQEMASPLLTPYKMGKFNLSHRVVLAPLTRQRSYDNVPQPHAILYYSQRTSNGGLLITEATGVSDTAQGYPQTPGIWTKDHVQAWKPIVDAVHAKGGVFFCQIWHVGRVSDSVYQPNGQAPISSTDKPLTPQIRSNGIDQVQFTPPRRLRTDEIPHIVNDFRLAARNAIEAGNFPHLLLLPNTNVSNTLPNTNIISMAVQIVGFDGVEIHGAHGYLLEQFMKDKVNDRTDEYGGSLENRCRFALEVVEAVVNEIGADRVGIRLSPFAEYSESGDSNPKELGLYMMNALNKYGILYCHMVEPRMKTVGEKTECPHSLVPMRKAFNGTFIAAGGYDRQDGINAVAENRADLVAYGRWFLANPDLPKRFALNAP…
SoyC14_01G249600.m1	GmOPR2	1	402	MAHVTLNAQKWNLSINKRQFHFKVEIEFTQEMASPLLTPYKMGKFNLSHRVVLAPLTRQRSYDNVPQPHAILYYSQRTSNGGLLITEATGVSDTAQGYPQTPGIWTKDHVQAWKPIVDAVHAKGGVFFCQIWHVGRVSDSVYQPNGQAPISSTDKPLTPQIRSNGIDQVQFTPPRRLRTDEIPHIVNDFRLAARNAIEAGFDGVEIHGAHGYLLEQFMKDKVNDRTDEYGGSLENRCRFALEVVEAVVNEIGADRVGIRLSPFAEYSESGDSNPKELGLYMMNALNKYGILYCHMVEPRMKTVGEKTECPHSLVPMRKAFNGTFIAAGGYDRQDGINAVAENRADLVAYGRWFLANPDLPKRFALNAPLNKYHRETFYTSDPVLGYTDYPFLDDEESNA…
SoyL01_01GOPR2	GmOPR2	1	377	MAHVTLNAQKWNLSINKRQFHFKVEIEFTQEMASPLLTPYKMGKFNLSHRVVLAPLTRQRSYDNVPQPHAILYYSQRTSNGGLLITEATGVSDTAQGYPQTPGIWTKDHVQAWKPIVDAVHAKGGVFFCQIWHVGRVSDSVYQPNGQAPISSTDKPLTPQIRSNGIDQVQFTPPRRLRTDEIPHIVNDFRLAARNAIEAGFDGVEIHGAHGYLLEQFMKDKVNDRTDEYGGSLENRCRFALEVVEAVVNEIGADRVGIRLSPFAEYSESGDSNPKELGLYMMNALNNLVPMRKAFNGTFIAAGGYDRQDGINAVAENRADLVAYGRWFLANPDLPKRFALNAPLNKYHRETFYTSDPVLGYTDYPFLDDEESNAVAS
SoyL02_01G248600.m1	GmOPR2	1	402	MAHVTLNAQKWNLSINKRQFHFKVEIEFTQEMASPLLTPYKMGKFNLSHRVVLAPLTRQRSYDNVPQPHAILYYSQRTSNGGLLITEATGVSDTAQGYPQTPGIWTKDHVQAWKPIVDAVHAKGGVFFCQIWHVGRVSDSVYQPNGQAPISSTDKPLTPQIRSNGIDQVQFTPPRRLRTDEIPHIVNDFRLAARNAIEAGFDGVEIHGAHGYLLEQFMKDKVNDRTDEYGGSLENRCRFALEVVEAVVNEIGADRVGIRLSPFAEYSESGDSNPKELGLYMMNALNKYGILYCHMVEPRMKTVGEKTECPHSLVPMRKAFNGTFIAAGGYDRQDGINAVAENRADLVAYGRWFLANPDLPKRFALNAPLNKYHRETFYTSDPVLGYTDYPFLDDEESNA…
SoyL03_01G246800.m2	GmOPR2	1	433	MAHVTLNAQKWNLSINKRQFHFKVEIEFTQEMASPLLTPYKMGKFNLSHRVVLAPLTRQRSYDNVPQPHAILYYSQRTSNGGLLITEATGVSDTAQGYPQTPGIWTKDHVQAWKPIVDAVHAKGGVFFCQIWHVGRVSDSVYQPNGQAPISSTDKPLTPQIRSNGIDQVQFTPPRRLRTDEIPHIVNDFRLAARNAIEAGNFPHLLLLPNTNVSNTLPNTNIISMAVQIVGFDGVEIHGAHGYLLEQFMKDKVNDRTDEYGGSLENRCRFALEVVEAVVNEIGADRVGIRLSPFAEYSESGDSNPKELGLYMMNALNKYGILYCHMVEPRMKTVGEKTECPHSLVPMRKAFNGTFIAAGGYDRQDGINAVAENRADLVAYGRWFLANPDLPKRFALNAP…
SoyL04_01G253800.m1	GmOPR2	1	369	MDECGRFMERYSYVNQQSCLAPLTRQRSYDNVPQPHAILYYSQRTSNGGLLITEATGVSDTAQGYPQTPGIWTKDHVQAWKPIVDAVHAKGGVFFCQIWHVGRVSDSVYQPNGQAPISSTDKPLTPQIRSNGIDQVQFTPPRRLRTDEIPHIVNDFRLAARNAIEAGFDGVEIHGAHGYLLEQFMKDKVNDRTDEYGGSLENRCRFALEVVEAVVNEIGADRVGIRLSPFAEYSESGDSNPKELGLYMMNALNKYGILYCHMVEPRMKTVGEKTECPHSLVPMRKAFNGTFIAAGGYDRQDGINAVAENRADLVAYGRWFLANPDLPKRFALNAPLNKYHRETFYTSDPVLGYTDYPFLDDEESNAVAS
SoyL05_01G246800.m1	GmOPR2	1	402	MAHVTLNAQKWNLSINKRQFHFKVEIEFTQEMASPLLTPYKMGKFNLSHRVVLAPLTRQRSYDNVPQPHAILYYSQRTSNGGLLITEATGVSDTAQGYPQTPGIWTKDHVQAWKPIVDAVHAKGGVFFCQIWHVGRVSDSVYQPNGQAPISSTDKPLTPQIRSNGIDQVQFTPPRRLRTDEIPHIVNDFRLAARNAIEAGFDGVEIHGAHGYLLEQFMKDKVNDRTDEYGGSLENRCRFALEVVEAVVNEIGADRVGIRLSPFAEYSESGDSNPKELGLYMMNALNKYGILYCHMVEPRMKTVGEKTECPHSLLPMRKAFNGTFIAAGGYDRQDGINAVAENRADLVAYGRWFLANPDLPKRFALNAPLNKYHRETFYTSDPVLGYTDYPFLDDEESNA…
SoyL06_01GOPR2	GmOPR2	1	346	SCLAPLTRQRSYDNVPQPHAILYYSQRTSNGGLLITEATGVSDTAQGYPQTPGIWTKDHVQAWKPIVDAVHAKGGVFFCQIWHVGRVSDSANGQAPISSTDKPLTPQIRSNGIDQVQFTPPRRLRTDEIPHIVNDFRLAARNAIEAGFDGVEIHGAHGYLLEQFMKDKVNDRTDEYGGSLENRCRFALEVVEAVVNEIGADRVGIRLSPFAEYSESGDSNPKELGLYMMNALNKYGILYCHMVEPRMKTVGEKTECPHSLVPMRKAFNGTFIAAGGYDRQDGINAVAENRADLVAYGRWFLANPDLPKDLLSMPLSTSITGRHSTLLIRFLVILTTPFLMMKNPMP
SoyL07_01G252200.m1	GmOPR2	1	410	MAHVTLNAQKWNLSINKRQFHFKVEIEFTQEMASPLLTPYKMGKFNLSHRVVLAPLTRQRSYDNVPQPHAILYYSQRTSNGGLLITEATGVSDTAQGYPQTLAYGLKTMFKLGNPLSMPSTPKAVFSSVRFGTLEEFQIQKITIQFKTIYQPNGQAPISSTDKPLTPQIRSNGIDQVQFTPPRRLRTDEIPHIVNDFRLAARNAIEAGFDGVEIHGAHGYLLEQFMKDKVNDRTDEYGGSLENRCRFALEVVEAVVNEIGADRVGIRLSPFAEYSESGDSNPKELGLYMMNALNKYGILYCHMVEPRMKTVGEKTECPHSLVPMRKAFNGTFIAAGGYDRQDGINAVAENRADLVAYGRWFLANPDLPKRFALNAPLNKYHRETFYTSDPVLGYTDYPF…
SoyL08_01G251800.m1	GmOPR2	1	402	MAHVTLNAQKWNLSINKRQFHFKVEIEFTQEMASPLLTPYKMGKFNLSHRVVLAPLTRQRSYDNVPQPHAILYYSQRTSNGGLLITEATGVSDTAQGYPQTPGIWTKDHVQAWKPIVDAVHAKGGVFFCQIWHVGRVSDSVYQPNGQAPISSTDKPLTPQIRSNGIDQVQFTPPRRLRTDEIPHIVNDFRLAARNAIEAGFDGVEIHGAHGYLLEQFMKDKVNDRTDEYGGSLENRCRFALEVVEAVVNEIGADRVGIRLSPFAEYSESGDSNPKELGLYMMNALNKYGILYCHMVEPRMKTVGEKTECPHSLVPMRKAFNGTFIAAGGYDRQDGINAVAENRADLVAYGRWFLANPDLPKRFALNAPLNKYHRETFYTSDPVLGYTDYPFLDDEESNA…
SoyL09_01G250300.m1	GmOPR2	1	402	MAHVTLNAQKWNLSINKRQFHFKVEIEFTQEMASPLLTPYKMGKFNLSHRVVLAPLTRQRSYDNVPQPHAILYYSQRTSNGGLLITEATGVSDTAQGYPQTPGIWTKDHVQAWKPIVDAVHAKGGVFFCQIWHVGRVSDSVYQPNGQAPISSTDKPLTPQIRSNGIDQVQFTPPRRLRTDEIPHIVNDFRLAARNAIEAGFDGVEIHGAHGYLLEQFMKDKVNDRTDEYGGSLENRCRFALEVVEAVVNEIGADRVGIRLSPFAEYSESGDSNPKELGLYMMNALNKYGILYCHMVEPRMKTVGEKTECPHSLVPMRKAFNGTFIAAGGYDRQDGINAVAENRADLVAYGRWFLANPDLPKRFALNAPLNKYHRETFYTSDPVLGYTDYPFLDDEESNA…
SoyW01_01G253700.m1	GmOPR2	1	402	MAHVTLNAQKWNLSINKRQFHFKVEIEFTQEMASPLLTPYKMGKFNLSHRVVLAPLTRQRSYDNVPQPHAILYYSQRTSNGGLLITEATGVSDTAQGYPQTPGIWTKDHVQAWKPIVDAVHAKGGVFFCQIWHVGRVSDSVYQPNGQAPISSTDKPLTPQIRSNGIDQVQFTPPRRLRTDEIPHIVNDFRLAARNAIEAGFDGVEIHGAHGYLLEQFMKDKVNDRTDEYGGSLENRCRFALEVVEAVVNEIGADRVGIRLSPFAEYSECGDSNPKELGLYMMNALNKYGILYCHMVEPRMKTVGEKTECPHSLVPMRKAFNGTFIAAGGYDRQDGINAVAENRADLVAYGRWFLANPDLPKRFALNAPLNKYHRETFYTSDPVLGYTDYPFLDDEESNA…
SoyW02_01G251000.m1	GmOPR2	1	402	MAHVTLNAQKWNLSINKRQFHFKVEIEFTQEMASPLLTPYKMGKFNLSHRVVLAPLTRQRSYDNVPQPHAILYYSQRTSNGGLLITEATGVSDTAQGYPQTPGIWTKDHVQAWKPIVDAVHAKGGVFFCQIWHVGRVSDSVYQPNGQAPISSTDKPLTPQIRSNGIDQVQFTPPRRLRTDEIPHIVNDFRLAARNAIEAGFDGVEIHGAHGYLLEQFMKDKVNDRTDEYGGSLENRCRFALEVVEAVVNEIGADRVGIRLSPFAEYSESGDSNPKELGLYMMNALNKYGILYCHMVEPRMKTVGEKTECPHSLVPMRKAFNGTFIAAGGYDRQDGINAVAENRADLVAYGRWFLANPDLPKRFALNAPLNKYHRETFYTSDPVLGYTDYPFLDDEESNA…
SoyW03_01G254500.m1	GmOPR2	1	402	MAHVTLNAQKWNLSINKRQFHFKVEIEFTQEMASPLLTPYKMGKFNLSHRVVLAPLTRQRSYDNVPQPHAILYYSQRTSNGGLLITEATGVSDTAQGYPQTPGIWTKDHVQAWKPIVDAVHAKGGVFFCQIWHVGRVSDSVYQPNGQAPISSTDKPLTPQIRSNGIDQVQFTPPRRLRTDEIPHIVNDFRLAARNAIEAGFDGVEIHGAHGYLLEQFMKDKVNDRTDEYGGSLENRCRFALEVVEAVVNEIGADRVGIRLSPFAEYSECGDSNPKELGLYMMNALNKYGILYCHMVEPRMKTVGEKTECPHSLVPMRKAFNGTFIAAGGYDRQDGINAVAENRADLVAYGRWFLANPDLPKRFALNAPLNKYHRETFYTSDPVLGYTDYPFLDDEESNA…
SoyZH13_01G217200.m1	GmOPR2	1	402	MAHVTLNAQKWNLSINKRQFHFKVEIEFTQEMASPLLTPYKMGKFNLSHRVVLAPLTRQRSYDNVPQPHAILYYSQRTSNGGLLITEATGVSDTAQGYPQTPGIWTKDHVQAWKPIVDAVHAKGGVFFCQIWHVGRVSDSVYQPNGQAPISSTDKPLTPQIRSNGIDQVQFTPPRRLRTDEIPHIVNDFRLAARNAIEAGFDGVEIHGAHGYLLEQFMKDKVNDRTDEYGGSLENRCRFALEVVEAVVNEIGADRVGIRLSPFAEYSESGDSNPKELGLYMMNALNKYGILYCHMVEPRMKTVGEKTECPHSLVPMRKAFNGTFIAAGGYDRQDGINAVAENRADLVAYGRWFLANPDLPKRFALNAPLNKYHRETFYTSDPVLGYTDYPFLDDEESNA…
Glyma.04G184800.1	GmOPR3	4	77	MVEQKNQVIPLLTPYKMGNLNLSHRIVLAPLFRARSYNNFAQPHAILYYSQRATKGGLLITEATTISPTSKLYVICI*
SoyC01_04G187200.m1	GmOPR3	4	77	MVEQKNQVIPLLTPYKMGNLNLSHRIVLAPLFRARSYNNFAQPHAILYYSQRATKGGLLITEATTISPTSKLYVICI
SoyC02_04G188600.m1	GmOPR3	4	77	MVEQKNQVIPLLTPYKMGNLNLSHRIVLAPLFRARSYNNFAQPHAILYYSQRATKGGLLITEATTISPTSKLYVICI
SoyC03_04G189000.m1	GmOPR3	4	77	MVEQKNQVIPLLTPYKMGNLNLSHRIVLAPLFRARSYNNFAQPHAILYYSQRATKGGLLITEATTISPTSKLYVICI
SoyC04_04G184400.m1	GmOPR3	4	77	MVEQKNQVIPLLTPYKMGNLNLSHRIVLAPLFRARSYNNFAQPHAILYYSQRATKGGLLITEATTISPTSKLYVICI
SoyC05_04G189800.m1	GmOPR3	4	77	MVEQKNQVIPLLTPYKMGNLNLSHRIVLAPLFRARSYNNFAQPHAILYYSQRATKGGLLITEATTISPTSKLYVICI
SoyC06_04G183800.m1	GmOPR3	4	77	MVEQKNQVIPLLTPYKMGNLNLSHRIVLAPLFRARSYNNFAQPHAILYYSQRATKGGLLITEATTISPTSKLYVICI
SoyC07_04G186600.m1	GmOPR3	4	77	MVEQKNQVIPLLTPYKMGNLNLSHRIVLAPLFRARSYNNFAQPHAILYYSQRATKGGLLITEATTISPTSKLYVICI
SoyC08_04G184400.m1	GmOPR3	4	77	MVEQKNQVIPLLTPYKMGNLNLSHRIVLAPLFRARSYNNFAQPHAILYYSQRATKGGLLITEATTISPTSKLYVICI
SoyC09_04G185800.m1	GmOPR3	4	77	MVEQKNQVIPLLTPYKMGNLNLSHRIVLAPLFRARSYNNFAQPHAILYYSQRATKGGLLITEATTISPTSKLYVICI
SoyC10_04G187800.m1	GmOPR3	4	77	MVEQKNQVIPLLTPYKMGNLNLSHRIVLAPLFRARSYNNFAQPHAILYYSQRATKGGLLITEATTISPTSKLYVICI
SoyC11_04G185400.m1	GmOPR3	4	77	MVEQKNQVIPLLTPYKMGNLNLSHRIVLAPLFRARSYNNFAQPHAILYYSQRATKGGLLITEATTISPTSKLYVICI
SoyC12_04G185500.m1	GmOPR3	4	77	MVEQKNQVIPLLTPYKMGNLNLSHRIVLAPLFRARSYNNFAQPHAILYYSQRATKGGLLITEATTISPTSKLYVICI
SoyC13_04G191300.m1	GmOPR3	4	77	MVEQKNQVIPLLTPYKMGNLNLSHRIVLAPLFRARSYNNFAQPHAILYYSQRATKGGLLITEATTISPTSKLYVICI
SoyC14_04G187800.m1	GmOPR3	4	77	MVEQKNQVIPLLTPYKMGNLNLSHRIVLAPLFRARSYNNFAQPHAILYYSQRATKGGLLITEATTISPTSKLYVICI
SoyL01_04G182600.m1	GmOPR3	4	77	MVEQKNQVIPLLTPYKMGNLNLSHRIVLAPLFRARSYNNFAQPHAILYYSQRATKGGLLITEATTISPTSKLYVICI
SoyL02_04G187500.m1	GmOPR3	4	77	MVEQKNQVIPLLTPYKMGNLNLSHRIVLAPLFRARSYNNFAQPHAILYYSQRATKGGLLITEATTISPTSKLYVICI
SoyL03_04G188600.m1	GmOPR3	4	77	MVEQKNQVIPLLTPYKMGNLNLSHRIVLAPLFRARSYNNFAQPHAILYYSQRATKGGLLITEATTISPTSKLYVICI
SoyL04_04G195100.m1	GmOPR3	4	77	MVEQKNQVIPLLTPYKMGNLNLSHRIVLAPLFRARSYNNFAQPHAILYYSQRATKGGLLITEATTISPTSKLYVICI
SoyL05_04G185700.m1	GmOPR3	4	77	MVEQKNQVIPLLTPYKMGNLNLSHRIVLAPLFRARSYNNFAQPHAILYYSQRATKGGLLITEATTISPTSKLYVICI
SoyL06_04G191800.m1	GmOPR3	4	77	MVEQKNQVIPLLTPYKMGNLNLSHRIVLAPLFRARSYNNFAQPHAILYYSQRATKGGLLITEATTISPTSKLYVICI
SoyL07_04G191800.m1	GmOPR3	4	77	MVEQKNQVIPLLTPYKMGNLNLSHRIVLAPLFRARSYNNFAQPHAILYYSQRATKGGLLITEATTISPTSKLYVICI
SoyL08_04G191000.m1	GmOPR3	4	77	MVEQKNQVIPLLTPYKMGNLNLSHRIVLAPLFRARSYNNFAQPHAILYYSQRATKGGLLITEATTISPTSKLYVICI
SoyL09_04G191700.m1	GmOPR3	4	77	MVEQKNQVIPLLTPYKMGNLNLSHRIVLAPLFRARSYNNFAQPHAILYYSQRATKGGLLITEATTISPTSKLYVICI
SoyW01_04G192150.m1	GmOPR3	4	77	MVEQKNQVIPLLTPYKMGNLNLSHRIVLAPLFRARSYNNVAQPHAILYYSQRATKGGLLITEATTISPTSKLYVICI
SoyW02_04G185400.m1	GmOPR3	4	77	MVEQKNQVIPLLTPYKMGNLNLSHRIVLAPLFRARSYNNVAQPHAILYYSQRATKGGLLITEATTISPTSKLYVICI
SoyW03_04G195400.m1	GmOPR3	4	77	MVEQKNQVIPLLTPYKMGNLNLSHRIVLAPLFRARSYNNFAQPHAILYYSQRATKGGLLITEATTISPTSKLYVICI
SoyZH13_04G162802.m1	GmOPR3	4	77	MVEQKNQVIPLLTPYKMGNLNLSHRIVLAPLFRARSYNNFAQPHAILYYSQRATKGGLLITEATTISPTSKLYVICI
Glyma.06G016900.1	GmOPR4	6	459	MNKTMEENEKAFNVNGREVIPLLAPFKMGKFNLSHRIVLAPLTRTRSYNFMAQPHAALYYSQRTTKGGFLIGEASGVSDTAQGYPNTPGIWTREQVEAWKPIVRAVHENGGIFFCQLWHAGRVSNYVYQPNGEPPISSTNKAVQGSSTQYPPPRRLRTDEIPEIVNDFRMAAKNAIEAGFDGVEIHGANGYLLEQFLKDKVNDRDDEYGGSLENRCRFPLMVVKAVCDDIGADKVGVRLSPFANYCNCVDSNPQALGIYMAQSLSQLGILYCHVIEPRMLTMFEKHETDVSLLPIRKAFNGTFIVAGGYNRSEGNRVIANGGADLVAYGRLFLANPDLPKRFELDVELNKADRSTFYTTDPVVGYTDYPFLENDC*
SoyC01_06G013900.m1	GmOPR4	6	375	MNKTMEENEKAFNVNGREVIPLLAPFKMGKFNLSHRIVLAPLTRTRSYNFMAQPHAALYYSQRTTKGGFLIGEASGVSDTAQGYPNTPGIWTREQVEAWKPIVRAVHENGGIFFCQLWHAGRVSNYVYQPNGEPPISSTNKAVQGSSTQYPPPRRLRTDEIPEIVNDFRMAAKNAIEAGFDGVEIHGANGYLLEQFLKDKVNDRDDEYGGSLENRCRFPLMVVKAVCDDIGADKVGVRLSPFANYCNCVDSNPQALGIYMAQSLSQLGILYCHVIEPRMLTMFEKHETDVSLLPIRKAFNGTFIVAGGYNRSEGNRVIANGGADLVAYGRLFLANPDLPKRFELDVELNKADRSTFYTTDPVVGYTDYPFLENDC
SoyC02_06GOPR4	GmOPR4	6	194	MEENEKAFNVNGREVIPLLAPFKMGKIQSISQDCSGTVNKNEVIQLHGSASCCFVLFSKNNKGWIFDWGSLGGVRHCTRYTSQMGSPQFQARTRRFKDAHNVEKHETDVSLLPIRKAFNGTFIVAGGYNRSEGNRVIANGGADLVAYGRLFLANPDLPKRFELDVELNKADRSTFYTTDPVVGYTDYPFLENDC
SoyC03_06G015200.m1	GmOPR4	6	375	MNKTMEENEKAFNVNGREVIPLLAPFKMGKFNLSHRIVLAPLTRTRSYNFMAQPHAALYYSQRTTKGGFLIGEASGVSDTAQGYPNTPGIWTREQVEAWKPIVRAVHENGGIFFCQLWHAGRVSNYVYQPNGEPPISSTNKAVQGSSTQYPPPRRLRTDEIPEIVNDFRMAAKNAIEAGFDGVEIHGANGYLLEQFLKDKVNDRDDEYGGSLENRCRFPLMVVKAVCDDIGADKVGVRLSPFANYCNCVDSNPQALGIYMAQSLSQLGILYCHVIEPRMLTMFEKHETDVSLLPIRKAFNGTFIVAGGYNRSEGNRVIANGGADLVAYGRLFLANPDLPKRFELDVELNKADRSTFYTTDPVVGYTDYPFLENDC
SoyC04_06G014900.m1	GmOPR4	6	375	MNKTMEENEKAFNVNGREVIPLLAPFKMGKFNLSHRIVLAPLTRTRSYNFMAQPHAALYYSQRTTKGGFLIGEASGVSDTAQGYPNTPGIWTREQVEAWKPIVRAVHENGGIFFCQLWHAGRVSNYVYQPNGEPPISSTNKAVQGSSTQYPPPRRLRTDEIPEIVNDFRMAAKNAIEAGFDGVEIHGANGYLLEQFLKDKVNDRDDEYGGSLENRCRFPLMVVKAVCDDIGADKVGVRLSPFANYCNCVDSNPQALGIYMAQSLSQLGILYCHVIEPRMLTMFEKHETDVSLLPIRKAFNGTFIVAGGYNRSEGNRVIANGGADLVAYGRLFLANPDLPKRFELDVELNKADRSTFYTTDPVVGYTDYPFLENDC
SoyC05_06G015900.m1	GmOPR4	6	295	MNKTMEENEKAFNVNGREVIPLLAPFKMGKFNLSHRIVLAPLTRTRSYNFMAQPHAALYYSQRTTKGGFLIGEASGVSDTAQGYPNTPGIWTREQVEAWKPIVRAVHENGGIFFCQLWHAGRVSNYGFDGVEIHGANGYLLEQFLKDKVNDRDDEYGGSLENRCRFPLMVVKAVCDDIGADKVGVRLSPFANYCNCVDSNPQALGIYMAQSLSQLGILYCHVIEPRMLTMFEKHETDVSLLPIRKAFNGTFIVAGGYNRSEGNRVIANGGADLVAYGRLFLANPDLPKDLNSMLS
SoyC06_06G015200.m1	GmOPR4	6	375	MNKTMEENEKAFNVNGREVIPLLAPFKMGKFNLSHRIVLAPLTRTRSYNFMAQPHAALYYSQRTTKGGFLIGEASGVSDTAQGYPNTPGIWTREQVEAWKPIVRAVHENGGIFFCQLWHAGRVSNYVYQPNGEPPISSTNKAVQGSSTQYPPPRRLRTDEIPEIVNDFRMAAKNAIEAGFDGVEIHGANGYLLEQFLKDKVNDRDDEYGGSLENRCRFPLMVVKAVCDDIGADKVGVRLSPFANYCNCVDSNPQALGIYMAQSLSQLGILYCHVIEPRMLTMFEKHETDVSLLPIRKAFNGTFIVAGGYNRSEGNRVIANGGADLVAYGRLFLANPDLPKRFELDVELNKADRSTFYTTDPVVGYTDYPFLENDC
SoyC07_06G015100.m1	GmOPR4	6	375	MNKTMEENEKAFNVNGREVIPLLAPFKMGKFNLSHRIVLAPLTRTRSYNFMAQPHAALYYSQRTTKGGFLIGEASGVSDTAQGYPNTPGIWTREQVEAWKPIVRAVHENGGIFFCQLWHAGRVSNYVYQPNGEPPISSTNKAVQGSSTQYPPPRRLRTDEIPEIVNDFRMAAKNAIEAGFDGVEIHGANGYLLEQFLKDKVNDRDDEYGGSLENRCRFPLMVVKAVCDDIGADKVGVRLSPFANYCNCVDSNPQALGIYMAQSLSQLGILYCHVIEPRMLTMFEKHETDVSLLPIRKAFNGTFIVAGGYNRSEGNRVIANGGADLVAYGRLFLANPDLPKRFELDVELNKADRSTFYTTDPVVGYTDYPFLENDC
SoyC08_06G014900.m1	GmOPR4	6	375	MNKTMEENEKAFNVNGREVIPLLAPFKMGKFNLSHRIVLAPLTRTRSYNFMAQPHAALYYSQRTTKGGFLIGEASGVSDTAQGYPNTPGIWTREQVEAWKPIVRAVHENGGIFFCQLWHAGRVSNYVYQPNGEPPISSTNKAVQGSSTQYPPPRRLRTDEIPEIVNDFRMAAKNAIEAGFDGVEIHGANGYLLEQFLKDKVNDRDDEYGGSLENRCRFPLMVVKAVCDDIGADKVGVRLSPFANYCNCVDSNPQALGIYMAQSLSQLGILYCHVIEPRMLTMFEKHETDVSLLPIRKAFNGTFIVAGGYNRSEGNRVIANGGADLVAYGRLFLANPDLPKRFELDVELNKADRSTFYTTDPVVGYTDYPFLENDC
SoyC09_06G014700.m1	GmOPR4	6	375	MNKTMEENEKAFNVNGREVIPLLAPFKMGKFNLSHRIVLAPLTRTRSYNFMAQPHAALYYSQRTTKGGFLIGEASGVSDTAQGYPNTPGIWTREQVEAWKPIVRAVHENGGIFFCQLWHAGRVSNYVYQPNGEPPISSTNKAVQGSSTQYPPPRRLRTDEIPEIVNDFRMAAKNAIEAGFDGVEIHGANGYLLEQFLKDKVNDRDDEYGGSLENRCRFPLMVVKAVCDDIGADKVGVRLSPFANYCNCVDSNPQALGIYMAQSLSQLGILYCHVIEPRMLTMFEKHETDVSLLPIRKAFNGTFIVAGGYNRSEGNRVIANGGADLVAYGRLFLANPDLPKRFELDVELNKADRSTFYTTDPVVGYTDYPFLENDC
SoyC10_06G015100.m1	GmOPR4	6	375	MNKTMEENEKAFNVNGREVIPLLAPFKMGKFNLSHRIVLAPLTRTRSYNFMAQPHAALYYSQRTTKGGFLIGEASGVSDTAQGYPNTPGIWTREQVEAWKPIVRAVHENGGIFFCQLWHAGRVSNYVYQPNGEPPISSTNKAVQGSSTQYPPPRRLRTDEIPEIVNDFRMAAKNAIEAGFDGVEIHGANGYLLEQFLKDKVNDRDDEYGGSLENRCRFPLMVVKAVCDDIGADKVGVRLSPFANYCNCVDSNPQALGIYMAQSLSQLGILYCHVIEPRMLTMFEKHETDVSLLPIRKAFNGTFIVAGGYNRSEGNRVIANGGADLVAYGRLFLANPDLPKRFELDVELNKADRSTFYTTDPVVGYTDYPFLENDC
SoyC11_06GOPR4	GmOPR4	6	371	MEENEKAFNVNGREVIPLLAPFKMGKFNLSHRIVLAPLTRTRSYNFMAQPHAALYYSQRTTKGGFLIGEASGVSDTAQGYPNTPGIWTREQVEAWKPIVRAVHENGGIFFCQLWHAGRVSNYVYQPNGEPPISSTNKAVQGSSTQYPPPRRLRTDEIPEIVNDFRMAAKNAIEAGFDGVEIHGANGYLLEQFLKDKVNDRDDEYGGSLENRCRFPLMVVKAVCDDIGADKVGVRLSPFANYCNCVDSNPQALGIYMAQSLSQLGILYCHVIEPRMLTMFEKHETDVSLLPIRKAFNGTFIVAGGYNRSEGNRVIANGGADLVAYGRLFLANPDLPKRFELDVELNKADRSTFYTTDPVVGYTDYPFLENDC
SoyC12_06G015300.m1	GmOPR4	6	375	MNKTMEENEKAFNVNGREVIPLLAPFKMGKFNLSHRIVLAPLTRTRSYNFMAQPHAALYYSQRTTKGGFLIGEASGVSDTAQGYPNTPGIWTREQVEAWKPIVRAVHENGGIFFCQLWHAGRVSNYVYQPNGEPPISSTNKAVQGSSTQYPPPRRLRTDEIPEIVNDFRMAAKNAIEAGFDGVEIHGANGYLLEQFLKDKVNDRDDEYGGSLENRCRFPLMVVKAVCDDIGADKVGVRLSPFANYCNCVDSNPQALGIYMAQSLSQLGILYCHVIEPRMLTMFEKHETDVSLLPIRKAFNGTFIVAGGYNRSEGNRVIANGGADLVAYGRLFLANPDLPKRFELDVELNKADRSTFYTTDPVVGYTDYPFLENDC
SoyC13_06G015500.m1	GmOPR4	6	375	MNKTMEENEKAFNVNGREVIPLLAPFKMGKFNLSHRIVLAPLTRTRSYNFMAQPHAALYYSQRTTKGGFLIGEASGVSDTAQGYPNTPGIWTREQVEAWKPIVRAVHENGGIFFCQLWHAGRVSNYVYQPNGEPPISSTNKAVQGSSTQYPPPRRLRTDEIPEIVNDFRMAAKNAIEAGFDGVEIHGANGYLLEQFLKDKVNDRDDEYGGSLENRCRFPLMVVKAVCDDIGADKVGVRLSPFANYCNCVDSNPQALGIYMAQSLSQLGILYCHVIEPRMLTMFEKHETDVSLLPIRKAFNGTFIVAGGYNRSEGNRVIANGGADLVAYGRLFLANPDLPKRFELDVELNKADRSTFYTTDPVVGYTDYPFLENDC
SoyC14_06G014800.m1	GmOPR4	6	375	MNKTMEENEKAFNVNGREVIPLLAPFKMGKFNLSHRIVLAPLTRTRSYNFMAQPHAALYYSQRTTKGGFLIGEASGVSDTAQGYPNTPGIWTREQVEAWKPIVRAVHENGGIFFCQLWHAGRVSNYVYQPNGEPPISSTNKAVQGSSTQYPPPRRLRTDEIPEIVNDFRMAAKNAIEAGFDGVEIHGANGYLLEQFLKDKVNDRDDEYGGSLENRCRFPLMVVKAVCDDIGADKVGVRLSPFANYCNCVDSNPQALGIYMAQSLSQLGILYCHVIEPRMLTMFEKHETDVSLLPIRKAFNGTFIVAGGYNRSEGNRVIANGGADLVAYGRLFLANPDLPKRFELDVELNKADRSTFYTTDPVVGYTDYPFLENDC
SoyL01_06GOPR4	GmOPR4	6	327	MEENEKAFNVNGREVIPLLAPFKMGKFNLSHRIVLAPLTRTRSYNFMAQPHAALYYSQRTTKGGFLIGEASGCQTLHKVYQPNGEPPISSTNKAVQGSSTQYPPPRRLRTDEIPEIVNDFRMAAKNAIEAGFDGVEIHGANGYLLEQFLKDKVNDRDDEYGGSLENRCRFPLMVVKAVCDDIGADKVGVRLSPFANYCNCVDSNPQALGIYMAQSLSQLGILYCHVIEPRMLTMFEKHETDVSLLPIRKAFNGTFIVAGGYNRSEGNRVIANGGADLVAYGRLFLANPDLPKRFELDVELNKADRSTFYTTDPVVGYTDYPFLENDC
SoyL02_06GOPR4	GmOPR4	6	80	MEENEKAFNVNGREVILSSPHSKWENSIYLTVYQPNGEPPISSTNKAVQGSSTQYPPPRRLRTDEIPEIVNDFRRQPKMP
SoyL03_06G017400.m1	GmOPR4	6	375	MNKTMEENEKAFNVNGREVIPLLAPFKMGKFNLSHRIVLAPLTRTRSYNFMAQPHAALYYSQRTTKGGFLIGEASGVSDTAQGYPNTPGIWTREQVEAWKPIVRAVHENGGIFFCQLWHAGRVSNYVYQPNGEPPISSTNKAVQGSSTQYPPPRRLRTDEIPEIVNDFRMAAKNAIEAGFDGVEIHGANGYLLEQFLKDKVNDRDDEYGGSLENRCRFPLMVVKAVCDDIGADKVGVRLSPFANYCNCVDSNPQALGIYMAQSLSQLGILYCHVIEPRMLTMFEKHETDVSLLPIRKAFNGTFIVAGGYNRSEGNRVIANGGADLVAYGRLFLANPDLPKRFELDVELNKADRSTFYTTDPVVGYTDYPFLENDC
SoyL04_06G015200.m1	GmOPR4	6	375	MNKTMEENEKAFNVNGREVIPLLAPFKMGKFNLSHRIVLAPLTRTRSYNFMAQPHAALYYSQRTTKGGFLIGEASGVSDTAQGYPNTPGIWTREQVEAWKPIVRAVHENGGIFFCQLWHAGRVSNYVYQPNGEPPISSTNKAVQGSSTQYPPPRRLRTDEIPEIVNDFRMAAKNAIEAGFDGVEIHGANGYLLEQFLKDKVNDRDDEYGGSLENRCRFPLMVVKAVCDDIGADKVGVRLSPFANYCNCVDSNPQALGIYMAQSLSQLGILYCHVIEPRMLTMFEKHETDVSLLPIRKAFNGTFIVAGGYNRSEGNRVIANGGADLVAYGRLFLANPDLPKRFELDVELNKADRSTFYTTDPVVGYTDYPFLENDC
SoyL05_06GOPR4	GmOPR4	6	163	MEENEKAFNVNGREVIPLLAPFKMGKFNLSHRYPNTPGIWTREQVEAWKPIVRAVHENGGIFFCQLWHAGRVSNYVYQPNGEPPISSTNKAVQGFDGVEIHGANGYLLEQFLKDKVNDRDDEYGGSLENRCRFPLMVVKAVCDDIGADKVGVRLSLSPIIVIV
SoyL06_06G015200.m1	GmOPR4	6	375	MNKTMEENEKAFNVNGREVIPLLAPFKMGKFNLSHRIVLAPLTRTRSYNFMAQPHAALYYSQRTTKGGFLIGEASGVSDTAQGYPNTPGIWTREQVEAWKPIVRAVHENGGIFFCQLWHAGRVSNYVYQPNGEPPISSTNKAVQGSSTQYPPPRRLRTDEIPEIVNDFRMAAKNAIEAGFDGVEIHGANGYLLEQFLKDKVNDRDDEYGGSLENRCRFPLMVVKAVCDDIGADKVGVRLSPFANYCNCVDSNPQALGIYMAQSLSQLGILYCHVIEPRMLTMFEKHETDVSLLPIRKAFNGTFIVAGGYNRSEGNRVIANGGADLVAYGRLFLANPDLPKRFELDVELNKADRSTFYTTDPVVGYTDYPFLENDC
SoyL07_06G015500.m1	GmOPR4	6	375	MNKTMEENEKAFNVNGREVIPLLAPFKMGKFNLSHRIVLAPLTRTRSYNFMAQPHAALYYSQRTTKGGFLIGEASGVSDTAQGYPNTPGIWTREQVEAWKPIVRAVHENGGIFFCQLWHAGRVSNYVYQPNGEPPISSTNKAVQGSSTQYPPPRRLRTDEIPEIVNDFRMAAKNAIEAGFDGVEIHGANGYLLEQFLKDKVNDRDDEYGGSLENRCRFPLMVVKAVCDDIGADKVGVRLSPFANYCNCVDSNPQALGIYMAQSLSQLGILYCHVIEPRMLTMFEKHETDVSLLPIRKAFNGTFIVAGGYNRSEGNRVIANGGADLVAYGRLFLANPDLPKRFELDVELNKADRSTFYTTDPVVGYTDYPFLENDC
SoyL08_06G015200.m1	GmOPR4	6	375	MNKTMEENEKAFNVNGREVIPLLAPFKMGKFNLSHRIVLAPLTRTRSYNFMAQPHAALYYSQRTTKGGFLIGEASGVSDTAQGYPNTPGIWTREQVEAWKPIVRAVHENGGIFFCQLWHAGRVSNYVYQPNGEPPISSTNKAVQGSSTQYPPPRRLRTDEIPEIVNDFRMAAKNAIEAGFDGVEIHGANGYLLEQFLKDKVNDRDDEYGGSLENRCRFPLMVVKAVCDDIGADKVGVRLSPFANYCNCVDSNPQALGIYMAQSLSQLGILYCHVIEPRMLTMFEKHETDVSLLPIRKAFNGTFIVAGGYNRSEGNRVIANGGADLVAYGRLFLANPDLPKRFELDVELNKADRSTFYTTDPVVGYTDYPFLENDC
SoyL09_06G015400.m1	GmOPR4	6	375	MNKTMEENEKAFNVNGREVIPLLAPFKMGKFNLSHRIVLAPLTRTRSYNFMAQPHAALYYSQRTTKGGFLIGEASGVSDTAQGYPNTPGIWTREQVEAWKPIVRAVHENGGIFFCQLWHAGRVSNYVYQPNGEPPISSTNKAVQGSSTQYPPPRRLRTDEIPEIVNDFRMAAKNAIEAGFDGVEIHGANGYLLEQFLKDKVNDRDDEYGGSLENRCRFPLMVVKAVCDDIGADKVGVRLSPFANYCNCVDSNPQALGIYMAQSLSQLGILYCHVIEPRMLTMFEKHETDVSLLPIRKAFNGTFIVAGGYNRSEGNRVIANGGADLVAYGRLFLANPDLPKRFELDVELNKADRSTFYTTDPVVGYTDYPFLENDC
SoyW01_06G016200.m1	GmOPR4	6	375	MNKTMEENEKAFNVNGREVIPLLAPFKMGKFNLSHRIVLAPLTRTRSYNFMAQPHAALYYSQRTTKGGFLIGEASGVSDTAQGYPNTPGIWTREQVEAWKPIVRAVHENGGIFFCQLWHAGRVSNYVYQPNGEPPISSTNKAVQGSSTQYPPPRRLRTDEIPEIVNDFRMAAKNAIEAGFDGVEIHGANGYLLEQFLKDKVNDRDDEYGGSLENRCRFPLMVVKAVCDDIGADKVGVRLSPFANYCNCVDSNPQALGIYMAQSLSQLGILYCHVIEPRMLTMFEKHETDVSLLPIRKAFNGTFIVAGGYNRSEGNRVIANGGADLVAYGRLFLANPDLPKRFELDVELNKADRSTFYTTDPVVGYTDYPFLENDC
SoyW02_06G015000.m1	GmOPR4	6	375	MNKTMEENEKAFNVNGREVIPLLAPFKMGKFNLSHRIVLAPLTRTRSYNFMAQPHAALYYSQRTTKGGFLIGEASGVSDTAQGYPNTPGIWTREQVEAWKPIVRAVHENGGIFFCQLWHAGRVSNYVYQPNGEPPISSTNKAVQGSSTQYPPPRRLRTDEIPEIVNDFRMAAKNAIEAGFDGVEIHGANGYLLEQFLKDKVNDRDDEYGGSLENRCRFPLMVVKAVCDDIGADKVGVRLSPFANYCNCVDSNPQALGIYMAQSLSQLGILYCHVIEPRMLTMFEKHETDVSLLPIRKAFNGTFIVAGGYNRSEGNRVIANGGADLVAYGRLFLANPDLPKRFELDVELNKADRSTFYTTDPVVGYTDYPFLENDC
SoyW03_06G015700.m1	GmOPR4	6	375	MNKTMEENEKAFNVNGREVIPLLAPFKMGKFNLSHRIVLAPLTRTRSYNFMAQPHAALYYSQRTTKGGFLIGEASGVSDTAQGYPNTPGIWTREQVEAWKPIVRAVHENGGIFFCQLWHAGRVSNYVYQPNGEPPISSTNKAVQGSSTQYPPPRRLRTDEIPEIVNDFRMAAKNAIEAGFDGVEIHGANGYLLEQFLKDKVNDRDDEYGGSLENRCRFPLMVVKAVCDDIGADKVGVRLSPFANYCNCVDSNPQALGIYMAQSLSQLGILYCHVIEPRMLTMFEKHETDVSLLPIRKAFNGTFIVAGGYNRSEGNRVIANGGADLVAYGRLFLANPDLPKRFELDVELNKADRSTFYTTDPVVGYTDYPFLENDC
SoyZH13_06G015600.m1	GmOPR4	6	375	MNKTMEENEKAFNVNGREVIPLLAPFKMGKFNLSHRIVLAPLTRTRSYNFMAQPHAALYYSQRTTKGGFLIGEASGVSDTAQGYPNTPGIWTREQVEAWKPIVRAVHENGGIFFCQLWHAGRVSNYVYQPNGEPPISSTNKAVQGSSTQYPPPRRLRTDEIPEIVNDFRMAAKNAIEAGFDGVEIHGANGYLLEQFLKDKVNDRDDEYGGSLENRCRFPLMVVKAVCDDIGADKVGVRLSPFANYCNCVDSNPQALGIYMAQSLSQLGILYCHVIEPRMLTMFEKHETDVSLLPIRKAFNGTFIVAGGYNRSEGNRVIANGGADLVAYGRLFLANPDLPKRFELDVELNKADRSTFYTTDPVVGYTDYPFLENDC
Glyma.06GOPR5	GmOPR5	6	75	MFEKHETDVSLLPIRKALNRNFIVVGGYNRSEGNKVIANGGADLVAYSRLFLANSDLPKRCELDVQLNKADSSTF
SoyC01_06GOPR5	GmOPR5	6	75	MFEKHETDVSLLPIRKALNRNFIVVGGYNRSEGNKVIANGGADLVAYSRLFLANSDLPKRCELDVQLNKADSSTF
SoyC02_06GOPR5	GmOPR5	6	62	MFEKHETDVSLLPIRKALNRNFIVVGGYNRSEGNKVIANGGADLVAYSRLFWQIQICLKDAN
SoyC03_06G015300.m1	GmOPR5	6	78	MLTMFEKHETDVSLLPIRKALNRNFIVVGGYNRSEGNKVIANGGADLVAYSRLFLANSDLPKRCELDVQLNKADSSTF
SoyC04_06G015000.m1	GmOPR5	6	75	MFEKHETDVSLLPIRKALNRNFIVVGGYNRSEGNKVIANGGADLVAYSRLFLANSDLPKRCELDVQLNKADSSTF
SoyC05_06G016000.m1	GmOPR5	6	103	MFEKHETDVSLLPIRKALNRNFIVVGGYNRSEGNKVIANGGADLVAYSRLFLANSDLPKRCELDVELNRLTVALFSFYTNDFVLDIKIIHLLKMIFEASIKLY
SoyC06_06GOPR5	GmOPR5	6	75	MFEKHETDVSLLPIRKALNRNFIVVGGYNRSEGNKVIANGGADLVAYSRLFLANSDLPKRCELDVELNKADSSTF
SoyC07_06G015200.m1	GmOPR5	6	75	MFEKHETDVSLLPIRKALNRNFIVVGGYNRSEGNKVIANGGADLVAYSRLFLANSDLPKRCELDVELNKADSSTF
SoyC08_06G015000.m1	GmOPR5	6	75	MFEKHETDVSLLPIRKALNRNFIVVGGYNRSEGNKVIANGGADLVAYSRLFLANSDLPKRCELDVQLNKADSSTF
SoyC09_06GOPR5	GmOPR5	6	75	MFEKHETDVSLLPIRKALNRNFIVVGGYNRSEGNKVIANGGADLVAYSRLFLANSDLPKRCELDVQLNKADSSTF
SoyC10_06GOPR5	GmOPR5	6	75	MFEKHETDVSLLPIRKALNRNFIVVGGYNRSEGNKVIANGGADLVAYSRLFLANSDLPKRCELDVQLNKADSSTF
SoyC11_06GOPR5	GmOPR5	6	75	MFEKHETDVSLLPIRKALNRNFIVVGGYNRSEGNKVIANGGADLVAYSRLFLANSDLPKRCELDVQLNKADSSTF
SoyC12_06GOPR5	GmOPR5	6	75	MFEKHETDVSLLPIRKALNRNFIVVGGYNRSEGNKVIANGGADLVAYSRLFLANSDLPKRCELDVQLNKADSSTF
SoyC13_06G015600.m1	GmOPR5	6	75	MFEKHETDVSLLPIRKALNRNFIVVGGYNRSEGNKVIANGGADLVAYSRLFLANSDLPKRCELDVELNKADSSTF
SoyC14_06G014900.m1	GmOPR5	6	75	MFEKHETDVSLLPIRKALNRNFIVVGGYNRSEGNKVIANGGADLVAYSRLFLANSDLPKRCELDVQLNKADSSTF
SoyL01_06GOPR5	GmOPR5	6	75	MFEKHETDVSLLPIRKALNRNFIVVGGYNRSEGNKVIANGGADLVAYSRLFLANSDLPKRCELDVQLNKADSSTF
SoyL02_06GOPR5	GmOPR5	6	143	MPTSTVSQNQIPKIVNDMAAKNAIEAGEQSYHMLWNHKNPKSMFVLDFNPQALGIYMTKSLSKFGFISVMSLDPGCSPCLKSMRPTCPFAYSKGLNRNFIVVGGYNRSEGNKVIANGGADLVAYSRLFLANSDLPKRCELDVS
SoyL03_06GOPR5	GmOPR5	6	75	MFEKHETDVSLLPIRKALNRNFIVVGGYNRSEGNKVIANGGADLVAYSRLFLANSDLPKRCELDVELNKADSSTF
SoyL04_06G015300.m1	GmOPR5	6	75	MFEKHETDVSLLPIRKALNRNFIVVGGYNRSEGNKVIANGGADLVAYSRLFLANSDLPKRCELDVELNKADSSTF
SoyL05_06GOPR5	GmOPR5	6	75	MFEKHETDVSLLPIRKALNRNFIVVGGYNRSEGNKVIANGGADLVAYSRLFLANSDLPKRCELDVQLNKADSSTF
SoyL06_06GOPR5	GmOPR5	6	75	MFEKHETDVSLLPIRKALNRNFIVVGGYNRSEGNKVIANGGADLVAYSRLFLANSDLPKRCELDVELNKADSSTF
SoyL07_06G015600.m1	GmOPR5	6	75	MFEKHETDVSLLPIRKALNRNFIVVGGYNRSEGNKVIANGGADLVAYSRLFLANSDLPKRCELDVELNKADSSTF
SoyL08_06G015300.m1	GmOPR5	6	75	MFEKHETDVSLLPIRKALNRNFIVVGGYNRSEGNKVIANGGADLVAYSRLFLANSDLPKRCELDVQLNKADSSTF
SoyL09_06G015500.m1	GmOPR5	6	75	MFEKHETDVSLLPIRKALNRNFIVVGGYNRSEGNKVIANGGADLVAYSRLFLANSDLPKRCELDVELNKADSSTF
SoyW01_06G016300.m1	GmOPR5	6	75	MFEKHETDVSLLPIRKALNRNFIVVGGYNRSEGNKVIANGGADLVAYSRLFLANSDLPKRCELDVQLNKADSSTF
SoyW02_06GOPR5	GmOPR5	6	75	MFEKHETDVSLLPIRKALNRNFIVVGGYNRSEGNKVIANGGADLVAYSRLFLANSDLPKRCELDVQLNKADSSTF
SoyW03_06G015800.m1	GmOPR5	6	75	MFEKHETDVSLLPIRKALNRNFIVVGGYNRSEGNKVIANGGADLVAYSRLFLANSDLPKRCELDVQLNKADSSTF
SoyZH13_06GOPR5	GmOPR5	6	75	MFEKHETDVSLLPIRKALNRNFIVVGGYNRSEGNKVIANGGADLVAYSRLFLANSDLPKRCELDVELNKADSSTF
Glyma.11G007600.1	GmOPR6	11	371	MDAPLLTPYKMGNFNLSHRVVLAPLTRQRSSYNNVPEPHLILYYSQRTSNGGILISEANGISETAQGYPHTPGIWTKQQVQAWKPIVDAVHAKGGIFFCQIWHAGRVSNSVYQPNGQAPISSTDKLLAPQGRGDGIDEVHYTPPRRLRTDEIPHIVNDFRLAARNAIQAGFDGVEIHGAHGYLIDQFLKDKVNDRTDQYGGSLENRCRFALEIVEALVDEIGAERVGIRLSPFSEYCECGDSNPEQLGLYIVNALNKYSILYCHMVEPRMKTVVERVECPQSLVLMRKAFNGTFIAAGGYDRQEGIDAISENRADLVAYGRLFLANPDLPKRFALNAPLNKYHRETFYTHDPVVGYTDYPFHAEESNVVAS*
SoyC01_11G007100.m1	GmOPR6	11	355	MDAPLLTPYKMGNFNLSHRVVLAPLTRQRSSYNNVPEPHLILYYSQRTSNGGILISEANGISETAQGYPHTPGIWTKQQVQAWKPIVDAVHAKGVYQPNGQAPISSTDKLLAPQGRGDGIDEVHYTPPRRLRTDEIPHIVNDFRLAARNAIQAGFDGVEIHGAHGYLIDQFLKDKVNDRTDQYGGSLENRCRFALEIVEALVDEIGAERVGIRLSPFSEYCECGDSNPEQLGLYIVNALNKYSILYCHMVEPRMKTVVERVECPQSLVLMRKAFNGTFIAAGGYDRQEGIDAISENRADLVAYGRLFLANPDLPKRFALNAPLNKYHRETFYTHDPVVGYTDYPFHAEESNVVAS
SoyC02_11G007000.m1	GmOPR6	11	371	MDAPLLTPYKMGNFNLSHRVVLAPLTRQRSSYNNVPEPHLILYYSQRTSNGGILISEANGISETAQGYPHTPGIWTKQQVQAWKPIVDAVHAKGGIFFCQIWHAGRVSNSVYQPNGQAPISSTDKLLAPQGRGDGIDEVHYTPPRRLRTDEIPHIVNDFRLAARNAIQAGFDGVEIHGAHGYLIDQFLKDKVNDRTDQYGGSLENRCRFALEIVEALVDEIGAERVGIRLSPFSEYCECGDSNPEQLGLYIVNALNKYSILYCHMVEPRMKTVVERVECPQSLVLMRKAFNGTFIAAGGYDRQEGIDAISENRADLVAYGRLFLANPDLPKRFALNAPLNKYHRETFYTHDPVVGYTDYPFHAEESNVVAS
SoyC03_11G007200.m1	GmOPR6	11	371	MDAPLLTPYKMGNFNLSHRVVLAPLTRQRSSYNNVPEPHLILYYSQRTSNGGILISEANGISETAQGYPHTPGIWTKQQVQAWKPIVDAVHAKGGIFFCQIWHAGRVSNSVYQPNGQAPISSTDKLLAPQGRGDGIDEVHYTPPRRLRTDEIPHIVNDFRLAARNAIQAGFDGVEIHGAHGYLIDQFLKDKVNDRTDQYGGSLENRCRFALEIVEALVDEIGAERVGIRLSPFSEYCECGDSNPEQLGLYIVNALNKYSILYCHMVEPRMKTVVERVECPQSLVLMRKAFNGTFIAAGGYDRQEGIDAISENRADLVAYGRLFLANPDLPKRFALNAPLNKYHRETFYTHDPVVGYTDYPFHAEESNVVAS
SoyC04_11G007100.m1	GmOPR6	11	371	MDAPLLTPYKMGNFNLSHRVVLAPLTRQRSSYNNVPEPHLILYYSQRTSNGGILISEANGISETAQGYPHTPGIWTKQQVQAWKPIVDAVHAKGGIFFCQIWHAGRVSNSVYQPNGQAPISSTDKLLAPQGRGDGIDEVHYTPPRRLRTDEIPHIVNDFRLAARNAIQAGFDGVEIHGAHGYLIDQFLKDKVNDRTDQYGGSLENRCRFALEIVEALVDEIGAERVGIRLSPFSEYCECGDSNPEQLGLYIVNALNKYSILYCHMVEPRMKTVVERVECPQSLVLMRKAFNGTFIAAGGYDRQEGIDAISENRADLVAYGRLFLANPDLPKRFALNAPLNKYHRETFYTHDPVVGYTDYPFHAEESNVVAS
SoyC05_11G007100.m1	GmOPR6	11	371	MDAPLLTPYKMGNFNLSHRVVLAPLTRQRSSYNNVPEPHLILYYSQRTSNGGILISEANGISETAQGYPHTPGIWTKQQVQAWKPIVDAVHAKGGIFFCQIWHAGRVSNSVYQPNGQAPISSTDKLLAPQGRGDGIDEVHYTPPRRLRTDEIPHIVNDFRLAARNAIQAGFDGVEIHGAHGYLIDQFLKDKVNDRTDQYGGSLENRCRFALEIVEALVDEIGAERVGIRLSPFSEYCECGDSNPEQLGLYIVNALNKYSILYCHMVEPRMKTVVERVECPQSLVLMRKAFNGTFIAAGGYDRQEGIDAISENRADLVAYGRLFLANPDLPKRFALNAPLNKYHRETFYTHDPVVGYTDYPFHAEESNVVAS
SoyC06_11G006600.m1	GmOPR6	11	371	MDAPLLTPYKMGNFNLSHRVVLAPLTRQRSSYNNVPEPHLILYYSQRTSNGGILISEANGISETAQGYPHTPGIWTKQQVQAWKPIVDAVHAKGGIFFCQIWHAGRVSNSVYQPNGQAPISSTDKLLAPQGRGDGIDEVHYTPPRRLRTDEIPHIVNDFRLAARNAIQAGFDGVEIHGAHGYLIDQFLKDKVNDRTDQYGGSLENRCRFALEIVEALVDEIGAERVGIRLSPFSEYCECGDSNPEQLGLYIVNALNKYSILYCHMVEPRMKTVVERVECPQSLVLMRKAFNGTFIAAGGYDRQEGIDAISENRADLVAYGRLFLANPDLPKRFALNAPLNKYHRETFYTHDPVVGYTDYPFHAEESNVVAS
SoyC07_11G007000.m1	GmOPR6	11	289	MDAPLLTPYKMGNFNLSHRVVLAPLTRQRSSYNNVPEPHLILYYSQRTSNGGILISEANGISETAQGYPHTPGIWTKQQVQAWKPLWMPFMPKVVSSFVRFGTLEGFQIQFNDILTSSLSTNGQAPISSTDKLLAPQGRGDGIDEVHYTPPRRLRTDEIPHIVNDFRLAARNAIQAGFDGVEIHGAHGYLIDQFLKDKVNDRTDQYGGSLENRCRFALEIVEALVDEIGAERVGIRLSPFSEYCECGDSNPEQLGLYIVNALNKYSILYCHMVEPRMKTVVERVNVLKA
SoyC08_11G006600.m1	GmOPR6	11	371	MDAPLLTPYKMGNFNLSHRVVLAPLTRQRSSYNNVPEPHLILYYSQRTSNGGILISEANGISETAQGYPHTPGIWTKQQVQAWKPIVDAVHAKGGIFFCQIWHAGRVSNSVYQPNGQAPISSTDKLLAPQGRGDGIDEVHYTPPRRLRTDEIPHIVNDFRLAARNAIQAGFDGVEIHGAHGYLIDQFLKDKVNDRTDQYGGSLENRCRFALEIVEALVDEIGAERVGIRLSPFSEYCECGDSNPEQLGLYIVNALNKYSILYCHMVEPRMKTVVERVECPQSLVLMRKAFNGTFIAAGGYDRQEGIDAISENRADLVAYGRLFLANPDLPKRFALNAPLNKYHRETFYTHDPVVGYTDYPFHAEESNVVAS
SoyC09_11G006900.m1	GmOPR6	11	367	MDAPLLTPYKMGNFNLSHRVVLAPLTRQRSSYNNVPEPHLILYYSQRTSNGGILISEANGISETAQGYPHTPGIWTKQQVQAWKPIVDAVHAKGGIFFCQIWHAGRVSNSVYQPNGQAPISSTDKLLAPQGRGDGIDEVHYTPPRRLRTDEIPHIVNDFRLAARNAIQAGFDGVEIHGAHGYLIDQFLKDKVNDRTDQYGGSLENRCRFALEIVEALVDEIGAERVGIRLSPFSEYCECGDSNPEQLGLYIVNALNKYSILYCHMVEPRMKTVVERVECPQSLVLMRKAFNGTFIAAGGYDRQEGIDAISENRADLVAYGRLFLANPDLPKRFALNAPLNKYHRETFYTHDPVVGFGSSSVDTSSKL
SoyC10_11G006900.m1	GmOPR6	11	367	MDAPLLTPYKMGNFNLSHRVVLAPLTRQRSSYNNVPEPHLILYYSQRTSNGGILISEANGISETAQGYPHTPGIWTKQQVQAWKPIVDAVHAKGGIFFCQIWHAGRVSNSVYQPNGQAPISSTDKLLAPQGRGDGIDEVHYTPPRRLRTDEIPHIVNDFRLAARNAIQAGFDGVEIHGAHGYLIDQFLKDKVNDRTDQYGGSLENRCRFALEIVEALVDEIGAERVGIRLSPFSEYCECGDSNPEQLGLYIVNALNKYSILYCHMVEPRMKTVVERVECPQSLVLMRKAFNGTFIAAGGYDRQEGIDAISENRADLVAYGRLFLANPDLPKRFALNAPLNKYHRETFYTHDPVVGFGSSSVDTSSKL
SoyC11_11G006700.m1	GmOPR6	11	307	MSRYPHTPGIWTKQQVQAWKPIVDAVHAKGGIFFCQIWHAGRVSNSVYQPNGQAPISSTDKLLAPQGRGDGIDEVHYTPPRRLRTDEIPHIVNDFRLAARNAIQAGFDGVEIHGAHGYLIDQFLKDKVNDRTDQYGGSLENRCRFALEIVEALVDEIGAERVGIRLSPFSEYCECGDSNPEQLGLYIVNALNKYSILYCHMVEPRMKTVVERVECPQSLVLMRKAFNGTFIAAGGYDRQEGIDAISENRADLVAYGRLFLANPDLPKRFALNAPLNKYHRETFYTHDPVVGYTDYPFHAEESNVVAS
SoyC12_11G007000.m1	GmOPR6	11	371	MDAPLLTPYKMGNFNLSHRVVLAPLTRQRSSYNNVPEPHLILYYSQRTSNGGILISEANGISETAQGYPHTPGIWTKQQVQAWKPIVDAVHAKGGIFFCQIWHAGRVSNSVYQPNGQAPISSTDKLLAPQGRGDGIDEVHYTPPRRLRTDEIPHIVNDFRLAARNAIQAGFDGVEIHGAHGYLIDQFLKDKVNDRTDQYGGSLENRCRFALEIVEALVDEIGAERVGIRLSPFSEYCECGDSNPEQLGLYIVNALNKYSILYCHMVEPRMKTVVERVECPQSLVLMRKAFNGTFIAAGGYDRQEGIDAISENRADLVAYGRLFLANPDLPKRFALNAPLNKYHRETFYTHDPVVGYTDYPFHAEESNVVAS
SoyC13_11G007100.m1	GmOPR6	11	371	MDAPLLTPYKMGNFNLSHRVVLAPLTRQRSSYNNVPEPHLILYYSQRTSNGGILISEANGISETAQGYPHTPGIWTKQQVQAWKPIVDAVHAKGGIFFCQIWHAGRVSNSVYQPNGQAPISSTDKLLAPQGRGDGIDEVHYTPPRRLRTDEIPHIVNDFRLAARNAIQAGFDGVEIHGAHGYLIDQFLKDKVNDRTDQYGGSLENRCRFALEIVEALVDEIGAERVGIRLSPFSEYCECGDSNPEQLGLYIVNALNKYSILYCHMVEPRMKTVVERVECPQSLVLMRKAFNGTFIAAGGYDRQEGIDAISENRADLVAYGRLFLANPDLPKRFALNAPLNKYHRETFYTHDPVVGYTDYPFHAEESNVVAS
SoyC14_11G006600.m3	GmOPR6	11	304	MSRYPHTPGIWTKQQVQAWKPIVDAVHAKGGIFFCQIWHAGRVSNSVYQPNGQAPISSTDKLLAPQGRGDGIDEVHYTPPRRLRTDEIPHIVNDFRLAARNAIQAGFDGVEIHGAHGYLIDQFLKDKVNDRTDQYGGSLENRCRFALEIVEALVDEIGAERVGIRLSPFSEYCECGDSNPEQLGLYIVNALNKYSILYCHMVEPRMKTVVERVECPQSLVLMRKAFNGTFIAAGGYDRQEGIDAISENRADLVAYGRLFLANPDLPKRFALNAPLNKYHRRHSTLMIQLLVILTTLFMLKNPML
SoyL01_11G006900.m1	GmOPR6	11	371	MDAPLLTPYKMGNFNLSHRVVLAPLTRQRSSYNNVPEPHLILYYSQRTSNGGILISEANGISETAQGYPHTPGIWTKQQVQAWKPIVDAVHAKGGIFFCQIWHAGRVSNSVYQPNGQAPISSTDKLLAPQGRGDGIDEVHYTPPRRLRTDEIPHIVNDFRLAARNAIQAGFDGVEIHGAHGYLIDQFLKDKVNDRTDQYGGSLENRCRFALEIVEALVDEIGAERVGIRLSPFSEYCECGDSNPEQLGLYIVNALNKYSILYCHMVEPRMKTVVERVECPQSLVLMRKAFNGTFIAAGGYDRQEGIDAISENRADLVAYGRLFLANPDLPKRFALNAPLNKYHRETFYTHDPVVGYTDYPFHAEESNVVAS
SoyL02_11G007200.m1	GmOPR6	11	371	MDAPLLTPYKMGNFNLSHRVVLAPLTRQRSSYNNVPEPHLILYYSQRTSNGGILISEANGISETAQGYPHTPGIWTKQQVQAWKPIVDAVHAKGGIFFCQIWHAGRVSNSVYQPNGQAPISSTDKLLAPQGRGDGIDEVHYTPPRRLRTDEIPHIVNDFRLAARNAIQAGFDGVEIHGAHGYLIDQFLKDKVNDRTDQYGGSLENRCRFALEIVEALVDEIGAERVGIRLSPFSEYCECGDSNPEQLGLYIVNALNKYSILYCHMVEPRMKTVVERVECPQSLVLMRKAFNGTFIAAGGYDRQEGIDAISENRADLVAYGRLFLANPDLPKRFALNAPLNKYHRETFYTHDPVVGYTDYPFHAEESNVVAS
SoyL03_11G007300.m1	GmOPR6	11	371	MDAPLLTPYKMGNFNLSHRVVLAPLTRQRSSYNNVPEPHLILYYSQRTSNGGILISEANGISETAQGYPHTPGIWTKQQVQAWKPIVDAVHAKGGIFFCQIWHAGRVSNSVYQPNGQAPISSTDKLLAPQGRGDGIDEVHYTPPRRLRTDEIPHIVNDFRLAARNAIQAGFDGVEIHGAHGYLIDQFLKDKVNDRTDQYGGSLENRCRFALEIVEALVDEIGAERVGIRLSPFSEYCDCGDSNPEQLGLYIVNALNKYSILYCHMVEPRMKTVVERVECPQSLVLMRKAFNGTFIAAGGYDRQEGIDAISENRADLVAYGRLFLANPDLPKRFALNAPLNKYHRETFYTHDPVVGYTDYPFHAEESNVVAS
SoyL04_11G007200.m1	GmOPR6	11	371	MDAPLLTPYKMGNFNLSHRVVLAPLTRQRSSYNNVPEPHLILYYSQRTSNGGILISEANGISETAQGYPHTPGIWTKQQVQAWKPIVDAVHAKGGIFFCQIWHAGRVSNSVYQPNGQAPISSTDKLLAPQGRGDGIDEVHYTPPRRLRTDEIPHIVNDFRLAARNAIQAGFDGVEIHGAHGYLIDQFLKDKVNDRTDQYGGSLENRCRFALEIVEALVDEIGAERVGIRLSPFSEYCECGDSNPEQLGLYIVNALNKYSILYCHMVEPRMKTVVERVECPQSLVLMRKAFNGTFIAAGGYDRQEGIDAISENRADLVAYGRLFLANPDLPKRFALNAPLNKYHRETFYTHDPVVGYTDYPFHAEESNVVAS
SoyL05_11G006800.m1	GmOPR6	11	371	MDAPLLTPYKMGNFNLSHRVVLAPLTRQRSSYNNVPEPHLILYYSQRTSNGGILISEANGISETAQGYPHTPGIWTKQQVQAWKPIVDAVHAKGGIFFCQIWHAGRVSNSVYQPNGQAPISSTDKLLAPQGRGDGIDEVHYTPPRRLRTDEIPHIVNDFRLAARNAIQAGFDGVEIHGAHGYLIDQFLKDKVNDRTDQYGGSLENRCRFALEIVEALVDEIGAERVGIRLSPFSEYCECGDSNPEQLGLYIVNALNKYSILYCHMVEPRMKTVVERVECPQSLVLMRKAFNGTFIAAGGYDRQEGIDAISENRADLVAYGRLFLANPDLPKRFALNAPLNKYHRETFYTHDPVVGYTDYPFHAEESNVVAS
SoyL06_11G006800.m1	GmOPR6	11	371	MDAPLLTPYKMGNFNLSHRVVLAPLTRQRSSYNNVPEPHLILYYSQRTSNGGILISEANGISETAQGYPHTPGIWTKQQVQAWKPIVDAVHAKGGIFFCQIWHAGRVSNSVYQPNGQAPISSTDKLLAPQGRGDGIDEVHYTPPRRLRTDEIPHIVNDFRLAARNAIQAGFDGVEIHGAHGYLIDQFLKDKVNDRTDQYGGSLENRCRFALEIVEALVDEIGAERVGIRLSPFSEYCDCGDSNPEQLGLYIVNALNKYSILYCHMVEPRMKTVVERVECPQSLVLMRKAFNGTFIAAGGYDRQEGIDAISENRADLVAYGRLFLANPDLPKRFALNAPLNKYHRETFYTHDPVVGYTDYPFHAEESNVVAS
SoyL07_11G007300.m1	GmOPR6	11	250	MDAPLLTPYKMGNFNLSHRVVLAPLTRQRSSYNNVPEPHLILYYSQRTSNGGILISEANGISETAQGYPHTPGIWTKQQVQAWKPIVDAVHAKGGIFFCQIWHAGRVSNSVYQPNGQAPISSTDKLLAPQGRGDGIDEVHYTPPRRLRTDEIPHIVNDFRLAARNAIQAGFDGVEIHGAHGYLIDQFLKDKVNDRTDQYGGSLENRCRFALEIVEALVDEIGAERVGIRLSPFSEYCDCGDSNPEQLGCT
SoyL08_11G006800.m1	GmOPR6	11	371	MDAPLLTPYKMGNFNLSHRVVLAPLTRQRSSYNNVPEPHLILYYSQRTSNGGILISEANGISETAQGYPHTPGIWTKQQVQAWKPIVDAVHAKGGIFFCQIWHAGRVSNSVYQPNGQAPISSTDKLLAPQGRGDGIDEVHYTPPRRLRTDEIPHIVNDFRLAARNAIQAGFDGVEIHGAHGYLIDQFLKDKVNDRTDQYGGSLENRCRFALEIVEALVDEIGAERVGIRLSPFSEYCECGDSNPEQLGLYIVNALNKYSILYCHMVEPRMKTVVERVECPQSLVLMRKAFNGTFIAAGGYDRQEGIDAISENRADLVAYGRLFLANPDLPKRFALNAPLNKYHRETFYTHDPVVGYTDYPFHAEESNVVAS
SoyL09_11G006900.m1	GmOPR6	11	371	MDAPLLTPYKMGNFNLSHRVVLAPLTRQRSSYNNVPEPHLILYYSQRTSNGGILISEANGISETAQGYPHTPGIWTKQQVQAWKPIVDAVHAKGGIFFCQIWHAGRVSNSVYQPNGQAPISSTDKLLAPQGRGDGIDEVHYTPPRRLRTDEIPHIVNDFRLAARNAIQAGFDGVEIHGAHGYLIDQFLKDKVNDRTDQYGGSLENRCRFALEIVEALVDEIGAERVGIRLSPFSEYCECGDSNPEQLGLYIVNALNKYSILYCHMVEPRMKTVVERVECPQSLVLMRKAFNGTFIAAGGYDRQEGIDAISENRADLVAYGRLFLANPDLPKRFALNAPLNKYHRETFYTHDPVVGYTDYPFHAEESNVVAS
SoyW01_11G006800.m1	GmOPR6	11	371	MDAPLLTPYKMGNFNLSHRVVLAPLTRQRSSYNNVPEPHLILYYSQRTSNGGILISEANGISETAQGYPYTPGIWTKQQVQAWKPIVDAVHAKGGIFFCQIWHGGRVSNSVYQPNGQAPISSTDKLLAPQGRGDGIDEVHYTPPRRLRTDEIPHIVNDFRLAARNAIQAGFDGVEIHGAHGYLIDQFLKDKVNDRTDQYGGSLENRCRFALEIVEALVDEIGAERVGIRLSPFSEYCECGDSNPEQLGLYIVNALNKYSILYCHMVEPRMKTVVERVECPQSLVLMRKAFNGTFIAAGGYDRQEGIDAISENRADLVAYGRLFLANPDLPKRFALNAPLNKYHRETFYTHDPVVGYTDYPFLAEESNVVAS
SoyW02_11G210200.m1	GmOPR6	11	371	MDAPLLTPYKMGNFNLSHRVVLAPLTRQRSSYNNVPEPHLILYYSQRTSNGGILISEANGISETAQGYPHTPGIWTKQQVQAWKPIVDAVHAKGGIFFCQIWHAGRVSNSVYQPNGQAPISSTDKLLAPQGRGDGIDEVHYTPPRRLRTDEIPHIVNDFRLAARNAIQAGFDGVEIHGAHGYLIDQFLKDKVNDRTDQYGGSLENRCRFALEIVEALVDEIGAERVGIRLSPFSEYCECGDSNPEQLGLYIVNALNKYSILYCHMVEPRMKTVVERVECPQSLVLMRKAFNGTFIAAGGYDRQEGIDAISENRADLVAYGRLFLANPDLPKRFALNAPLNKYHRETFYTHDPVVGYTDYPFHAEESNVVAS
SoyW03_11G006900.m1	GmOPR6	11	371	MDAPLLTPYKMGNFNLSHRVVLAPLTRQRSSYNNVPEPHLILYYSQRTSNGGILISEANGISETAQGYPHTPGIWTKQQVQAWKPIVDAVHAKGGIFFCQIWHAGRVSNSVYQPNGQAPISSTDKLLAPQGRGDGIDEVHYTPPRRLRTDEIPHIVNDFRLAARNAIQAGFDGVEIHGAHGYLIDQFLKDKVNDRTDQYGGSLENRCRFALEIVEALVDEIGAERVGIRLSPFSEYCECGDSNPEQLGLYIVNALNKYSILYCHMVEPRMKTVVERVECPQSLVLMRKAFNGTFIAAGGYDRQEGIDAISENRADLVAYGRLFLANPDLPKRFALNAPLNKYHRETFYTHDPVVGYTDYPFHAEESNVVAS
SoyZH13_11G006900.m1	GmOPR6	11	371	MDAPLLTPYKMGNFNLSHRVVLAPLTRQRSSYNNVPEPHLILYYSQRTSNGGILISEANGISETAQGYPHTPGIWTKQQVQAWKPIVDAVHAKGGIFFCQIWHAGRVSNSVYQPNGQAPISSTDKLLAPQGRGDGIDEVHYTPPRRLRTDEIPHIVNDFRLAARNAIQAGFDGVEIHGAHGYLIDQFLKDKVNDRTDQYGGSLENRCRFALEIVEALVDEIGAERVGIRLSPFSEYCECGDSNPEQLGLYIVNALNKYSILYCHMVEPRMKTVVERVECPQSLVLMRKAFNGTFIAAGGYDRQEGIDAISENRADLVAYGRLFLANPDLPKRFALNAPLNKYHRETFYTHDPVVGYTDYPFHAEESNVVAS
Glyma.13G109700.2	GmOPR7	13	398	MADNATTQGSNTLFSPYKMAKFNLSHRVVLAPMTRCRALNWIPQAALAEYYAQRSTPGGFLISEGTLISPTAPGFPHVPGIYSDEQVEAWRNIVDAVHAKGSIIFCQLWHVGRASHPVYQPGGAPPISSTSKPISARWRILLPDGSYGVYPEPRALSTSEIPEIVQHYRQAAINAIRAGFDGIEIHGAHGYLIDQFLKDGINDRTDEYGGSLANRCRFLMQVVQAVVSAIGAERVAVRISPAIDHLDAIDSDPLKLGLAVVERLNNFQKELGRKLTYLHVTQPRYTAYGQTESGRPGSEEEEAHLMQNLRKAYEGTFMCSGGFTRKLGMEAVAEGHADLVSYGRLFISNPDLVLRLKLNAPLTKYNRKTFYTQDPVIGYTDYPFLSKESETKEPRARL*
SoyC01_13GOPR7	GmOPR7	13	325	MPCMPKAALSSVNFGMLAVPLIQLSVCSVIHSFCTFIDCFTCETVYQPGGAPPISSTSKPISARWRILLPDGSYGVYPEPRALSTSEIPEIVQHYRQAAINAIRAGFDGIEIHGAHGYLIDQFLKDGINDRTDEYGGSLANRCRFLMQVVQAVVSAIGAERVAVRISPAIDHLDAIDSDPLKLGLAVVERLNNFQKELGRKLTYLHVTQPRYTAYGQTESGRPGSEEEEAHLMQNLRKAYEGTFMCSGGFTRKLGMEAVAEGHADLVSYGRLFISNPDLVLRLKLNAPLTKYNRKTFYTQDPVIGYTDYPFLSKESETKEPRARL
SoyC02_13G095900.m1	GmOPR7	13	398	MADNATTQGSNTLFSPYKMAKFNLSHRVVLAPMTRCRALNWIPQAALAEYYAQRSTPGGFLISEGTLISPTAPGFPHVPGIYSDEQVEAWRNIVDAVHAKGSIIFCQLWHVGRASHPVYQPGGAPPISSTSKPISARWRILLPDGSYGVYPEPRALSTSEIPEIVQHYRQAAINAIRAGFDGIEIHGAHGYLIDQFLKDGINDRTDEYGGSLANRCRFLMQVVQAVVSAIGAERVAVRISPAIDHLDAIDSDPLKLGLAVVERLNNFQKELGRKLTYLHVTQPRYTAYGQTESGRPGSEEEEAHLMQNLRKAYEGTFMCSGGFTRKLGMEAVAEGHADLVSYGRLFISNPDLVLRLKLNAPLTKYNRKTFYTQDPVIGYTDYPFLSKESETKEPRARL
SoyC03_13GOPR7	GmOPR7	13	398	MADNATTQGSNTLFSPYKMAKFNLSHRVVLAPMTRCRALNWIPQAALAEYYAQRSTPGGFLISEGTLISPTAPGFPHVPGIYSDEQVEAWRNIVDAVHAKGSIIFCQLWHVGRASHPVYQPGGAPPISSTSKPISARWRILLPDGSYGVYPEPRALSTSEIPEIVQHYRQAAINAIRAGFDGIEIHGAHGYLIDQFLKDGINDRTDEYGGSLANRCRFLMQVVQAVVSAIGAERVAVRISPAIDHLDAIDSDPLKLGLAVVERLNNFQKELGRKLTYLHVTQPRYTAYGQTESGRPGSEEEEAHLMQNLRKAYEGTFMCSGGFTRKLGMEAVAEGHADLVSYGRLFISNPDLVLRLKLNAPLTKYNRKTFYTQDPVIGYTDYPFLSKESETKEPRARL
SoyC04_13G100200.m1	GmOPR7	13	398	MADNATTQGSNTLFSPYKMAKFNLSHRVVLAPMTRCRALNWIPQAALAEYYAQRSTPGGFLISEGTLISPTAPGFPHVPGIYSDEQVEAWRNIVDAVHAKGSIIFCQLWHVGRASHPVYQPGGAPPISSTSKPISARWRILLPDGSYGVYPEPRALSTSEIPEIVQHYRQAAINAIRAGFDGIEIHGAHGYLIDQFLKDGINDRTDEYGGSLANRCRFLMQVVQAVVSAIGAERVAVRISPAIDHLDAIDSDPLKLGLAVVERLNNFQKELGRKLTYLHVTQPRYTAYGQTESGRPGSEEEEAHLMQNLRKAYEGTFMCSGGFTRKLGMEAVAEGHADLVSYGRLFISNPDLVLRLKLNAPLTKYNRKTFYTQDPVIGYTDYPFLSKESETKEPRARL
SoyC05_13G099600.m1	GmOPR7	13	398	MADNATTQGSNTLFSPYKMAKFNLSHRVVLAPMTRCRALNWIPQAALAEYYAQRSTPGGFLISEGTLISPTAPGFPHVPGIYSDEQVEAWRNIVDAVHAKGSIIFCQLWHVGRASHPVYQPGGAPPISSTSKPISARWRILLPDGSYGVYPEPRALSTSEIPEIVQHYRQAAINAIRAGFDGIEIHGAHGYLIDQFLKDGINDRTDEYGGSLANRCRFLMQVVQAVVSAIGAERVAVRISPAIDHLDAIDSDPLKLGLAVVERLNNFQKELGRKLTYLHVTQPRYTAYGQTESGRPGSEEEEAHLMQNLRKAYEGTFMCSGGFTRKLGMEAVAEGHADLVSYGRLFISNPDLVLRLKLNAPLTKYNRKTFYTQDPVIGYTDYPFLSKESETKEPRARL
SoyC06_13GOPR7	GmOPR7	13	351	MADNATTQGSNTLFSPYKMAKFNLSHRFPHVPGIYSDEQVEAWRNIVDAVHAKGSIIFCQLWHVGRASHPVYQPGGAPPISSTSKPISARWRILLPDGSYGVYPEPRALSTSEIPEIVQHYRQAAINAIRAGFDGIEIHGAHGYLIDQFLKDGINDRTDEYGGSLANRCRFLMQVVQAVVSAIGAERVAVRISPAIDHLDAIDSDPLKLGLAVVERLNNFQKELGRKLTYLHVTQPRYTAYGQTESGRPGSEEEEAHLMQNLRKAYEGTFMCSGGFTRKLGMEAVAEGHADLVSYGRLFISNPDLVLRLKLNAPLTKYNRKTFYTQDPVIGYTDYPFLSKESETKEPRARL
SoyC07_13GOPR7	GmOPR7	13	351	MADNATTQGSNTLFSPYKMAKFNLSHRFPHVPGIYSDEQVEAWRNIVDAVHAKGSIIFCQLWHVGRASHPVYQPGGAPPISSTSKPISARWRILLPDGSYGVYPEPRALSTSEIPEIVQHYRQAAINAIRAGFDGIEIHGAHGYLIDQFLKDGINDRTDEYGGSLANRCRFLMQVVQAVVSAIGAERVAVRISPAIDHLDAIDSDPLKLGLAVVERLNNFQKELGRKLTYLHVTQPRYTAYGQTESGRPGSEEEEAHLMQNLRKAYEGTFMCSGGFTRKLGMEAVAEGHADLVSYGRLFISNPDLVLRLKLNAPLTKYNRKTFYTQDPVIGYTDYPFLSKESETKEPRARL
SoyC08_13GOPR7	GmOPR7	13	351	MADNATTQGSNTLFSPYKMAKFNLSHRFPHVPGIYSDEQVEAWRNIVDAVHAKGSIIFCQLWHVGRASHPVYQPGGAPPISSTSKPISARWRILLPDGSYGVYPEPRALSTSEIPEIVQHYRQAAINAIRAGFDGIEIHGAHGYLIDQFLKDGINDRTDEYGGSLANRCRFLMQVVQAVVSAIGAERVAVRISPAIDHLDAIDSDPLKLGLAVVERLNNFQKELGRKLTYLHVTQPRYTAYGQTESGRPGSEEEEAHLMQNLRKAYEGTFMCSGGFTRKLGMEAVAEGHADLVSYGRLFISNPDLVLRLKLNAPLTKYNRKTFYTQDPVIGYTDYPFLSKESETKEPRARL
SoyC09_13GOPR7	GmOPR7	13	351	MADNATTQGSNTLFSPYKMAKFNLSHRFPHVPGIYSDEQVEAWRNIVDAVHAKGSIIFCQLWHVGRASHPVYQPGGAPPISSTSKPISARWRILLPDGSYGVYPEPRALSTSEIPEIVQHYRQAAINAIRAGFDGIEIHGAHGYLIDQFLKDGINDRTDEYGGSLANRCRFLMQVVQAVVSAIGAERVAVRISPAIDHLDAIDSDPLKLGLAVVERLNNFQKELGRKLTYLHVTQPRYTAYGQTESGRPGSEEEEAHLMQNLRKAYEGTFMCSGGFTRKLGMEAVAEGHADLVSYGRLFISNPDLVLRLKLNAPLTKYNRKTFYTQDPVIGYTDYPFLSKESETKEPRARL
SoyC10_13GOPR7	GmOPR7	13	351	MADNATTQGSNTLFSPYKMAKFNLSHRFPHVPGIYSDEQVEAWRNIVDAVHAKGSIIFCQLWHVGRASHPVYQPGGAPPISSTSKPISARWRILLPDGSYGVYPEPRALSTSEIPEIVQHYRQAAINAIRAGFDGIEIHGAHGYLIDQFLKDGINDRTDEYGGSLANRCRFLMQVVQAVVSAIGAERVAVRISPAIDHLDAIDSDPLKLGLAVVERLNNFQKELGRKLTYLHVTQPRYTAYGQTESGRPGSEEEEAHLMQNLRKAYEGTFMCSGGFTRKLGMEAVAEGHADLVSYGRLFISNPDLVLRLKLNAPLTKYNRKTFYTQDPVIGYTDYPFLSKESETKEPRARL
SoyC11_13GOPR7	GmOPR7	13	351	MADNATTQGSNTLFSPYKMAKFNLSHRFPHVPGIYSDEQVEAWRNIVDAVHAKGSIIFCQLWHVGRASHPVYQPGGAPPISSTSKPISARWRILLPDGSYGVYPEPRALSTSEIPEIVQHYRQAAINAIRAGFDGIEIHGAHGYLIDQFLKDGINDRTDEYGGSLANRCRFLMQVVQAVVSAIGAERVAVRISPAIDHLDAIDSDPLKLGLAVVERLNNFQKELGRKLTYLHVTQPRYTAYGQTESGRPGSEEEEAHLMQNLRKAYEGTFMCSGGFTRKLGMEAVAEGHADLVSYGRLFISNPDLVLRLKLNAPLTKYNRKTFYTQDPVIGYTDYPFLSKESETKEPRARL
SoyC12_13GOPR7	GmOPR7	13	351	MADNATTQGSNTLFSPYKMAKFNLSHRFPHVPGIYSDEQVEAWRNIVDAVHAKGSIIFCQLWHVGRASHPVYQPGGAPPISSTSKPISARWRILLPDGSYGVYPEPRALSTSEIPEIVQHYRQAAINAIRAGFDGIEIHGAHGYLIDQFLKDGINDRTDEYGGSLANRCRFLMQVVQAVVSAIGAERVAVRISPAIDHLDAIDSDPLKLGLAVVERLNNFQKELGRKLTYLHVTQPRYTAYGQTESGRPGSEEEEAHLMQNLRKAYEGTFMCSGGFTRKLGMEAVAEGHADLVSYGRLFISNPDLVLRLKLNAPLTKYNRKTFYTQDPVIGYTDYPFLSKESETKEPRARL
SoyC13_13GOPR7	GmOPR7	13	413	MADNATTQGSNTLFSPYKMAKFNLSHRSSQSHALFINLLIFTIFLNLFIFTHKHMSDLTWILCRVVLAPMTRCRALNWIPQAALAEYYAQRSTPGGFLISEGTLISPTAPGFPHVPGIYSDEQVEAWRNIVDAVHAKGSIIFCQLWHVGRASHPVYQPGGAPPISSTSKPISARWRILLPDGSYGVYPEPRALSTSEIPEIVQHYRQAAINAIRAGFDGIEIHGAHGYLIDQFLKDGINDRTDEYGGSLANRCRFLMQVVQAVVSAIGAERVAVRISPAIDHLDAIDSDPLKLGLAVVERLNNFQKELGRKLTYLHVTQPRYTAYGQTESGRPGSEEEEAHLMQNLRKAYEGTFMCSGGFTRKLGMEAVAEGHADLVSYGRLFISNPDLVLRLKLNAPL…
SoyC14_13GOPR7	GmOPR7	13	351	MADNATTQGSNTLFSPYKMAKFNLSHRFPHVPGIYSDEQVEAWRNIVDAVHAKGSIIFCQLWHVGRASHPVYQPGGAPPISSTSKPISARWRILLPDGSYGVYPEPRALSTSEIPEIVQHYRQAAINAIRAGFDGIEIHGAHGYLIDQFLKDGINDRTDEYGGSLANRCRFLMQVVQAVVSAIGAERVAVRISPAIDHLDAIDSDPLKLGLAVVERLNNFQKELGRKLTYLHVTQPRYTAYGQTESGRPGSEEEEAHLMQNLRKAYEGTFMCSGGFTRKLGMEAVAEGHADLVSYGRLFISNPDLVLRLKLNAPLTKYNRKTFYTQDPVIGYTDYPFLSKESETKEPRARL
SoyL01_13GOPR7	GmOPR7	13	351	MADNATTQGSNTLFSPYKMAKFNLSHRFPHVPGIYSDEQVEAWRNIVDAVHAKGSIIFCQLWHVGRASHPVYQPGGAPPISSTSKPISARWRILLPDGSYGVYPEPRALSTSEIPEIVQHYRQAAINAIRAGFDGIEIHGAHGYLIDQFLKDGINDRTDEYGGSLANRCRFLMQVVQAVVSAIGAERVAVRISPAIDHLDAIDSDPLKLGLAVVERLNNFQKELGRKLTYLHVTQPRYTAYGQTESGRPGSEEEEAHLMQNLRKAYEGTFMCSGGFTRKLGMEAVAEGHADLVSYGRLFISNPDLVLRLKLNAPLTKYNRKTFYTQDPVIGYTDYPFLSKESETKEPRARL
SoyL02_13GOPR7	GmOPR7	13	257	MADNATTQGSNTLFSPYKMAKFNLSHRFPHVPGIYSDEQVEAWRNIVDAVHAKGSIIFCQLWHVGRASHPVYQPGGAPPISSTSKPISARWRILLPDGSYGVYPEPRALSTSEIPEIVQHYRQAAINAIRAGFDGIEIHGAHGYLIDQFLKDGINDRTDEYGGSLANRCRFLMQVVQAVVSAIGAERVAVRISPAIDHLDAIDSDPLKLGLAVVERLNNFQKELGRKLTYLHVTQPRYTAYGQPSQVDLGVKRRRLI
SoyL03_13GOPR7	GmOPR7	13	351	MADNATTQGSNTLFSPYKMAKFNLSHRFPHVPGIYSDEQVEAWRNIVDAVHAKGSIIFCQLWHVGRASHPVYQPGGAPPISSTSKPISARWRILLPDGSYGVYPEPRALSTSEIPEIVQHYRQAAINAIRAGFDGIEIHGAHGYLIDQFLKDGINDRTDEYGGSLANRCRFLMQVVQAVVSAIGAERVAVRISPAIDHLDAIDSDPLKLGLAVVERLNNFQKELGRKLTYLHVTQPRYTAYGQTESGRPGSEEEEAHLMQNLRKAYEGTFMCSGGFTRKLGMEAVAEGHADLVSYGRLFISNPDLVLRLKLNAPLTKYNRKTFYTQDPVIGYTDYPFLSKESETKEPRARL
SoyL04_13G105700.m1	GmOPR7	13	398	MADNATTQGSNTLFSPYKMAKFNLSHRVVLAPMTRCRALNWIPQAALAEYYAQRSTPGGFLISEGTLISPTAPGFPHVPGIYSDEQVEAWRNIVDAVHAKGSIIFCQLWHVGRASHPVYQPGGAPPISSTSKPISARWRILLPDGSYGVYPEPRALSTSEIPEIVQHYRQAAINAIRAGFDGIEIHGAHGYLIDQFLKDGINDRTDEYGGSLANRCRFLMQVVQAVVSAIGAERVAVRISPAIDHLDAIDSDPLKLGLAVVERLNNFQKELGRKLTYLHVTQPRYTAYGQTESGRPGSEEEEAHLMQNLRKAYEGTFMCSGGFTRKLGMEAVAEGHADLVSYGRLFISNPDLVLRLKLNAPLTKYNRKTFYTQDPVIGYTDYPFLSKESETKEPRARL
SoyL05_13GOPR7	GmOPR7	13	351	MADNATTQGSNTLFSPYKMAKFNLSHRFPHVPGIYSDEQVEAWRNIVDAVHAKGSIIFCQLWHVGRASHPVYQPGGAPPISSTSKPISARWRILLPDGSYGVYPEPRALSTSEIPEIVQHYRQAAINAIRAGFDGIEIHGAHGYLIDQFLKDGINDRTDEYGGSLANRCRFLMQVVQAVVSAIGAERVAVRISPAIDHLDAIDSDPLKLGLAVVERLNNFQKELGRKLTYLHVTQPRYTAYGQTESGRPGSEEEEAHLMQNLRKAYEGTFMCSGGFTRKLGMEAVAEGHADLVSYGRLFISNPDLVLRLKLNAPLTKYNRKTFYTQDPVIGYTDYPFLSKESETKEPRARL
SoyL06_13GOPR7	GmOPR7	13	351	MADNATTQGSNTLFSPYKMAKFNLSHRFPHVPGIYSDEQVEAWRNIVDAVHAKGSIIFCQLWHVGRASHPVYQPGGAPPISSTSKPISARWRILLPDGSYGVYPEPRALSTSEIPEIVQHYRQAAINAIRAGFDGIEIHGAHGYLIDQFLKDGINDRTDEYGGSLANRCRFLMQVVQAVVSAIGAERVAVRISPAIDHLDAIDSDPLKLGLAVVERLNNFQKELGRKLTYLHVTQPRYTAYGQTESGRPGSEEEEAHLMQNLRKAYEGTFMCSGGFTRKLGMEAVAEGHADLVSYGRLFISNPDLVLRLKLNAPLTKYNRKTFYTQDPVIGYTDYPFLSKESETKEPRARL
SoyL07_13G101900.m1	GmOPR7	13	398	MADNATTQGSNTLFSPYKMAKFNLSHRVVLAPMTRCRALNWIPQAALAEYYAQRSTPGGFLISEGTLISPTAPGFPHVPGIYSDEQVEAWRNIVDAVHAKGSIIFCQLWHVGRASHPVYQPGGAPPISSTSKPISARWRILLPDGSYGVYPEPRALSTSEIPEIVQHYRQAAINAIRAGFDGIEIHGAHGYLIDQFLKDGINDRTDEYGGSLANRCRFLMQVVQAVVSAIGAERVAVRISPAIDHLDAIDSDPLKLGLAVVERLNNFQKELGRKLTYLHVTQPRYTAYGQTESGRPGSEEEEAHLMQNLRKAYEGTFMCSGGFTRKLGMEAVAEGHADLVSYGRLFISNPDLVLRLKLNAPLTKYNRKTFYTQDPVIGYTDYPFLSKESETKEPRARL
SoyL08_13GOPR7	GmOPR7	13	351	MADNATTQGSNTLFSPYKMAKFNLSHRFPHVPGIYSDEQVEAWRNIVDAVHAKGSIIFCQLWHVGRASHPVYQPGGAPPISSTSKPISARWRILLPDGSYGVYPEPRALSTSEIPEIVQHYRQAAINAIRAGFDGIEIHGAHGYLIDQFLKDGINDRTDEYGGSLANRCRFLMQVVQAVVSAIGAERVAVRISPAIDHLDAIDSDPLKLGLAVVERLNNFQKELGRKLTYLHVTQPRYTAYGQTESGRPGSEEEEAHLMQNLRKAYEGTFMCSGGFTRKLGMEAVAEGHADLVSYGRLFISNPDLVLRLKLNAPLTKYNRKTFYTQDPVIGYTDYPFLSKESETKEPRARL
SoyL09_13G100100.m1	GmOPR7	13	398	MADNATTQGSNTLFSPYKMAKFNLSHRVVLAPMTRCRALNWIPQAALAEYYAQRSTPGGFLISEGTLISPTAPGFPHVPGIYSDEQVEAWRNIVDAVHAKGSIIFCQLWHVGRASHPVYQPGGAPPISSTSKPISARWRILLPDGSYGVYPEPRALSTSEIPEIVQHYRQAAINAIRAGFDGIEIHGAHGYLIDQFLKDGINDRTDEYGGSLANRCRFLMQVVQAVVSAIGAERVAVRISPAIDHLDAIDSDPLKLGLAVVERLNNFQKELGRKLTYLHVTQPRYTAYGQTESGRPGSEEEEAHLMQNLRKAYEGTFMCSGGFTRKLGMEAVAEGHADLVSYGRLFISNPDLVLRLKLNAPLTKYNRKTFYTQDPVIGYTDYPFLSKESETKEPRARL
SoyW01_13G100800.m1	GmOPR7	13	398	MADNATTQGSNTLFSPYKMAKFNLSHRVVLAPMTRCRALNWIPQAALAEYYAQRSTPGGFLISEGTLISPTAPGFPHVPGIYSDEQVEAWRNIVDAVHAKGSIIFCQLWHVGRASHPVYQPGGAPPISSTSKPISARWRILLPDGSYGVYPEPRALSTSEIPEIVQHYRQAAINAIRAGFDGIEIHGAHGYLIDQFLKDGINDRTDEYGGSLANRCRFLMQVVQAVVSAIGAERVAVRISPAIDHLDAIDSDPLKLGLAVVERLNNFQKELGRKLTYLHVTQPRYTAYGQTESGRPGSEEEEAHLMQNLRKAYEGTFMCSGGFTRKLGMEAVAEGHADLVSYGRLFISNPDLVLRLKLNAPLTKYNRKTFYTQDPVIGYTDYPFLSKESETKEPRARL
SoyW02_13GOPR7	GmOPR7	13	351	MADNATTQGSNTLFSPYKMAKFNLSHRFPHVPGIYSDEQVEAWRNIVDAVHAKGSIIFCQLWHVGRASHPVYQPGGAPPISSTSKPISARWRILLPDGSYGVYPEPRALSTSEIPEIVQHYRQAAINAIRAGFDGIEIHGAHGYLIDQFLKDGINDRTDEYGGSLANRCRFLMQVVQAVVSAIGAERVAVRISPAIDHLDAIDSDPLKLGLAVVERLNNFQKELGRKLTYLHVTQPRYTAYGQTESGRPGSEEEEAHLMQNLRKAYEGTFMCSGGFTRKLGMEAVAEGHADLVSYGRLFISNPDLVLRLKLNAPLTKYNRKTFYTQDPVIGYTDYPFLSKESETKEPRARL
SoyW03_13G105300.m1	GmOPR7	13	398	MADNATTQGSNTLFSPYKMAKFNLSHRVVLAPMTRCRALNWIPQAALAEYYAQRSTPGGFLISEGTLISPTAPGFPHVPGIYSDEQVEAWRNIVDAVHAKGSIIFCQLWHVGRASHPVYQPGGAPPISSTSKPISARWRILLPDGSYGVYPEPRALSTSEIPEIVQHYRQAAINAIRAGFDGIEIHGAHGYLIDQFLKDGINDRTDEYGGSLANRCRFLMQVVQAVVSAIGAERVAVRISPAIDHLDAIDSDPLKLGLAVVERLNNFQKELGRKLTYLHVTQPRYTAYGQTESGRPGSEEEEAHLMQNLRKAYEGTFMCSGGFTRKLGMEAVAEGHADLVSYGRLFISNPDLVLRLKLNAPLTKYNRKTFYTQDPVIGYTDYPFLSKESETKEPRARL
SoyZH13_13G091200.m1	GmOPR7	13	398	MADNATTQGSNTLFSPYKMAKFNLSHRVVLAPMTRCRALNWIPQAALAEYYAQRSTPGGFLISEGTLISPTAPGFPHVPGIYSDEQVEAWRNIVDAVHAKGSIIFCQLWHVGRASHPVYQPGGAPPISSTSKPISARWRILLPDGSYGVYPEPRALSTSEIPEIVQHYRQAAINAIRAGFDGIEIHGAHGYLIDQFLKDGINDRTDEYGGSLANRCRFLMQVVQAVVSAIGAERVAVRISPAIDHLDAIDSDPLKLGLAVVERLNNFQKELGRKLTYLHVTQPRYTAYGQTESGRPGSEEEEAHLMQNLRKAYEGTFMCSGGFTRKLGMEAVAEGHADLVSYGRLFISNPDLVLRLKLNAPLTKYNRKTFYTQDPVIGYTDYPFLSKESETKEPRARL
Glyma.13G109800.1	GmOPR8	13	388	MADNSISLFSPYNKMGKFNLSHRVVLAPMTRCRALNGTPLAAHAEYYAQRSTPGGFLITEGTLISPTSSGFPHVPGIYSDEQVEAWRNVVDAVHANGSFIFCQLWHVGRASHPVYQPGGALPSSSTSKPISDKWKILMPDGSHGIYPEPRALTTSEISEIVHHYRQAAINAIRAGFDGIEIHGAHGYLIDQFLKDAINDRTDEYGGPLENRCRFLMEVVEAVVSAIGAERVAIRISPAIDFNDAFDSDPLGLGLAVIERLNNLQKQVGTKLAYLHVTQPRFTLLAQTESVSEKEEAHFMQKWREAYEGTFMCSGAFTRDSGMEAVAEGHADLVSYGRLFISNPDLVLRLKLNAPLTKYNRNTFYTQDPVIGYTDYPFFNGTTETKLSN*
SoyC01_13GOPR8	GmOPR8	13	388	MADNSISLFSPYNKMGKFNLSHRVVLAPMTRCRALNGTPLAAHAEYYAQRSTPGGFLITEGTLISPTSSGFPHVPGIYSDEQVEAWRNVVDAVHANGSFIFCQLWHVGRASHPVYQPGGALPSSSTSKPISDKWKILMPDGSHGIYPEPRALTTSEISEIVHHYRQAAINAIRAGFDGIEIHGAHGYLIDQFLKDAINDRTDEYGGPLENRCRFLMEVVEAVVSAIGAERVAIRISPAIDFNDAFDSDPLGLGLAVIERLNNLQKQVGTKLAYLHVTQPRFTLLAQTESVSEKEEAHFMQKWREAYEGTFMCSGAFTRDSGMEAVAEGHADLVSYGRLFISNPDLVLRLKLNAPLTKYNRNTFYTQDPVIGYTDYPFFNGTTETKLSN
SoyC02_13GOPR8	GmOPR8	13	345	MGKFNLSHRVVLAPMTRCRALNGTPLAAHAEYYAQRSTPGGFLITEGTLISPTSSGFPHVPGIYSDEQVEAWRNVVDAVHANGSFIFCQLWHVGRASHPVYQPGGALPSSSTSKPISDKWKILMPDGSHGIYPEPRALTTSEISEIVHHYRQAAINAIRAGFDGIEIHGAHGYLIDQFLKDAINDRTDEYGGPLENRCRFLMEVVEAVVSAIGAERVAIRISPAIDFNDAFDSDPLGLGLAVIERLNNLQKQVGTKLAYLHVTQPRFTLWRKPSQDSGMEAVAEGHADLVSYGRLFISNPDLVLRLKLNAPLTKYNRNTFYTQDPVIGYTDYPFFNGTTETKLSN
SoyC03_13G101100.m1	GmOPR8	13	388	MADNSISLFSPYNKMGKFNLSHRVVLAPMTRCRALNGTPLAAHAEYYAQRSTPGGFLITEGTLISPTSSGFPHVPGIYSDEQVEAWRNVVDAVHANGSFIFCQLWHVGRASHPVYQPGGALPSSSTSKPISDKWKILMPDGSHGIYPEPRALTTSEISEIVHHYRQAAINAIRAGFDGIEIHGAHGYLIDQFLKDAINDRTDEYGGPLENRCRFLMEVVEAVVSAIGAERVAIRISPAIDFNDAFDSDPLGLGLAVIERLNNLQKQVGTKLAYLHVTQPRFTLLAQTESVSEKEEAHFMQKWREAYEGTFMCSGAFTRDSGMEAVAEGHADLVSYGRLFISNPDLVLRLKLNAPLTKYNRNTFYTQDPVIGYTDYPFFNGTTETKLSN
SoyC04_13G100300.m1	GmOPR8	13	388	MADNSISLFSPYNKMGKFNLSHRVVLAPMTRCRALNGTPLAAHAEYYAQRSTPGGFLITEGTLISPTSSGFPHVPGIYSDEQVEAWRNVVDAVHANGSFIFCQLWHVGRASHPVYQPGGALPSSSTSKPISDKWKILMPDGSHGIYPEPRALTTSEISEIVHHYRQAAINAIRAGFDGIEIHGAHGYLIDQFLKDAINDRTDEYGGPLENRCRFLMEVVEAVVSAIGAERVAIRISPAIDFNDAFDSDPLGLGLAVIERLNNLQKQVGTKLAYLHVTQPRFTLLAQTESVSEKEEAHFMQKWREAYEGTFMCSGAFTRDSGMEAVAEGHADLVSYGRLFISNPDLVLRLKLNAPLTKYNRNTFYTQDPVIGYTDYPFFNGTTETKLSN
SoyC05_13G099700.m1	GmOPR8	13	388	MADNSISLFSPYNKMGKFNLSHRVVLAPMTRCRALNGTPLAAHAEYYAQRSTPGGFLITEGTLISPTSSGFPHVPGIYSDEQVEAWRNVVDAVHANGSFIFCQLWHVGRASHPVYQPGGALPSSSTSKPISDKWKILMPDGSHGIYPEPRALTTSEISEIVHHYRQAAINAIRAGFDGIEIHGAHGYLIDQFLKDAINDRTDEYGGPLENRCRFLMEVVEAVVSAIGAERVAIRISPAIDFNDAFDSDPLGLGLAVIERLNNLQKQVGTKLAYLHVTQPRFTLLAQTESVSEKEEAHFMQKWREAYEGTFMCSGAFTRDSGMEAVAEGHADLVSYGRLFISNPDLVLRLKLNAPLTKYNRNTFYTQDPVIGYTDYPFFNGTTETKLSN
SoyC06_13GOPR8	GmOPR8	13	374	MGKFNLSHRVVLAPMTRCRALNGTPLAAHAEYYAQRSTPGGFLITEGTLISPTSSGFPHVPGIYSDEQVEAWRNVVDAVHANGSFIFCQLWHVGRASHPVYQPGGALPSSSTSKPISDKWKILMPDGSHGIYPEPRALTTSEISEIVHHYRQAAINAIRAGFDGIEIHGAHGYLIDQFLKDAINDRTDEYGGPLENRCRFLMEVVEAVVSAIGAERVAIRISPAIDFNDAFDSDPLGLGLAVIERLNNLQKQVGTKLAYLHVTQPRFTLLAQTESVSEKEEAHFMQKWREAYEGTFMCSGAFTRDSGMEAVAEGHADLVSYGRLFISNPDLVLRLKLNAPLTKYNRNTFYTQDPVIGYTDYPFFNGTTETKLSN
SoyC07_13GOPR8	GmOPR8	13	388	MADNSISLFSPYNKMGKFNLSHRVVLAPMTRCRALNGTPLAAHAEYYAQRSTPGGFLITEGTLISPTSSGFPHVPGIYSDEQVEAWRNVVDAVHANGSFIFCQLWHVGRASHPVYQPGGALPSSSTSKPISDKWKILMPDGSHGIYPEPRALTTSEISEIVHHYRQAAINAIRAGFDGIEIHGAHGYLIDQFLKDAINDRTDEYGGPLENRCRFLMEVVEAVVSAIGAERVAIRISPAIDFNDAFDSDPLGLGLAVIERLNNLQKQVGTKLAYLHVTQPRFTLLAQTESVSEKEEAHFMQKWREAYEGTFMCSGAFTRDSGMEAVAEGHADLVSYGRLFISNPDLVLRLKLNAPLTKYNRNTFYTQDPVIGYTDYPFFNGTTETKLSN
SoyC08_13GOPR8	GmOPR8	13	388	MADNSISLFSPYNKMGKFNLSHRVVLAPMTRCRALNGTPLAAHAEYYAQRSTPGGFLITEGTLISPTSSGFPHVPGIYSDEQVEAWRNVVDAVHANGSFIFCQLWHVGRASHPVYQPGGALPSSSTSKPISDKWKILMPDGSHGIYPEPRALTTSEISEIVHHYRQAAINAIRAGFDGIEIHGAHGYLIDQFLKDAINDRTDEYGGPLENRCRFLMEVVEAVVSAIGAERVAIRISPAIDFNDAFDSDPLGLGLAVIERLNNLQKQVGTKLAYLHVTQPRFTLLAQTESVSEKEEAHFMQKWREAYEGTFMCSGAFTRDSGMEAVAEGHADLVSYGRLFISNPDLVLRLKLNAPLTKYNRNTFYTQDPVIGYTDYPFFNGTTETKLSN
SoyC09_13GOPR8	GmOPR8	13	388	MADNSISLFSPYNKMGKFNLSHRVVLAPMTRCRALNGTPLAAHAEYYAQRSTPGGFLITEGTLISPTSSGFPHVPGIYSDEQVEAWRNVVDAVHANGSFIFCQLWHVGRASHPVYQPGGALPSSSTSKPISDKWKILMPDGSHGIYPEPRALTTSEISEIVHHYRQAAINAIRAGFDGIEIHGAHGYLIDQFLKDAINDRTDEYGGPLENRCRFLMEVVEAVVSAIGAERVAIRISPAIDFNDAFDSDPLGLGLAVIERLNNLQKQVGTKLAYLHVTQPRFTLLAQTESVSEKEEAHFMQKWREAYEGTFMCSGAFTRDSGMEAVAEGHADLVSYGRLFISNPDLVLRLKLNAPLTKYNRNTFYTQDPVIGYTDYPFFNGTTETKLSN
SoyC10_13GOPR8	GmOPR8	13	388	MADNSISLFSPYNKMGKFNLSHRVVLAPMTRCRALNGTPLAAHAEYYAQRSTPGGFLITEGTLISPTSSGFPHVPGIYSDEQVEAWRNVVDAVHANGSFIFCQLWHVGRASHPVYQPGGALPSSSTSKPISDKWKILMPDGSHGIYPEPRALTTSEISEIVHHYRQAAINAIRAGFDGIEIHGAHGYLIDQFLKDAINDRTDEYGGPLENRCRFLMEVVEAVVSAIGAERVAIRISPAIDFNDAFDSDPLGLGLAVIERLNNLQKQVGTKLAYLHVTQPRFTLLAQTESVSEKEEAHFMQKWREAYEGTFMCSGAFTRDSGMEAVAEGHADLVSYGRLFISNPDLVLRLKLNAPLTKYNRNTFYTQDPVIGYTDYPFFNGTTETKLSN
SoyC11_13GOPR8	GmOPR8	13	388	MADNSISLFSPYNKMGKFNLSHRVVLAPMTRCRALNGTPLAAHAEYYAQRSTPGGFLITEGTLISPTSSGFPHVPGIYSDEQVEAWRNVVDAVHANGSFIFCQLWHVGRASHPVYQPGGALPSSSTSKPISDKWKILMPDGSHGIYPEPRALTTSEISEIVHHYRQAAINAIRAGFDGIEIHGAHGYLIDQFLKDAINDRTDEYGGPLENRCRFLMEVVEAVVSAIGAERVAIRISPAIDFNDAFDSDPLGLGLAVIERLNNLQKQVGTKLAYLHVTQPRFTLLAQTESVSEKEEAHFMQKWREAYEGTFMCSGAFTRDSGMEAVAEGHADLVSYGRLFISNPDLVLRLKLNAPLTKYNRNTFYTQDPVIGYTDYPFFNGTTETKLSN
SoyC12_13GOPR8	GmOPR8	13	388	MADNSISLFSPYNKMGKFNLSHRVVLAPMTRCRALNGTPLAAHAEYYAQRSTPGGFLITEGTLISPTSSGFPHVPGIYSDEQVEAWRNVVDAVHANGSFIFCQLWHVGRASHPVYQPGGALPSSSTSKPISDKWKILMPDGSHGIYPEPRALTTSEISEIVHHYRQAAINAIRAGFDGIEIHGAHGYLIDQFLKDAINDRTDEYGGPLENRCRFLMEVVEAVVSAIGAERVAIRISPAIDFNDAFDSDPLGLGLAVIERLNNLQKQVGTKLAYLHVTQPRFTLLAQTESVSEKEEAHFMQKWREAYEGTFMCSGAFTRDSGMEAVAEGHADLVSYGRLFISNPDLVLRLKLNAPLTKYNRNTFYTQDPVIGYTDYPFFNGTTETKLSN
SoyC13_13GOPR8	GmOPR8	13	374	MGKFNLSHRVVLAPMTRCRALNGTPLAAHAEYYAQRSTPGGFLITEGTLISPTSSGFPHVPGIYSDEQVEAWRNVVDAVHANGSFIFCQLWHVGRASHPVYQPGGALPSSSTSKPISDKWKILMPDGSHGIYPEPRALTTSEISEIVHHYRQAAINAIRAGFDGIEIHGAHGYLIDQFLKDAINDRTDEYGGPLENRCRFLMEVVEAVVSAIGAERVAIRISPAIDFNDAFDSDPLGLGLAVIERLNNLQKQVGTKLAYLHVTQPRFTLLAQTESVSEKEEAHFMQKWREAYEGTFMCSGAFTRDSGMEAVAEGHADLVSYGRLFISNPDLVLRLKLNAPLTKYNRNTFYTQDPVIGYTDYPFFNGTTETKLSN
SoyC14_13GOPR8	GmOPR8	13	388	MADNSISLFSPYNKMGKFNLSHRVVLAPMTRCRALNGTPLAAHAEYYAQRSTPGGFLITEGTLISPTSSGFPHVPGIYSDEQVEAWRNVVDAVHANGSFIFCQLWHVGRASHPVYQPGGALPSSSTSKPISDKWKILMPDGSHGIYPEPRALTTSEISEIVHHYRQAAINAIRAGFDGIEIHGAHGYLIDQFLKDAINDRTDEYGGPLENRCRFLMEVVEAVVSAIGAERVAIRISPAIDFNDAFDSDPLGLGLAVIERLNNLQKQVGTKLAYLHVTQPRFTLLAQTESVSEKEEAHFMQKWREAYEGTFMCSGAFTRDSGMEAVAEGHADLVSYGRLFISNPDLVLRLKLNAPLTKYNRNTFYTQDPVIGYTDYPFFNGTTETKLSN
SoyL01_13GOPR8	GmOPR8	13	388	MADNSISLFSPYNKMGKFNLSHRVVLAPMTRCRALNGTPLAAHAEYYAQRSTPGGFLITEGTLISPTSSGFPHVPGIYSDEQVEAWRNVVDAVHANGSFIFCQLWHVGRASHPVYQPGGALPSSSTSKPISDKWKILMPDGSHGIYPEPRALTTSEISEIVHHYRQAAINAIRAGFDGIEIHGAHGYLIDQFLKDAINDRTDEYGGPLENRCRFLMEVVEAVVSAIGAERVAIRISPAIDFNDAFDSDPLGLGLAVIERLNNLQKQVGTKLAYLHVTQPRFTLLAQTESVSEKEEAHFMQKWREAYEGTFMCSGAFTRDSGMEAVAEGHADLVSYGRLFISNPDLVLRLKLNAPLTKYNRNTFYTQDPVIGYTDYPFFNGTTETKLSN
SoyL02_13GOPR8	GmOPR8	13	324	MADNSISLFSPYNKMGKFNLSHRVVLAPMTRCRALNGTPLAAHAEYYAQRSTPGGFLITEGTLISPTSSGFPHVPGIYSDEQVEAWRNVVDAVHANGSFIFCQLWHVGRASHPVYQPGGALPSSSTSKPISDKWKILMPDGSHGIYPEPRALTTSEISEIVHHYRQAAINAIRAGFDGIEIHGAHGYLIDQFLKDAINDRTDEYGGPLENRCRFLMEVVEAVVSAIGAERVAIRISPAIDFNDAFDSDPLGLGLAVIERLNNLQKQVGTKLAYLHVTQPRFTLLAQTESVSEKEEAHFMQKWREAYEGTSCVVELLLGTQEWKL
SoyL03_13GOPR8	GmOPR8	13	388	MADNSISLFSPYNKMGKFNLSHRVVLAPMTRCRALNGTPLAAHAEYYAQRSTPGGFLITEGTLISPTSSGFPHVPGIYSDEQVEAWRNVVDAVHANGSFIFCQLWHVGRASHPVYQPGGALPSSSTSKPISDKWKILMPDGSHGIYPEPRALTTSEISEIVHHYRQAAINAIRAGFDGIEIHGAHGYLIDQFLKDAINDRTDEYGGPLENRCRFLMEVVEAVVSAIGAERVAIRISPAIDFNDAFDSDPLGLGLAVIERLNNLQKQVGTKLAYLHVTQPRFTLLAQTESVSEKEEAHFMQKWREAYEGTFMCSGAFTRDSGMEAVAEGHADLVSYGRLFISNPDLVLRLKLNAPLTKYNRNTFYTQDPVIGYTDYPFFNGTTETKLSN
SoyL04_13G105800.m1	GmOPR8	13	388	MADNSISLFSPYNKMGKFNLSHRVVLAPMTRCRALNGTPLAAHAEYYAQRSTPGGFLITEGTLISPTSSGFPHVPGIYSDEQVEAWRNVVDAVHANGSFIFCQLWHVGRASHPVYQPGGALPSSSTSKPISDKWKILMPDGSHGIYPEPRALTTSEISEIVHHYRQAAINAIRAGFDGIEIHGAHGYLIDQFLKDAINDRTDEYGGPLENRCRFLMEVVEAVVSAIGAERVAIRISPAIDFNDAFDSDPLGLGLAVIERLNNLQKQVGTKLAYLHVTQPRFTLLAQTESVSEKEEAHFMQKWREAYEGTFMCSGAFTRDSGMEAVAEGHADLVSYGRLFISNPDLVLRLKLNAPLTKYNRNTFYTQDPVIGYTDYPFFNGTTETKLSN
SoyL05_13GOPR8	GmOPR8	13	388	MADNSISLFSPYNKMGKFNLSHRVVLAPMTRCRALNGTPLAAHAEYYAQRSTPGGFLITEGTLISPTSSGFPHVPGIYSDEQVEAWRNVVDAVHANGSFIFCQLWHVGRASHPVYQPGGALPSSSTSKPISDKWKILMPDGSHGIYPEPRALTTSEISEIVHHYRQAAINAIRAGFDGIEIHGAHGYLIDQFLKDAINDRTDEYGGPLENRCRFLMEVVEAVVSAIGAERVAIRISPAIDFNDAFDSDPLGLGLAVIERLNNLQKQVGTKLAYLHVTQPRFTLLAQTESVSEKEEAHFMQKWREAYEGTFMCSGAFTRDSGMEAVAEGHADLVSYGRLFISNPDLVLRLKLNAPLTKYNRNTFYTQDPVIGYTDYPFFNGTTETKLSN
SoyL06_13GOPR8	GmOPR8	13	388	MADNSISLFSPYNKMGKFNLSHRVVLAPMTRCRALNGTPLAAHAEYYAQRSTPGGFLITEGTLISPTSSGFPHVPGIYSDEQVEAWRNVVDAVHANGSFIFCQLWHVGRASHPVYQPGGALPSSSTSKPISDKWKILMPDGSHGIYPEPRALTTSEISEIVHHYRQAAINAIRAGFDGIEIHGAHGYLIDQFLKDAINDRTDEYGGPLENRCRFLMEVVEAVVSAIGAERVAIRISPAIDFNDAFDSDPLGLGLAVIERLNNLQKQVGTKLAYLHVTQPRFTLLAQTESVSEKEEAHFMQKWREAYEGTFMCSGAFTRDSGMEAVAEGHADLVSYGRLFISNPDLVLRLKLNAPLTKYNRNTFYTQDPVIGYTDYPFFNGTTETKLSN
SoyL07_13G102000.m1	GmOPR8	13	388	MADNSISLFSPYNKMGKFNLSHRVVLAPMTRCRALNGTPLAAHAEYYAQRSTPGGFLITEGTLISPTSSGFPHVPGIYSDEQVEAWRNVVDAVHANGSFIFCQLWHVGRASHPVYQPGGALPSSSTSKPISDKWKILMPDGSHGIYPEPRALTTSEISEIVHHYRQAAINAIRAGFDGIEIHGAHGYLIDQFLKDAINDRTDEYGGPLENRCRFLMEVVEAVVSAIGAERVAIRISPAIDFNDAFDSDPLGLGLAVIERLNNLQKQVGTKLAYLHVTQPRFTLLAQTESVSEKEEAHFMQKWREAYEGTFMCSGAFTRDSGMEAVAEGHADLVSYGRLFISNPDLVLRLKLNAPLTKYNRNTFYTQDPVIGYTDYPFFNGTTETKLSN
SoyL08_13GOPR8	GmOPR8	13	388	MADNSISLFSPYNKMGKFNLSHRVVLAPMTRCRALNGTPLAAHAEYYAQRSTPGGFLITEGTLISPTSSGFPHVPGIYSDEQVEAWRNVVDAVHANGSFIFCQLWHVGRASHPVYQPGGALPSSSTSKPISDKWKILMPDGSHGIYPEPRALTTSEISEIVHHYRQAAINAIRAGFDGIEIHGAHGYLIDQFLKDAINDRTDEYGGPLENRCRFLMEVVEAVVSAIGAERVAIRISPAIDFNDAFDSDPLGLGLAVIERLNNLQKQVGTKLAYLHVTQPRFTLLAQTESVSEKEEAHFMQKWREAYEGTFMCSGAFTRDSGMEAVAEGHADLVSYGRLFISNPDLVLRLKLNAPLTKYNRNTFYTQDPVIGYTDYPFFNGTTETKLSN
SoyL09_13G100200.m1	GmOPR8	13	388	MADNSISLFSPYNKMGKFNLSHRVVLAPMTRCRALNGTPLAAHAEYYAQRSTPGGFLITEGTLISPTSSGFPHVPGIYSDEQVEAWRNVVDAVHANGSFIFCQLWHVGRASHPVYQPGGALPSSSTSKPISDKWKILMPDGSHGIYPEPRALTTSEISEIVHHYRQAAINAIRAGFDGIEIHGAHGYLIDQFLKDAINDRTDEYGGPLENRCRFLMEVVEAVVSAIGAERVAIRISPAIDFNDAFDSDPLGLGLAVIERLNNLQKQVGTKLAYLHVTQPRFTLLAQTESVSEKEEAHFMQKWREAYEGTFMCSGAFTRDSGMEAVAEGHADLVSYGRLFISNPDLVLRLKLNAPLTKYNRNTFYTQDPVIGYTDYPFFNGTTETKLSN
SoyW01_13G100900.m1	GmOPR8	13	388	MADNSISLFSPYNKMGKFNLSHRVVLAPMTRCRALNGTPLAAHAEYYAQRSTPGGFLITEGTLISPTSSGFPHVPGIYSDEQVEAWRNVVDAVHANGSFIFCQLWHVGRASHPVYQPGGALPSSSTSKPISDKWKILMPDGSHGIYPEPRALTTSEISEIVHHYRQAAINAIRAGFDGIEIHGAHGYLIDQFLKDAINDRTDEYGGPLENRCRFLMEVVEAVVSAIGAERVAIRISPAIDFNDAFDSDPLGLGLAVIERLNNLQKQVGTKLAYLHVTQPRFTLLAQTESVSEKEEAHFMQKWREAYEGTFMCSGAFTRDSGMEAVAEGHADLVSYGRLFISNPDLVLRLKLNAPLTKYNRNTFYTQDPVIGYTDYPFFNGTTETKLSN
SoyW02_13GOPR8	GmOPR8	13	388	MADNSISLFSPYNKMGKFNLSHRVVLAPMTRCRALNGTPLAAHAEYYAQRSTPGGFLITEGTLISPTSSGFPHVPGIYSDEQVEAWRNVVDAVHANGSFIFCQLWHVGRASHPVYQPGGALPSSSTSKPISDKWKILMPDGSHGIYPEPRALTTSEISEIVHHYRQAAINAIRAGFDGIEIHGAHGYLIDQFLKDAINDRTDEYGGPLENRCRFLMEVVEAVVSAIGAERVAIRISPAIDFNDAFDSDPLGLGLAVIERLNNLQKQVGTKLAYLHVTQPRFTLLAQTESVSEKEEAHFMQKWREAYEGTFMCSGAFTRDSGMEAVAEGHADLVSYGRLFISNPDLVLRLKLNAPLTKYNRNTFYTQDPVIGYTDYPFFNGTTETKLSN
SoyW03_13G105400.m1	GmOPR8	13	388	MADNSISLFSPYNKMGKFNLSHRVVLAPMTRCRALNGTPLAAHAEYYAQRSTPGGFLITEGTLISPTSSGFPHVPGIYSDEQVEAWRNVVDAVHANGSFIFCQLWHVGRASHPVYQPGGALPSSSTSKPISDKWKILMPDGSHGIYPEPRALTTSEISEIVHHYRQAAINAIRAGFDGIEIHGAHGYLIDQFLKDAINDRTDEYGGPLENRCRFLMEVVEAVVSAIGAERVAIRISPAIDFNDAFDSDPLGLGLAVIERLNNLQKQVGTKLAYLHVTQPRFTLLAQTESVSEKEEAHFMQKWREAYEGTFMCSGAFTRDSGMEAVAEGHADLVSYGRLFISNPDLVLRLKLNAPLTKYNRNTFYTQDPVIGYTDYPFFNGTTETKLSN
SoyZH13_13G091300.m1	GmOPR8	13	388	MADNSISLFSPYNKMGKFNLSHRVVLAPMTRCRALNGTPLAAHAEYYAQRSTPGGFLITEGTLISPTSSGFPHVPGIYSDEQVEAWRNVVDAVHANGSFIFCQLWHVGRASHPVYQPGGALPSSSTSKPISDKWKILMPDGSHGIYPEPRALTTSEISEIVHHYRQAAINAIRAGFDGIEIHGAHGYLIDQFLKDAINDRTDEYGGPLENRCRFLMEVVEAVVSAIGAERVAIRISPAIDFNDAFDSDPLGLGLAVIERLNNLQKQVGTKLAYLHVTQPRFTLLAQTESVSEKEEAHFMQKWREAYEGTFMCSGAFTRDSGMEAVAEGHADLVSYGRLFISNPDLVLRLKLNAPLTKYNRNTFYTQDPVIGYTDYPFFNGTTETKLSN
Glyma.13G186200.1	GmOPR9	13	367	MVEQKNQVIPLLTPYRMGNLNLSHRIVLAPLFRARSYNNVAQPHAILYYSQRATKGGLLITEATTISPTSKYHPNAVGIWSREQIEAWKPIVDAVHAKGGIFFCQIVHTGRAYDPDLKPDGQTLISSTNKPFTHNATEPTALRTAEIPDIVNEFRLAARNAIEAGFDGVEIHGAHGFLIDQFLKDQVNDRTDKYGGSLENRCRFALEVVEAVVEEIGADRVGMRLSPFSDFNECSDSNPQALGLYMAKSLSKHGVLYCHMVEPRWDISGENKETLHTLSPMKKAFDGTFIVAGGYDREEGNKAVTADKANLVAYGRLFLANPDLPKRFEVDEPLNKYNRDTFYTPDPVVGYTDYPFLEGSVLKDHMN*
SoyC01_13GOPR9	GmOPR9	13	250	MIKFISLMIFPFPFDDVYKAIQTQWYMVKRANRSMETLVDAVHAKGGIFFCQIVHTGRAYDPDLKPDGQTLISSTNKPFTHNAIEPTALRTAEIPDIVNEFRLAARNAIEAGFDGVEIHGAHGFLIDQFLKDQVNDRTDKYGGSLENRCRFALEVVEAVVEEIGADRVGMRLSPFSDFNECSDSNPQALGLYMAKSLSKHGVLYCHMVEPRWDISGENKETLHTLAPMKKLLMEPSLLLGVMIEKKGTRL
SoyC02_13GOPR9	GmOPR9	13	311	MASWSIDFMDGLLQYKFQAQSSMAFHCWLNCEKIVLAPLFRARSYNNVAQPHAILYYSQRATKGGLLITEATTISPTSKYHPNAVGIWSREQIEAWKPIVDAVHAKGGIFFCQIVHTGRAYDPDLKPDGQTLISSTNKPFTHNATEPTALRTAEIPDIVNEFRLAARNAIEAGFDGVEIHGAHGFLIDQFLKDQVNDRTDKYGGSLENRCRFALEVVEAVVEEIGADRVGMRLSPFSDFNECSDSNPQALGLYMAKSLSKHGVLYCHMVEPRWDISGENKETLHTLSPMKKAFDGTFIVAGGMIEKKGTRL
SoyC03_13G180200.m1	GmOPR9	13	351	MGNLNLSHRIVLAPLFRARSYNNVAQPHAILYYSQRATKGGLLITEATTISPTSKYHPNAVGIWSREQIEAWKPIVDAVHAKGGIFFCQIVHTGRAYDPDLKPDGQTLISSTNKPFTHNAIEPTALRTAEIPDIVNEFRLAARNAIEAGFDGVEIHGAHGFLIDQFLKDQVNDRTDKYGGSLENRCRFALEVVEAVVEEIGADRVGMRLSPFSDFNECSDSNPQALGLYMAKSLSKHGVLYCHMVEPRWDISGENKETLHTLAPMKKAFDGTFIVAGGYDREEGNKAVTADKANLVAYGRLFLANPDLPKRFEVDEPLNKYNRDTFYTPDPVVGYTDYPFLEGSVLKDHMN
SoyC04_13G179200.m1	GmOPR9	13	367	MVEQKNQVIPLLTPYRMGNLNLSHRIVLAPLFRARSYNNVAQPHAILYYSQRATKGGLLITEATTISPTSKYHPNAVGIWSREQIEAWKPIVDAVHAKGGIFFCQIVHTGRAYDPDLKPDGQTLISSTNKPFTHNATEPTALRTAEIPDIVNEFRLAARNAIEAGFDGVEIHGAHGFLIDQFLKDQVNDRTDKYGGSLENRCRFALEVVEAVVEEIGADRVGMRLSPFSDFNECSDSNPQALGLYMAKSLSKHGVLYCHMVEPRWDISGENKETLHTLSPMKKAFDGTFIVAGGYDREEGNKAVTADKANLVAYGRLFLANPDLPKRFEVDEPLNKYNRDTFYTPDPVVGYTDYPFLEGSVLKDHMN
SoyC05_13G179100.m1	GmOPR9	13	367	MVEQKNQVIPLLTPYKMGNLNLSHRIVLAPLFRARSYNNVAQPHAILYYSQRATKGGLLITEATTISPTSKYHPNAVGIWSREQIEAWKPIVDAVHAKGGIFFCQIVHTGRAYDPDLKPDGQTLISSTNKPFTHNATEPTALRTAEIPDIVNEFRLAARNAIEAGFDGVEIHGAHGFLIDQFLKDQVNDRTDKYGGSLENRCRFALQVVEAVVEEIGADRVGMRLSPFSDFNECSDSNPQALGLYMAKSLSKHGVLYCHMVEPRWDISGENKETLHTLSPMKKAFDGTFIVAGGYDREEGNKAVTADKANLVAYGRLFLANPDLPKRFEVDEPLNKYNRDTFYTPDPVVGYTDYPFLEGSVLKDHMN
SoyC06_13G170700.m1	GmOPR9	13	367	MVEQKNQVIPLLTPYRMGNLNLSHRIVLAPLFRARSYNNVAQPHAILYYSQRATKGGLLITEATTISPTSKYHPNAVGIWSREQIEAWKPIVDAVHAKGGIFFCQIVHTGRAYDPDLKPDGQTLISSTNKPFTHNATEPTALRTAEIPDIVNEFRLAARNAIEAGFDGVEIHGAHGFLIDQFLKDQVNDRTDKYGGSLENRCRFALEVVEAVVEEIGADRVGMRLSPFSDFNECSDSNPQALGLYMAKSLSKHGVLYCHMVEPRWDISGENKETLHTLSPMKKAFDGTFIVAGGYDREEGNKAVTADKANLVAYGRLFLANPDLPKRFEVDEPLNKYNRDTFYTPDPVVGYTDYPFLEGSVLKDHMN
SoyC07_13G172100.m1	GmOPR9	13	336	MVEQKNQVIPLLTPYRMGNLNLSHRIVLAPLFRARSYNNVAQPHAILYYSQRATKGGLLITEATTISPTSKYHPNAVGIWSREQIEAWKPIVDAVHAKGGIFFCQIVHTGRAYDPDLKPDGQTLISSTNKPFTHNATEPTALRTAEIPDIVNEFRLAARNAIEAGFDGVEIHGAHEVVEAVVEEIGADRVGMRLSPFSDFNECSDSNPQALGLYMAKSLSKHGVLYCHMVEPRWDISGENKETLHTLSPMKKAFDGTFIVAGGYDREEGNKAVTADKANLVAYGRLFLANPDLPKRFEVDEPLNKYNRDTFYTPDPVVGYTDYPFLEGSVLKDHMN
SoyC08_13G172300.m1	GmOPR9	13	365	MVEQKNQVIPLLTPYRMGNLNLSHRIVLAPLFRARSYNNVAQPHAILYYSQRATKGGLLITEATTISPTSKYHPNAVGIWSREQIEAWKPIVDAVHAKGGIFFCQIVHTGRAYDPDLKPDGQTLISSTNKPFTHNATEPTALRTAEIPDIVNEFRLAARNAIEAGFDGVEIHGAHGFLIDQFLKDQVNDRTDKYGGSLENRCRFALEVVEAVVEEIGADRVGMRLSPFSDFNECSDSNPQALGLYMAKSLSKHGVLYCHMVEPRWDISGENKETLHTLSPMKKAFDGTFIVAGGYDREEGNKAVTADKANLVAYGRLFLANPDLPKRFEVDEPLNKYNRDTFYTPDPVWVILTTHFLKVVCLRTT
SoyC09_13G171200.m1	GmOPR9	13	367	MVEQKNQVIPLLTPYKMGNLNLSHRIVLAPLFRARSYNNVAQPHAILYYSQRATKGGLLITEATTISPTSKYHPNAVGIWSREQIEAWKPIVDAVHAKGGIFFCQIVHTGRAYDPDLKPDGQTLISSTNKPFTHNATEPTALRTAEIPDIVNEFRLAARNAIEAGFDGVEIHGAHGFLIDQFLKDQVNDRTDKYGGSLENRCRFALQVVEAVVEEIGADRVGMRLSPFSDFNECSDSNPQALGLYMAKSLSKHGVLYCHMVEPRWDISGENKETLHTLSPMKKAFDGTFIVAGGYDREEGNKAVTADKANLVAYGRLFLANPDLPKRFEVDEPLNKYNRDTFYTPDPVVGYTDYPFLEGSVLKDHMN
SoyC10_13G171400.m1	GmOPR9	13	367	MVEQKNQVIPLLTPYRMGNLNLSHRIVLAPLFRARSYNNVAQPHAILYYSQRATKGGLLITEATTISPTSKYHPNAVGIWSREQIEAWKPIVDAVHAKGGIFFCQIVHTGRAYDPDLKPDGQTLISSTNKPFTHNATEPTALRTAEIPDIVNEFRLAARNAIEAGFDGVEIHGAHGFLIDQFLKDQVNDRTDKYGGSLENRCRFALEVVEAVVEEIGADRVGMRLSPFSDFNECSDSNPQALGLYMAKSLSKHGVLYCHMVEPRWDISGENKETLHTLSPMKKAFDGTFIVAGGYDREEGNKAVTADKANLVAYGRLFLANPDLPKRFEVDEPLNKYNRDTFYTPDPVVGYTDYPFLEGSVLKDHMN
SoyC11_13G172000.m1	GmOPR9	13	367	MVEQKNQVIPLLTPYRMGNLNLSHRIVLAPLFRARSYNNVAQPHAILYYSQRATKGGLLITEATTISPTSKYHPNAVGIWSREQIEAWKPIVDAVHAKGGIFFCQIVHTGRAYDPDLKPDGQTLISSTNKPFTHNATEPTALRTAEIPDIVNEFRLAARNAIEAGFDGVEIHGAHGFLIDQFLKDQVNDRTDKYGGSLENRCRFALEVVEAVVEEIGADRVGMRLSPFSDFNECSDSNPQALGLYMAKSLSKHGVLYCHMVEPRWDISGENKETLHTLSPMKKAFDGTFIVAGGYDREEGNKAVTADKANLVAYGRLFLANPDLPKRFEVDEPLNKYNRDTFYTPDPVVGYTDYPFLEGSVLKDHMN
SoyC12_13G173200.m1	GmOPR9	13	367	MVEQKNQVIPLLTPYRMGNLNLSHRIVLAPLFRARSYNNVAQPHAILYYSQRATKGGLLITEATTISPTSKYHPNAVGIWSREQIEAWKPIVDAVHAKGGIFFCQIVHTGRAYDPDLKPDGQTLISSTNKPFTHNATEPTALRTAEIPDIVNEFRLAARNAIEAGFDGVEIHGAHGFLIDQFLKDQVNDRTDKYGGSLENRCRFALEVVEAVVEEIGADRVGMRLSPFSDFNECSDSNPQALGLYMAKSLSKHGVLYCHMVEPRWDISGENKETLHTLSPMKKAFDGTFIVAGGYDREEGNKAVTADKANLVAYGRLFLANPDLPKRFEVDEPLNKYNRDTFYTPDPVVGYTDYPFLEGSVLKDHMN
SoyC13_13G187500.m1	GmOPR9	13	351	MGNLNLSHRIVLAPLFRARSYNNVAQPHAILYYSQRATKGGLLITEATTISPTSKYHPNAVGIWSREQIEAWKPIVDAVHAKGGIFFCQIVHTGRAYDPDLKPDGQTLISSTNKPFTHNATEPTALRTAEIPDIVNEFRLAARNAIEAGFDGVEIHGAHGFLIDQFLKDQVNDRTDKYGGSLENRCRFALEVVEAVVEEIGADRVGMRLSPFSDFNECSDSNPQALGLYMAKSLSKHGVLYCHMVEPRWDISGENKETLHTLSPMKKAFDGTFIVAGGYDREEGNKAVTADKANLVAYGRLFLANPDLPKRFEVDEPLNKYNRDTFYTPDPVVGYTDYPFLEGSVLKDHMN
SoyC14_13G170600.m1	GmOPR9	13	300	MVEQKNQVIPLLTPYRMGNLNLSHRIVLAPLFRARSYNNVAQPHAILYYSQRATKGGLLITEATTISPTSKYWYMVKRANRSMETHCGCCSCKGGIFFCQIVHTGRAYDPDLKPDGQTLISSTNKPFTHNATEPTALRTAEIPDIVNEFRLAARNAIEAGFDGVEIHGAHGFLIDQFLKDQVNDRTDKYGGSLENRCRFALEVVEAVVEEIGADRVGMRLSPFSDFNECSDSNPQALGTLHTLSPMKKAFDGTFIVAGGYDREEGNKAVTADKANLVAYGRLFLANPDLPKGSVLKDHMN
SoyL01_13G170900.m1	GmOPR9	13	367	MVEQKNQVIPLLTPYRMGNLNLSHRIVLAPLFRARSYNNVAQPHAILYYSQRATKGGLLITEATTISPTSKYHPNAVGIWSREQIEAWKPIVDAVHAKGGIFFCQIVHTGRAYDPDLKPDGQTLISSTNKPFTHNATEPTALRTAEIPDIVNEFRLAARNAIEAGFDGVEIHGAHGFLIDQFLKDQVNDRTDKYGGSLENRCRFALEVVEAVVEEIGADRVGMRLSPFSDFNECSDSNPQALGLYMAKSLSKHGVLYCHMVEPRWDISGENKETLHTLSPMKKAFDGTFIVAGGYDREEGNKAVTADKANLVAYGRLFLANPDLPKRFEVDEPLNKYNRDTFYTPDPVVGYTDYPFLEGSVLKDHMN
SoyL02_13G173600.m1	GmOPR9	13	367	MVEQKNQVIPLLTPYRMGNLNLSHRIVLAPLFRARSYNNVAQPHAILYYSQRATKGGLLITEATTISPTSKYHPNAVGIWSREQIEAWKPIVDAVHAKGGIFFCQIVHTGRAYDPDLKPDGQTLISSTNKPFTHNATEPTALRTAEIPDIVNEFRLAARNAIEAGFDGVEIHGAHGFLIDQFLKDQVNDRTDKYGGSLENRCRFALEVVEAVVEEIGADRVGMRLSPFSDFNECSDSNPQALGLYMAKSLSKHGVLYCHMVEPRWDISGENKETLHTLSPMKKAFDGTFIVAGGYDREEGNKAVTADKANLVAYGRLFLANPDLPKRFEVDEPLNKYNRDTFYTPDPVVGYTDYPFLEGSVLKDHMN
SoyL03_13G172100.m1	GmOPR9	13	347	MVEQKNQVIPLLTPYRMGNLNLSHRIVLAPLFRARSYNNVAQPHAILYYSQRATKGGLLITEATTISPTSKYHPNAVGIWSREQIEAWKPIVDAVHAKGGIFFCQIVHTGRAYDPDLKPDGQTLISSTNKPFTHNATEPTALRTAEIPDIVNEFRLAARNAIEADQVNDRTDKYGGSLENRCRFALEVVEAVVEEIGADRVGMRLSPFSDFNECSDSNPQALGLYMAKSLSKHGVLYCHMVEPRWDISGENKETLHTLSPMKKAFDGTFIVAGGYDREEGNKAVTADKANLVAYGRLFLANPDLPKRFEVDEPLNKYNRDTFYTPDPVVGYTDYPFLEGSVLKDHMN
SoyL04_13G184600.m1	GmOPR9	13	367	MVEQKNQVIPLLTPYKMGNLNLSHRIVLAPLFRARSYNNVAQPHAILYYSQRATKGGLLITEATTISPTSKYHPNAVGIWSREQIEAWKPIVDAVHAKGGIFFCQIVHTGRAYDPDLKPDGQTLISSTNKPFTHNATEPTALRTAEIPDIVNEFRLAARNAIEAGFDGVEIHGAHGFLIDQFLKDQVNDRTDKYGGSLENRCRFALQVVEAVVEEIGADRVGMRLSPFSDFNECSDSNPQALGLYMAKSLSKHGVLYCHMVEPRWDISGENKETLHTLSPMKKAFDGTFIVAGGYDREEGNKAVTADKANLVAYGRLFLANPDLPKRFEVDEPLNKYNRDTFYTPDPVVGYTDYPFLEGSVLKDHMN
SoyL05_13G171700.m1	GmOPR9	13	367	MVEQKNQVIPLLTPYRMGNLNLSHRIVLAPLFRARSYNNVAQPHAILYYSQRATKGGLLITEATTISPTSKYHPNAVGIWSREQIEAWKPIVDAVHAKGGIFFCQIVHTGRAYDPDLKPDGQTLISSTNKPFTHNATEPTALRTAEIPDIVNEFRLAARNAIEAGFDGVEIHGAHGFLIDQFLKDQVNDRTDKYGGSLENRCRFALEVVEAVVEEIGADRVGMRLSPFSDFNECSDSNPQALGLYMAKSLSKHGVLYCHMVEPRWDISGENKETLHTLSPMKKAFDGTFIVAGGYDREEGNKAVTADKANLVAYGRLFLANPDLPKRFEVDEPLNKYNRDTFYTPDPVVGYTDYPFLEGSVLKDHMN
SoyL06_13G180700.m1	GmOPR9	13	367	MVEQKNQVIPLLTPYRMGNLNLSHRIVLAPLFRARSYNNVAQPHAILYYSQRATKGGLLITEATTISPTSKYHPNAVGIWSREQIEAWKPIVDAVHAKGGIFFCQIVHTGRAYDPDLKPDGQTLISSTNKPFTHNATEPTALRTAEIPDIVNEFRLAARNAIEAGFDGVEIHGAHGFLIDQFLKDQVNDRTDKYGGSLENRCRFALEVVEAVVEEIGADRVGMRLSPFSDFNECSDSNPQALGLYMAKSLSKHGVLYCHMVEPRWDISGENKETLHTLSPMKKAFDGTFIVAGGYDREEGNKAVTADKANLVAYGRLFLANPDLPKRFEVDEPLNKYNRDTFYTPDPVVGYTDYPFLEGSVLKDHMN
SoyL07_13G180700.m1	GmOPR9	13	367	MVEQKNQVIPLLTPYRMGNLNLSHRIVLAPLFRARSYNNVAQPHAILYYSQRATKGGLLITEATTISPTSKYHPNAVGIWSREQIEAWKPIVDAVHAKGGIFFCQIVHTGRAYDPDLKPDGQTLISSTNKPFTHNATEPTALRTAEIPDIVNEFRLAARNAIEAGFDGVEIHGAHGFLIDQFLKDQVNDRTDKYGGSLENRCRFALEVVEAVVEEIGADRVGMRLSPFSDFNECSDSNPQALGLYMAKSLSKHGVLYCHMVEPRWDISGENKETLHTLSPMKKAFDGTFIVAGGYDREEGNKAVTADKANLVAYGRLFLANPDLPKRFEVDEPLNKYNRDTFYTPDPVVGYTDYPFLEGSVLKDHMN
SoyL08_13G181600.m1	GmOPR9	13	367	MVEQKNQVIPLLTPYRMGNLNLSHRIVLAPLFRARSYNNVAQPHAILYYSQRATKGGLLITEATTISPTSKYHPNAVGIWSREQIEAWKPIVDAVHAKGGIFFCQIVHTGRAYDPDLKPDGQTLISSTNKPFTHNATEPTALRTAEIPDIVNEFRLAARNAIEAGFDGVEIHGAHGFLIDQFLKDQVNDRTDKYGGSLENRCRFALEVVEAVVEEIGADRVGMRLSPFSDFNECSDSNPQALGLYMAKSLSKHGVLYCHMVEPRWDISGENKETLHTLSPMKKAFDGTFIVAGGYDREEGNKAVTADKANLVAYGRLFLANPDLPKRFEVDEPLNKYNRDTFYTPDPVVGYTDYPFLEGSVLKDHMN
SoyL09_13G178100.m1	GmOPR9	13	367	MVEQKNQVIPLLTPYRMGNLNLSHRIVLAPLFRARSYNNVAQPHAILYYSQRATKGGLLITEATTISPTSKYHPNAVGIWSREQIEAWKPIVDAVHAKGGIFFCQIVHTGRAYDPDLKPDGKTLISSTNKPFTHNATEPTALRTAEIPDIVNEFRLAARNAIEAGFDGVEIHGAHGFLIDQFLKDQVNDRTDKYGGSLENRCRFALEVVEAVVEEIGADRVGMRLSPFSDFNECSDSNPQALGLYMAKSLSKHGVLYCHMVEPRWDISGENKETLHTLSPMKKAFDGTFIVAGGYDREEGNKAVTADKANLVAYGRLFLANPDLPKRFEVDEPLNKYNRDTFYTPDPVVGYTDYPFLEGSVLKDHMN
SoyW01_13G179700.m1	GmOPR9	13	367	MVEQKNQVIPLLTPYRMGNLNLSHRIVLAPLFRARSYNNVAQPHAILYYSQRATKGGLLITEATTISPTSKYHPNAVGIWSREQIEAWKPIVDAVHAKGGIFFCQIVHTGRAYDPDLKPDGQTLISSTNKPFTHNATEPTALRTAEIPDIVNEFRLAARNAIEAGFDGVEIHGAHGFLIDQFLKDQVNDRTDKYGGSLENRCRFALEVVEAVVEEIGADRVGMRLSPFSDFNECSDSNPQALGLYMAKSLSKHGVLYCHMVEPRWDISGENKETLHTLSPMKKAFDGTFIVAGGYDREEGNKAVTADKANLVAYGRLFLANPDLPKRFEVDEPLNKYNRDTFYTPDPVVGYTDYPFLEGSVLKDHMN
SoyW02_11G030900.m1	GmOPR9	11	367	MVEQKNQVIPLLTPYRMGNLNLSHRIVLAPLFRARSYNNVAQPHAILYYSQRATKGGLLITEATTISPTSKYHPNAVGIWSREQIEAWKPIVDAVHAKGGIFFCQIVHTGRAYDPDLKPDGQTLISSTNKPFTHNATEPTALRTAEIPDIVNEFRLAARNAIEAGFDGVEIHGAHGFLIDQFLKDQVNDRTDKYGGSLENRCRFALEVVEAVVEEIGADRVGMRLSPFSDFNECSDSNPQALGLYMAKSLSKHGVLYCHMVEPRWDISGENKETLHTLSPMKKAFDGTFIVAGGYDREEGNKAVTADKANLVAYGRLFLANPDLPKRFEVDEPLNKYNRDTFYTPDPVVGYTDYPFLEGSVLKDHMN
SoyW03_13G184700.m1	GmOPR9	13	347	MVEQKNQVIPLLTPYRMGNLNLSHRIVLAPLFRARSYNNVAQPHAILYYSQRATKGGLLITEATTISPTSKYHPNAVGIWSREQIEAWKPIVDAVHAKGGIFFCQIVHTGRAYDPDLKPDGQTLISSTNKPFTHNATEPTALRTAEIPDIVNEFRLAARNAIEADQVNDRTDKYGGSLENRCRFALEVVEAVVEEIGADRVGMRLSPFSDFNECSDSNPQALGLYMAKSLSKHGVLYCHMVEPRWDISGENKETLHTLSPMKKAFDGTFIVAGGYDREEGNKAVTADKANLVAYGRLFLANPDLPKRFEVDEPLNKYNRDTFYTPDPVVGYTDYPFLEGSVLKDHMN
SoyZH13_13G166901.m1	GmOPR9	13	367	MVEQKNQVIPLLTPYKMGNLNLSHRIVLAPLFRARSYNNVAQPHAILYYSQRATKGGLLITEATTISPTSKYHPNAVGIWSREQIEAWKPIVDAVHAKGGIFFCQIVHTGRAYDPDLKPDGQTLISSTNKPFTHNAIEPTALRTAEIPDIVNEFRLAARNAIEAGFDGVEIHGAHGFLIDQFLKDQVNDRTDKYGGSLENRCRFALEVVEAVVEEIGADRVGMRLSPFSDFNECSDSNPQALGLYMAKSLSKHGVLYCHMVEPRWDISGENKETLHTLAPMKKAFDGTFIVAGGYDREEGNKAVTADKANLVAYGRLFLANPDLPKRFEVDEPLNKYNRDTFYTPDPVVGYTDYPFLEGSVLKDHMN
Glyma.14G223600.1	GmOPR10	14	393	MANTTMANMNTNSNSKEESKKMDEREAIPLLTPYKMGNFNLSHRIVLAPLSRSRSYNFIPQPHAALYYSQRTTKGGFLIGEASGVSDTAQGYPNTPGIWTREQLEAWKPIVSAVHEKGGIFFCQLWHAGRVSNYEYQPDGKAPISSTDKRLRKDIANNKATADKYPPPRRVRADEIPKLVNDFVIAAKNAMEAGFDGIEIHGANGYLLDQFLKDKVNDRDDEYGGNLENRCRFPLQVVKAVADEIGADKVGMRLSPFADYNDCGDSDPHALGVHMAQSLNEMGILYIHLIEPRMVTQFHKFDGTKSSLTPIRKAFKDGTFIVAGGYDRNEGNEAISCAAADLVAYGRLFLANPDLPTRFQLDAHLNQPDATTFYSHHPVLGYTDYPFLQPNPK*
SoyC01_14G231500.m2	GmOPR10	14	393	MANTTMANMNTNSNSKEESKKMDEREAIPLLTPYKMGNFNLSHRIVLAPLSRSRSYNFIPQPHAALYYSQRTTKGGFLIGEASGVSDTAQGYPNTPGIWTREQLEAWKPIVSAVHEKGGIFFCQLWHAGRVSNYEYQPDGKAPISSTDKRLRKDIANNKATADKYPPPRRVRADEIPKLVNDFVIAAKNAMEAGFDGIEIHGANGYLLDQFLKDKVNDRDDEYGGNLENRCRFPLQVVKAVADEIGADKVGMRLSPFADYNDCGDSDPHALGVHMAQSLNEMGILYIHLIEPRMVTQFHKFDGTKSSLTPIRKAFKDGTFIVAGGYDRNEGNEAISCAAADLVAYGRLFLANPDLPTRFQLDAHLNQPDATTFYSHHPVLGYTDYPFLQPNPK
SoyC02_14G231500.m1	GmOPR10	14	393	MANTTMANMNTNSNSKEESKKMDEREAIPLLTPYKMGNFNLSHRIVLAPLSRSRSYNFIPQPHAALYYSQRTTKGGFLIGEASGVSDTAQGYPNTPGIWTREQLEAWKPIVSAVHEKGGIFFCQLWHAGRVSNYEYQPDGKAPISSTDKRLRKDIANNKATADKYPPPRRVRADEIPKLVNDFVIAAKNAMEAGFDGIEIHGANGYLLDQFLKDKVNDRDDEYGGNLENRCRFPLQVVKAVADEIGADKVGMRLSPFADYNDCGDSDPHALGVHMAQSLNEMGILYIHLIEPRMVTQFHKFDGTKSSLTPIRKAFKDGTFIVAGGYDRNEGNEAISCAAADLVAYGRLFLANPDLPTRFQLDAHLNQPDATTFYSHHPVLGYTDYPFLQPNPK
SoyC03_14G237700.m1	GmOPR10	14	393	MANTTMANMNTNSNSKEESKKMDEREAIPLLTPYKMGNFNLSHRIVLAPLSRSRSYNFIPQPHAALYYSQRTTKGGFLIGEASGVSDTAQGYPNTPGIWTREQLEAWKPIVSAVHEKGGIFFCQLWHAGRVSNYEYQPDGKAPISSTDKRLRKDIANNKATADKYPPPRRVRADEIPKLVNDFVIAAKNAMEAGFDGIEIHGANGYLLDQFLKDKVNDRDDEYGGNLENRCRFPLQVVKAVADEIGADKVGMRLSPFADYNDCGDSDPHALGVHMAQSLNEMGILYIHLIEPRMVTQFHKFDGTKSSLTPIRKAFKDGTFIVAGGYDRNEGNEAISCAAADLVAYGRLFLANPDLPTRFQLDAHLNQPDATTFYSHHPVLGYTDYPFLQPNPK
SoyC04_14G234300.m1	GmOPR10	14	393	MANTTMANMNTNSNSKEESKKMDEREAIPLLTPYKMGNFNLSHRIVLAPLSRSRSYNFIPQPHAALYYSQRTTKGGFLIGEASGVSDTAQGYPNTPGIWTREQLEAWKPIVSAVHEKGGIFFCQLWHAGRVSNYEYQPDGKAPISSTDKRLRKDIANNKATADKYPPPRRVRADEIPKLVNDFVIAAKNAMEAGFDGIEIHGANGYLLDQFLKDKVNDRDDEYGGNLENRCRFPLQVVKAVADEIGADKVGMRLSPFADYNDCGDSDPHALGVHMAQSLNEMGILYIHLIEPRMVTQFHKFDGTKSSLTPIRKAFKDGTFIVAGGYDRNEGNEAISCAAADLVAYGRLFLANPDLPTRFQLDAHLNQPDATTFYSHHPVLGYTDYPFLQPNPK
SoyC05_14G237400.m1	GmOPR10	14	393	MANTTMANMNTNSNSKEESKKMDEREAIPLLTPYKMGNFNLSHRIVLAPLSRSRSYNFIPQPHAALYYSQRTTKGGFLIGEASGVSDTAQGYPNTPGIWTREQLEAWKPIVSAVHEKGGIFFCQLWHAGRVSNYEYQPDGKAPISSTDKRLRKDIANNKATADKYPPPRRVRADEIPKLVNDFVIAAKNAMEAGFDGIEIHGANGYLLDQFLKDKVNDRDDEYGGNLENRCRFPLQVVKAVADEIGADKVGMRLSPFADYNDCGDSDPHALGVHMAQSLNEMGILYIHLIEPRMVTQFHKFDGTKSSLTPIRKAFKDGTFIVAGGYDRNEGNEAISCAAADLVAYGRLFLANPDLPTRFQLDAHLNQPDATTFYSHHPVLGYTDYPFLQPNPK
SoyC06_14G230300.m1	GmOPR10	14	393	MANTTMANMNTNSNSKEESKKMDEREAIPLLTPYKMGNFNLSHRIVLAPLSRSRSYNFIPQPHAALYYSQRTTKGGFLIGEASGVSDTAQGYPNTPGIWTREQLEAWKPIVSAVHEKGGIFFCQLWHAGRVSNYEYQPDGKAPISSTDKRLRKDIANNKATADKYPPPRRVRADEIPKLVNDFVIAAKNAMEAGFDGIEIHGANGYLLDQFLKDKVNDRDDEYGGNLENRCRFPLQVVKAVADEIGADKVGMRLSPFADYNDCGDSDPHALGVHMAQSLNEMGILYIHLIEPRMVTQFHKFDGTKSSLTPIRKAFKDGTFIVAGGYDRNEGNEAISCAAADLVAYGRLFLANPDLPTRFQLDAHLNQPDATTFYSHHPVLGYTDYPFLQPNPK
SoyC07_14G231300.m2	GmOPR10	14	393	MANTTMANMNTNSNSKEESKKMDEREAIPLLTPYKMGNFNLSHRIVLAPLSRSRSYNFIPQPHAALYYSQRTTKGGFLIGEASGVSDTAQGYPNTPGIWTREQLEAWKPIVSAVHEKGGIFFCQLWHAGRVSNYEYQPDGKAPISSTDKRLRKDIANNKATADKYPPPRRVRADEIPKLVNDFVIAAKNAMEAGFDGIEIHGANGYLLDQFLKDKVNDRDDEYGGNLENRCRFPLQVVKAVADEIGADKVGMRLSPFADYNDCGDSDPHALGVHMAQSLNEMGILYIHLIEPRMVTQFHKFDGTKSSLTPIRKAFKDGTFIVAGGYDRNEGNEAISCAAADLVAYGRLFLANPDLPTRFQLDAHLNQPDATTFYSHHPVLGYTDYPFLQPNPK
SoyC08_14G231500.m1	GmOPR10	14	342	MANTTMANMNTNSNSKEESKKMDEREAIPLLTPYKMGNFNLSHRIVLAPLSRSRSYNFIPQPHAALYYSQRTTKGGFLIGEASGVSDTAQGVEYQPDGKAPISSTDKRLRKDIANNKATADKYPPPRRVRADEIPKLVNDFVIAAKNAMEAANGYLLDQFLKDKVNDRDDEYGGNLENRCRFPLQVVKAVADEIGADKVGMRLSPFADYNDCGDSDPHALGVHMAQSLNEMGILYIHLIEPRMVTQFHKFDGTKSSLTPIRKAFKDGTFIVAGGYDRNEGNEAISCAAADLVAYGRLFLANPDLPTRFQLDAHLNQPDATTFYSHHPVLGYTDYPFLQPNPK
SoyC09_14G230300.m1	GmOPR10	14	393	MANTTMANMNTNSNSKEESKKMDEREAIPLLTPYKMGNFNLSHRIVLAPLSRSRSYNFIPQPHAALYYSQRTTKGGFLIGEASGVSDTAQGYPNTPGIWTREQLEAWKPIVSAVHEKGGIFFCQLWHAGRVSNYEYQPDGKAPISSTDKRLRKDIANNKATADKYPPPRRVRADEIPKLVNDFVIAAKNAMEAGFDGIEIHGANGYLLDQFLKDKVNDRDDEYGGNLENRCRFPLQVVKAVADEIGADKVGMRLSPFADYNDCGDSDPHALGVHMAQSLNEMGILYIHLIEPRMVTQFHKFDGTKSSLTPIRKAFKDGTFIVAGGYDRNEGNEAISCAAADLVAYGRLFLANPDLPTRFQLDAHLNQPDATTFYSHHPVLGYTDYPFLQPNPK
SoyC10_14G229800.m1	GmOPR10	14	393	MANTTMANMNTNSNSKEESKKMDEREAIPLLTPYKMGNFNLSHRIVLAPLSRSRSYNFIPQPHAALYYSQRTTKGGFLIGEASGVSDTAQGYPNTPGIWTREQLEAWKPIVSAVHEKGGIFFCQLWHAGRVSNYEYQPDGKAPISSTDKRLRKDIANNKATADKYPPPRRVRADEIPKLVNDFVIAAKNAMEAGFDGIEIHGANGYLLDQFLKDKVNDRDDEYGGNLENRCRFPLQVVKAVADEIGADKVGMRLSPFADYNDCGDSDPHALGVHMAQSLNEMGILYIHLIEPRMVTQFHKFDGTKSSLTPIRKAFKDGTFIVAGGYDRNEGNEAISCAAADLVAYGRLFLANPDLPTRFQLDAHLNQPDATTFYSHHPVLGYTDYPFLQPNPK
SoyC11_14G232700.m1	GmOPR10	14	393	MANTTMANMNTNSNSKEESKKMDEREAIPLLTPYKMGNFNLSHRIVLAPLSRSRSYNFIPQPHAALYYSQRTTKGGFLIGEASGVSDTAQGYPNTPGIWTREQLEAWKPIVSAVHEKGGIFFCQLWHAGRVSNYEYQPDGKAPISSTDKRLRKDIANNKATADKYPPPRRVRADEIPKLVNDFVIAAKNAMEAGFDGIEIHGANGYLLDQFLKDKVNDRDDEYGGNLENRCRFPLQVVKAVADEIGADKVGMRLSPFADYNDCGDSDPHALGVHMAQSLNEMGILYIHLIEPRMVTQFHKFDGTKSSLTPIRKAFKDGTFIVAGGYDRNEGNEAISCAAADLVAYGRLFLANPDLPTRFQLDAHLNQPDATTFYSHHPVLGYTDYPFLQPNPK
SoyC12_14G228900.m2	GmOPR10	14	393	MANTTMANMNTNSNSKEESKKMDEREAIPLLTPYKMGNFNLSHRIVLAPLSRSRSYNFIPQPHAALYYSQRTTKGGFLIGEASGVSDTAQGYPNTPGIWTREQLEAWKPIVSAVHEKGGIFFCQLWHAGRVSNYEYQPDGKAPISSTDKRLRKDIANNKATADKYPPPRRVRADEIPKLVNDFVIAAKNAMEAGFDGIEIHGANGYLLDQFLKDKVNDRDDEYGGNLENRCRFPLQVVKAVADEIGADKVGMRLSPFADYNDCGDSDPHALGVHMAQSLNEMGILYIHLIEPRMVTQFHKFDGTKSSLTPIRKAFKDGTFIVAGGYDRNEGNEAISCAAADLVAYGRLFLANPDLPTRFQLDAHLNQPDATTFYSHHPVLGYTDYPFLQPNPK
SoyC13_14G238700.m1	GmOPR10	14	393	MANTTMANMNTNSNSKEESKKMDEREAIPLLTPYKMGNFNLSHRIVLAPLSRSRSYNFIPQPHAALYYSQRTTKGGFLIGEASGVSDTAQGYPNTPGIWTREQLEAWKPIVSAVHEKGGIFFCQLWHAGRVSNYEYQPDGKAPISSTDKRLRKDIANNKATADKYPPPRRVRADEIPKLVNDFVIAAKNAMEAGFDGIEIHGANGYLLDQFLKDKVNDRDDEYGGNLENRCRFPLQVVKAVADEIGADKVGMRLSPFADYNDCGDSDPHALGVHMAQSLNEMGILYIHLIEPRMVTQFHKFDGTKSSLTPIRKAFKDGTFIVAGGYDRNEGNEAISCAAADLVAYGRLFLANPDLPTRFQLDAHLNQPDATTFYSHHPVLGYTDYPFLQPNPK
SoyC14_14G230200.m1	GmOPR10	14	393	MANTTMANMNTNSNSKEESKKMDEREAIPLLTPYKMGNFNLSHRIVLAPLSRSRSYNFIPQPHAALYYSQRTTKGGFLIGEASGVSDTAQGYPNTPGIWTREQLEAWKPIVSAVHEKGGIFFCQLWHAGRVSNYEYQPDGKAPISSTDKRLRKDIANNKATADKYPPPRRVRADEIPKLVNDFVIAAKNAMEAGFDGIEIHGANGYLLDQFLKDKVNDRDDEYGGNLENRCRFPLQVVKAVADEIGADKVGMRLSPFADYNDCGDSDPHALGVHMAQSLNEMGILYIHLIEPRMVTQFHKFDGTKSSLTPIRKAFKDGTFIVAGGYDRNEGNEAISCAAADLVAYGRLFLANPDLPTRFQLDAHLNQPDATTFYSHHPVLGYTDYPFLQPNPK
SoyL01_14G231500.m1	GmOPR10	14	393	MANTTMANMNTNSNSKEESKKMDEREAIPLLTPYKMGNFNLSHRIVLAPLSRSRSYNFIPQPHAALYYSQRTTKGGFLIGEASGVSDTAQGYPNTPGIWTREQLEAWKPIVSAVHEKGGIFFCQLWHAGRVSNYEYQPDGKAPISSTDKRLRKDIANNKATADKYPPPRRVRADEIPKLVNDFVIAAKNAMEAGFDGIEIHGANGYLLDQFLKDKVNDRDDEYGGNLENRCRFPLQVVKAVADEIGADKVGMRLSPFADYNDCGDSDPHALGVHMAQSLNEMGILYIHLIEPRMVTQFHKFDGTKSSLTPIRKAFKDGTFIVAGGYDRNEGNEAISCAAADLVAYGRLFLANPDLPTRFQLDAHLNQPDATTFYSHHPVLGYTDYPFLQPNPK
SoyL02_14G231700.m1	GmOPR10	14	393	MANTTMANMNTNSNSKEESKKMDEREAIPLLTPYKMGNFNLSHRIVLAPLSRSRSYNFIPQPHAALYYSQRTTKGGFLIGEASGVSDTAQGYPNTPGIWTREQLEAWKPIVSAVHEKGGIFFCQLWHAGRVSNYEYQPDGKAPISSTDKRLRKDIANNKATADKYPPPRRVRADEIPKLVNDFVIAAKNAMEAGFDGIEIHGANGYLLDQFLKDKVNDRDDEYGGNLENRCRFPLQVVKAVADEIGADKVGMRLSPFADYNDCGDSDPHALGVHMAQSLNEMGILYIHLIEPRMVTQFHKFDGTKSSLTPIRKAFKDGTFIVAGGYDRNEGNEAISCAAADLVAYGRLFLANPDLPTRFQLDAHLNQPDATTFYSHHPVLGYTDYPFLQPNPK
SoyL03_14G228600.m1	GmOPR10	14	393	MANTTMANMNTNSNSKEESKKMDEREAIPLLTPYKMGNFNLSHRIVLAPLSRSRSYNFIPQPHAALYYSQRTTKGGFLIGEASGVSDTAQGYPNTPGIWTREQLEAWKPIVSAVHEKGGIFFCQLWHAGRVSNYEYQPDGKAPISSTDKRLRKDIANNKATADKYPPPRRVRADEIPKLVNDFVIAAKNAMEAGFDGIEIHGANGYLLDQFLKDKVNDRDDEYGGNLENRCRFPLQVVKAVADEIGADKVGMRLSPFADYNDCGDSDPHALGVHMAQSLNEMGILYIHLIEPRMVTQFHKFDGTKSSLTPIRKAFKDGTFIVAGGYDRNEGNEAISCAAADLVAYGRLFLANPDLPTRFQLDAHLNQPDATTFYSHHPVLGYTDYPFLQPNPK
SoyL04_14G238400.m1	GmOPR10	14	393	MANTTMANMNTNSNSKEESKKMDEREAIPLLTPYKMGNFNLSHRIVLAPLSRSRSYNFIPQPHAALYYSQRTTKGGFLIGEASGVSDTAQGYPNTPGIWTREQLEAWKPIVSAVHEKGGIFFCQLWHAGRVSNYEYQPDGKAPISSTDKRLRKDIANNKATADKYPPPRRVRADEIPKLVNDFVIAAKNAMEAGFDGIEIHGANGYLLDQFLKDKVNDRDDEYGGNLENRCRFPLQVVKAVADEIGADKVGMRLSPFADYNDCGDSDPHALGVHMAQSLNEMGILYIHLIEPRMVTQFHKFDGTKSSLTPIRKAFKDGTFIVAGGYDRNEGNEAISCAAADLVAYGRLFLANPDLPTRFQLDAHLNQPDATTFYSHHPVLGYTDYPFLQPNPK
SoyL05_14G230000.m2	GmOPR10	14	372	MDEREAIPLLTPYKMGNFNLSHRIVLAPLSRSRSYNFIPQPHAALYYSQRTTKGGFLIGEASGVSDTAQGYPNTPGIWTREQLEAWKPIVSAVHEKGGIFFCQLWHAGRVSNYEYQPDGKAPISSTDKRLRKDIANNKATADKYPPPRRVRADEIPKLVNDFVIAAKNAMEAGFDGIEIHGANGYLLDQFLKDKVNDRDDEYGGNLENRCRFPLQVVKAVADEIGADKVGMRLSPFADYNDCGDSDPHALGVHMAQSLNEMGILYIHLIEPRMVTQFHKFDGTKSSLTPIRKAFKDGTFIVAGGYDRNEGNEAISCAAADLVAYGRLFLANPDLPTRFQLDAHLNQPDATTFYSHHPVLGYTDYPFLQPNPK
SoyL06_14G234900.m1	GmOPR10	14	393	MANTTMANMNTNSNSKEESKKMDEREAIPLLTPYKMGNFNLSHRIVLAPLSRSRSYNFIPQPHAALYYSQRTTKGGFLIGEASGVSDTAQGYPNTPGIWTREQLEAWKPIVSAVHEKGGIFFCQLWHAGRVSNYEYQPDGKAPISSTDKRLRKDIANNKATADKYPPPRRVRADEIPKLVNDFVIAAKNAMEAGFDGIEIHGANGYLLDQFLKDKVNDRDDEYGGNLENRCRFPLQVVKAVADEIGADKVGMRLSPFADYNDCGDSDPHALGVHMAQSLNEMGILYIHLIEPRMVTQFHKFDGTKSSLTPIRKAFKDGTFIVAGGYDRNEGNEAISCAAADLVAYGRLFLANPDLPTRFQLDAHLNQPDATTFYSHHPVLGYTDYPFLQPNPK
SoyL07_14G236700.m2	GmOPR10	14	393	MANTTMANMNTNSNSKEESKKMDEREAIPLLTPYKMGNFNLSHRIVLAPLSRSRSYNFIPQPHAALYYSQRTTKGGFLIGEASGVSDTAQGYPNTPGIWTREQLEAWKPIVSAVHEKGGIFFCQLWHAGRVSNYEYQPDGKAPISSTDKRLRKDIANNKATADKYPPPRRVRADEIPKLVNDFVIAAKNAMEAGFDGIEIHGANGYLLDQFLKDKVNDRDDEYGGNLENRCRFPLQVVKAVADEIGADKVGMRLSPFADYNDCGDSDPHALGVHMAQSLNEMGILYIHLIEPRMVTQFHKFDGTKSSLTPIRKAFKDGTFIVAGGYDRNEGNEAISCAAADLVAYGRLFLANPDLPTRFQLDAHLNQPDATTFYSHHPVLGYTDYPFLQPNPK
SoyL08_14G239100.m1	GmOPR10	14	393	MANTTMANMNTNSNSKEESKKMDEREAIPLLTPYKMGNFNLSHRIVLAPLSRSRSYNFIPQPHAALYYSQRTTKGGFLIGEASGVSDTAQGYPNTPGIWTREQLEAWKPIVSAVHEKGGIFFCQLWHAGRVSNYEYQPDGKAPISSTDKRLRKDIANNKATADKYPPPRRVRADEIPKLVNDFVIAAKNAMEAGFDGIEIHGANGYLLDQFLKDKVNDRDDEYGGNLENRCRFPLQVVKAVADEIGADKVGMRLSPFADYNDCGDSDPHALGVHMAQSLNEMGILYIHLIEPRMVTQFHKFDGTKSSLTPIRKAFKDGTFIVAGGYDRNEGNEAISCAAADLVAYGRLFLANPDLPTRFQLDAHLNQPDATTFYSHHPVLGYTDYPFLQPNPK
SoyL09_14G237000.m1	GmOPR10	14	393	MANTTMANMNTNSNSKEESKKMDEREAIPLLTPYKMGNFNLSHRIVLAPLSRSRSYNFIPQPHAALYYSQRTTKGGFLIGEASGVSDTAQGYPNTPGIWTREQLEAWKPIVSAVHEKGGIFFCQLWHAGRVSNYEYQPDGKAPISSTDKRLRKDIANNKATADKYPPPRRVRADEIPKLVNDFVIAAKNAMEAGFDGIEIHGANGYLLDQFLKDKVNDRDDEYGGNLENRCRFPLQVVKAVADEIGADKVGMRLSPFADYNDCGDSDPHALGVHMAQSLNEMGILYIHLIEPRMVTQFHKFDGTKSSLTPIRKAFKDGTFIVAGGYDRNEGNEAISCAAADLVAYGRLFLANPDLPTRFQLDAHLNQPDATTFYSHHPVLGYTDYPFLQPNPK
SoyW01_14G237500.m1	GmOPR10	14	393	MANTTMANMNTNSNSKEESKKMDEREAIPLLTPYKMGNFNLSHRIVLAPLSRSRSYNFIPQPHAALYYSQRTTKGGFLIGEASGVSDTAQGYPNTPGIWTREQLEAWKPIVSAVHEKGGIFFCQLWHAGRVSNYEYQPDGKAPISSTDKRLRKDIANNKATADKYPPPRRVRADEIPKLVNDFVIAAKNAMEAGFDGIEIHGANGYLLDQFLKDKVNDRDDEYGGNLENRCRFPLQVVKAVADEIGADKVGMRLSPFADYNDCGDSDPHALGVHMAQSLNEMGILYIHLIEPRMVTQFHKFDGTKSSLTPIRKAFKDGTFIVAGGYDRNEGNEAISCAAADLVAYGRLFLANPDLPTRFQLDAHLNQPDATTFYSHHPVLGYTDYPFLQPNPK
SoyW02_14G233900.m1	GmOPR10	14	388	MANMNTNSNSKEESKKMDEREAIPLLTPYKMGNFNLSHRIVLAPLSRSRSYNFIPQPHAALYYSQRTTKGGFLIGEASGVSDTAQGYPNTPGIWTREQLEAWKPIVSAVHEKGGIFFCQLWHAGRVSNYEYQPDGKAPISSTDKRLRKDIANNKATADKYPPPRRVRADEIPKLVNDFVIAAKNAMEAGFDGIEIHGANGYLLDQFLKDKVNDRDDEYGGNLENRCRFPLQVVKAVADEIGADKVGMRLSPFADYNDCGDSDPHALGVHMAQSLNEMGILYIHLIEPRMVTQFHKFDGTKSSLTPIRKAFKDGTFIVAGGYDRNEGNEAISCAAADLVAYGRLFLANPDLPTRFQLDAHLNQPDATTFYSHHPVLGYTDYPFLQPNPK
SoyW03_14G244200.m1	GmOPR10	14	393	MANTTMANMNTNSNSKEESKKMDEREAIPLLTPYKMGNFNLSHRIVLAPLSRSRSYNFIPQPHAALYYSQRTTKGGFLIGEASGVSDTAQGYPNTPGIWTREQLEAWKPIVSAVHEKGGIFFCQLWHAGRVSNYEYQPDGKAPISSTDKRLRKDIANNKATADKYPPPRRVRADEIPKLVNDFVIAAKNAMEAGFDGIEIHGANGYLLDQFLKDKVNDRDDEYGGNLENRCRFPLQVVKAVADEIGADKVGMRLSPFADYNDCGDSDPHALGVHMAQSLNEMGILYIHLIEPRMVTQFHKFDGTKSSLTPIRKAFKDGTFIVAGGYDRNEGNEAISCAAADLVAYGRLFLANPDLPTRFQLDAHLNQPDATTFYSHHPVLGYTDYPFLQPNPK
SoyZH13_14G206000.m1	GmOPR10	14	393	MANTTMANMNTNSNSKEESKKMDEREAIPLLTPYKMGNFNLSHRIVLAPLSRSRSYNFIPQPHAALYYSQRTTKGGFLIGEASGVSDTAQGYPNTPGIWTREQLEAWKPIVSAVHEKGGIFFCQLWHAGRVSNYEYQPDGKAPISSTDKRLRKDIANNKATADKYPPPRRVRADEIPKLVNDFVIAAKNAMEAGFDGIEIHGANGYLLDQFLKDKVNDRDDEYGGNLENRCRFPLQVVKAVADEIGADKVGMRLSPFADYNDCGDSDPHALGVHMAQSLNEMGILYIHLIEPRMVTQFHKFDGTKSSLTPIRKAFKDGTFIVAGGYDRNEGNEAISCAAADLVAYGRLFLANPDLPTRFQLDAHLNQPDATTFYSHHPVLGYTDYPFLQPNPK
Glyma.15G223900.1	GmOPR11	15	361	MAEQKNHVIPLLTPYGMGNFNLSHRIVLAPLFRARSYNNVAQPHAILYYSQRATKGGLLITEANSISPTCQYHPNAVGIWSKEQIEAWKPIVDAVHAKGGIFFCQILHTGRVSDPDFKPNRQTLISSTNKPLTHNGIEPRALRTDEIPHIVNDFRLAARNAIEAGFDGVEIHGAHGFLIDQFLKDQVNDRTDKYGGSTENRCRFALEVVEAVVEEIGADRVGIRLSPFSDYNECNDSNPQALGLYMAKSLNKHGVLYCHMVEPRWDISGENKETPHTLAPMKKAFNGTFIVAGGYDRKEGNKAVAEEKANLVAYGRLFLANPDLPKRFEVDAPLNKYNRETFYTPDPVVGYTDYPFLEGSS*
SoyC01_15G222300.m1	GmOPR11	15	361	MAEQKNHVIPLLTPYGMGNFNLSHRIVLAPLFRARSYNNVAQPHAILYYSQRATKGGLLITEANSISPTCQYHPNAVGIWSKEQIEAWKPIVDAVHAKGGIFFCQILHTGRVSDPDFKPNRQTLISSTNKPLTHNGIEPRALRTDEIPHIVNDFRLAARNAIEAGFDGVEIHGAHGFLIDQFLKDQVNDRTDKYGGSTENRCRFALEVVEAVVEEIGADRVGIRLSPFSDYNECNDSNPQALGLYMAKSLNKHGVLYCHMVEPRWDISGENKETPHTLAPMKKAFNGTFIVAGGYDRKEGNKAVAEEKANLVAYGRLFLANPDLPKRFEVDAPLNKYNRETFYTPDPVVGYTDYPFLEGSS
SoyC02_15GOPR11	GmOPR11	15	361	MAEQKNHVIPLLTPYGMGNFNLSHRIVLAPLFRARSYNNVAQPHAILYYSQRATKGGLLITEANSISPTCQYHPNAVGIWSKEQIEAWKPIVDAVHAKGGIFFCQILHTGRVSDPDFKPNRQTLISSTNKPLTHNGIEPRALRTDEIPHIVNDFRLAARNAIEAGFDGVEIHGAHGFLIDQFLKDQVNDRTDKYGGSTENRCRFALEVVEAVVEEIGADRVGIRLSPFSDYNECNDSNPQALGLYMAKSLNKHGVLYCHMVEPRWDISGENKETPHTLAPMKKAFNGTFIVAGGYDRKEGNKAVAEEKANLVAYGRLFLANPDLPKRFEVDAPLNKYNRETFYTPDPVVGYTDYPFLEGSS
SoyC03_15G232700.m1	GmOPR11	15	361	MAEQKNHVIPLLTPYGMGNFNLSHRIVLAPLFRARSYNNVAQPHAILYYSQRATKGGLLITEANSISPTCQYHPNAVGIWSKEQIEAWKPIVDAVHAKGGIFFCQILHTGRVSDPDFKPNRQTLISSTNKPLTHNGIEPRALRTDEIPHIVNDFRLAARNAIEAGFDGVEIHGAHGFLIDQFLKDQVNDRTDKYGGSTENRCRFALEVVEAVVEEIGADRVGIRLSPFSDYNECNDSNPQALGLYMAKSLNKHGVLYCHMVEPRWDISGENKETPHTLAPMKKAFNGTFIVAGGYDRKEGNKAVAEEKANLVAYGRLFLANPDLPKRFEVDAPLNKYNRETFYTPDPVVGYTDYPFLEGSS
SoyC04_15G228900.m1	GmOPR11	15	280	MAEQKNHVIPLLTPYGMGNFNLSHRIVLAPLFRARSYNNVAQPHAILYYSQRATKGGLLITEANSISPTCQYHPNAVGIWSKEQIEAWKPIVDAVHAKGGIFFCQILHTGRVSDPDFKPNRQTLISSTNKPLTHNGIEPRALRTDEIPHIVNDFRLAARNAIEAGFDGVEIHGAHGFLIDQFLKDQVNDRTDKYGGSTENRCRFALEVVEAVVEEIGADRVGIRLSPFSDYNECNDSNPQALGLYMAKSLNNMVCFIVTWLSQDGTFLGRIRKPLTLLHQ
SoyC05_15G230200.m1	GmOPR11	15	361	MAEQKNHVIPLLTPYGMGNFNLSHRIVLAPLFRARSYNNVAQPHAILYYSQRATKGGLLITEANSISPTCQYHPNAVGIWSKEQIEAWKPIVDAVHAKGGIFFCQILHTGRVSDPDFKPNRQTLISSTNKPLTHNGIEPRALRTDEIPHIVNDFRLAARNAIEAGFDGVEIHGAHGFLIDQFLKDQVNDRTDKYGGSTENRCRFALEVVEAVVEEIGADRVGIRLSPFSDYNECNDSNPQALGLYMAKSLNKHGVLYCHMVEPRWDISGENKETPHTLAPMKKAFNGTFIVAGGYDRKEGNKAVAEEKANLVAYGRLFLANPDLPKRFEVDAPLNKYNRETFYTPDPVVGYTDYPFLEGSS
SoyC06_15G223600.m1	GmOPR11	15	361	MAEQKNHVIPLLTPYGMGNFNLSHRIVLAPLFRARSYNNVAQPHAILYYSQRATKGGLLITEANSISPTCQYHPNAVGIWSKEQIEAWKPIVDAVHAKGGIFFCQILHTGRVSDPDFKPNRQTLISSTNKPLTHNGIEPRALRTDEIPHIVNDFRLAARNAIEAGFDGVEIHGAHGFLIDQFLKDQVNDRTDKYGGSTENRCRFALEVVEAVVEEIGADRVGIRLSPFSDYNECNDSNPQALGLYMAKSLNKHGVLYCHMVEPRWDISGENKETPHTLAPMKKAFNGTFIVAGGYDRKEGNKAVAEEKANLVAYGRLFLANPDLPKRFEVDAPLNKYNRETFYTPDPVVGYTDYPFLEGSS
SoyC07_15G221000.m1	GmOPR11	15	361	MAEQKNHVIPLLTPYGMGNFNLSHRIVLAPLFRARSYNNVAQPHAILYYSQRATKGGLLITEANSISPTCQYHPNAVGIWSKEQIEAWKPIVDAVHAKGGIFFCQILHTGRVSDPDFKPNRQTLISSTNKPLTHNGIEPRALRTDEIPHIVNDFRLAARNAIEAGFDGVEIHGAHGFLIDQFLKDQVNDRTDKYGGSTENRCRFALEVVEAVVEEIGADRVGIRLSPFSDYNECNDSNPQALGLYMAKSLNKHGVLYCHMVEPRWDISGENKETPHTLAPMKKAFNGTFIVAGGYDRKEGNKAVAEEKANLVAYGRLFLANPDLPKRFEVDAPLNKYNRETFYTPDPVVGYTDYPFLEGSS
SoyC08_15G221900.m1	GmOPR11	15	361	MAEQKNHVIPLLTPYGMGNFNLSHRIVLAPLFRARSYNNVAQPHAILYYSQRATKGGLLITEANSISPTCQYHPNAVGIWSKEQIEAWKPIVDAVHAKGGIFFCQILHTGRVSDPDFKPNRQTLISSTNKPLTHNGIEPRALRTDEIPHIVNDFRLAARNAIEAGFDGVEIHGAHGFLIDQFLKDQVNDRTDKYGGSTENRCRFALEVVEAVVEEIGADRVGIRLSPFSDYNECNDSNPQALGLYMAKSLNKHGVLYCHMVEPRWDISGENKETPHTLAPMKKAFNGTFIVAGGYDRKEGNKAVAEEKANLVAYGRLFLANPDLPKRFEVDAPLNKYNRETFYTPDPVVGYTDYPFLEGSS
SoyC09_15G221100.m1	GmOPR11	15	361	MAEQKNHVIPLLTPYGMGNFNLSHRIVLAPLFRARSYNNVAQPHAILYYSQRATKGGLLITEANSISPTCQYHPNAVGIWSKEQIEAWKPIVDAVHAKGGIFFCQILHTGRVSDPDFKPNRQTLISSTNKPLTHNGIEPRALRTDEIPHIVNDFRLAARNAIEAGFDGVEIHGAHGFLIDQFLKDQVNDRTDKYGGSTENRCRFALEVVEAVVEEIGADRVGIRLSPFSDYNECNDSNPQALGLYMAKSLNKHGVLYCHMVEPRWDISGENKETPHTLAPMKKAFNGTFIVAGGYDRKEGNKAVAEEKANLVAYGRLFLANPDLPKRFEVDAPLNKYNRETFYTPDPVVGYTDYPFLEGSS
SoyC10_15G222900.m1	GmOPR11	15	361	MAEQKNHVIPLLTPYGMGNFNLSHRIVLAPLFRARSYNNVAQPHAILYYSQRATKGGLLITEANSISPTCQYHPNAVGIWSKEQIEAWKPIVDAVHAKGGIFFCQILHTGRVSDPDFKPNRQTLISSTNKPLTHNGIEPRALRTDEIPHIVNDFRLAARNAIEAGFDGVEIHGAHGFLIDQFLKDQVNDRTDKYGGSTENRCRFALEVVEAVVEEIGADRVGIRLSPFSDYNECNDSNPQALGLYMAKSLNKHGVLYCHMVEPRWDISGENKETPHTLAPMKKAFNGTFIVAGGYDRKEGNKAVAEEKANLVAYGRLFLANPDLPKRFEVDAPLNKYNRETFYTPDPVVGYTDYPFLEGSS
SoyC11_15G222800.m1	GmOPR11	15	333	MAEQKNHVIPLLTPYGMGNFNLSHRIVLAPLFRARSYNNVAQPHAILYYSQRATKGGLLITEANSISPTCQYHPNAVGIWSKEQIEAWKPIVDAVHAKGGIFFCQILHTGRVSDPDFKPNRQTLISSTNKPLTHNGIEPRALRTDEIPHIVNDFRLAARNAIEAGFDGVEIHGAHGFLIDQFLKDQVNDRTDKYGGSTENRCRFALEVVEAVVEEIGADRVGIRLSPFQTTMNPRWDISGENKETPHTLAPMKKAFNGTFIVAGGYDRKEGNKAVAEEKANLVAYGRLFLANPDLPKRFEVDAPLNKYNRETFYTPDPVVGYTDYPFLEGSSN
SoyC12_15G222600.m1	GmOPR11	15	361	MAEQKNHVIPLLTPYGMGNFNLSHRIVLAPLFRARSYNNVAQPHAILYYSQRATKGGLLITEANSISPTCQYHPNAVGIWSKEQIEAWKPIVDAVHAKGGIFFCQILHTGRVSDPDFKPNRQTLISSTNKPLTHNGIEPRALRTDEIPHIVNDFRLAARNAIEAGFDGVEIHGAHGFLIDQFLKDQVNDRTDKYGGSTENRCRFALEVVEAVVEEIGADRVGIRLSPFSDYNECNDSNPQALGLYMAKSLNKHGVLYCHMVEPRWDISGENKETPHTLAPMKKAFNGTFIVAGGYDRKEGNKAVAEEKANLVAYGRLFLANPDLPKRFEVDAPLNKYNRETFYTPDPVVGYTDYPFLEGSS
SoyC13_15G233700.m1	GmOPR11	15	361	MAEQKNHVIPLLTPYGMGNFNLSHRIVLAPLFRARSYNNVAQPHAILYYSQRATKGGLLITEANSISPTCQYHPNAVGIWSKEQIEAWKPIVDAVHAKGGIFFCQILHTGRVSDPDFKPNRQTLISSTNKPLTHNGIEPRALRTDEIPHIVNDFRLAARNAIEAGFDGVEIHGAHGFLIDQFLKDQVNDRTDKYGGSTENRCRFALEVVEAVVEEIGADRVGIRLSPFSDYNECNDSNPQALGLYMAKSLNKHGVLYCHMVEPRWDISGENKETPHTLAPMKKAFNGTFIVAGGYDRKEGNKAVAEEKANLVAYGRLFLANPDLPKRFEVDAPLNKYNRETFYTPDPVVGYTDYPFLEGSS
SoyC14_15G222300.m1	GmOPR11	15	361	MAEQKNHVIPLLTPYGMGNFNLSHRIVLAPLFRARSYNNVAQPHAILYYSQRATKGGLLITEANSISPTCQYHPNAVGIWSKEQIEAWKPIVDAVHAKGGIFFCQILHTGRVSDPDFKPNRQTLISSTNKPLTHNGIEPRALRTDEIPHIVNDFRLAARNAIEAGFDGVEIHGAHGFLIDQFLKDQVNDRTDKYGGSTENRCRFALEVVEAVVEEIGADRVGIRLSPFSDYNECNDSNPQALGLYMAKSLNKHGVLYCHMVEPRWDISGENKETPHTLAPMKKAFNGTFIVAGGYDRKEGNKAVAEEKANLVAYGRLFLANPDLPKRFEVDAPLNKYNRETFYTPDPVVGYTDYPFLEGSS
SoyL01_15G221700.m1	GmOPR11	15	361	MAEQKNHVIPLLTPYGMGNFNLSHRIVLAPLFRARSYNNVAQPHAILYYSQRATKGGLLITEANSISPTCQYHPNAVGIWSKEQIEAWKPIVDAVHAKGGIFFCQILHTGRVSDPDFKPNRQTLISSTNKPLTHNGIEPRALRTDEIPHIVNDFRLAARNAIEAGFDGVEIHGAHGFLIDQFLKDQVNDRTDKYGGSTENRCRFALEVVEAVVEEIGADRVGIRLSPFSDYNECNDSNPQALGLYMAKSLNKHGVLYCHMVEPRWDISGENKETPHTLAPMKKAFNGTFIVAGGYDRKEGNKAVAEEKANLVAYGRLFLANPDLPKRFEVDAPLNKYNRETFYTPDPVVGYTDYPFLEGSS
SoyL02_15G219500.m1	GmOPR11	15	361	MAEQKNHVIPLLTPYGMGNFNLSHRIVLAPLFRARSYNNVAQPHAILYYSQRATKGGLLITEANSISPTCQYHPNAVGIWSKEQIEAWKPIVDAVHAKGGIFFCQILHTGRVSDPDFKPNRQTLISSTNKPLTHNGIEPRALRTDEIPHIVNDFRLAARNAIEAGFDGVEIHGAHGFLIDQFLKDQVNDRTDKYGGSTENRCRFALEVVEAVVEEIGADRVGIRLSPFSDYNECNDSNPQALGLYMAKSLNKHGVLYCHMVEPRWDISGENKETPHTLAPMKKAFNGTFIVAGGYDRKEGNKAVAEEKANLVAYGRLFLANPDLPKRFEVDAPLNKYNRETFYTPDPVVGYTDYPFLEGSS
SoyL03_15G220400.m1	GmOPR11	15	361	MAEQKNHVIPLLTPYGMGNFNLSHRIVLAPLFRARSYNNVAQPHAILYYSQRATKGGLLITEANSISPTCQYHPNAVGIWSKEQIEAWKPIVDAVHAKGGIFFCQILHTGRVSDPDFKPNRQTLISSTNKPLTHNGIEPRALRTDEIPHIVNDFRLAARNAIEAGFDGVEIHGAHGFLIDQFLKDQVNDRTDKYGGSTENRCRFALEVVEAVVEEIGADRVGIRLSPFSDYNECNDSNPQALGLYMAKSLNKHGVLYCHMVEPRWDISGENKETPHTLAPMKKAFNGTFIVAGGYDRKEGNKAVAEEKANLVAYGRLFLANPDLPKRFEVDAPLNKYNRETFYTPDPVVGYTDYPFLEGSS
SoyL04_15G227500.m1	GmOPR11	15	361	MAEQKNHVIPLLTPYGMGNFNLSHRIVLAPLFRARSYNNVAQPHAILYYSQRATKGGLLITEANSISPTCQYHPNAVGIWSKEQIEAWKPIVDAVHAKGGIFFCQILHTGRVSDPDFKPNRQTLISSTNKPLTHNGIEPRALRTDEIPHIVNDFRLAARNAIEAGFDGVEIHGAHGFLIDQFLKDQVNDRTDKYGGSTENRCRFALEVVEAVVEEIGADRVGIRLSPFSDYNECNDSNPQALGLYMAKSLNKHGVLYCHMVEPRWDISGENKETPHTLAPMKKAFNGTFIVAGGYDRKEGNKAVAEEKANLVAYGRLFLANPDLPKRFEVDAPLNKYNRETFYTPDPVVGYTDYPFLEGSS
SoyL05_15G221000.m1	GmOPR11	15	361	MAEQKNHVIPLLTPYGMGNFNLSHRIVLAPLFRARSYNNVAQPHAILYYSQRATKGGLLITEANSISPTCQYHPNAVGIWSKEQIEAWKPIVDAVHAKGGIFFCQILHTGRVSDPDFKPNRQTLISSTNKPLTHNGIEPRALRTDEIPHIVNDFRLAARNAIEAGFDGVEIHGAHGFLIDQFLKDQVNDRTDKYGGSTENRCRFALEVVEAVVEEIGADRVGIRLSPFSDYNECNDSNPQALGLYMAKSLNKHGVLYCHMVEPRWDISGENKETPHTLAPMKKAFNGTFIVAGGYDRKEGNKAVAEEKANLVAYGRLFLANPDLPKRFEVDAPLNKYNRETFYTPDPVVGYTDYPFLEGSS
SoyL06_15G224800.m1	GmOPR11	15	361	MAEQKNHVIPLLTPYGMGNFNLSHRIVLAPLFRARSYNNVAQPHAILYYSQRATKGGLLITEANSISPTCQYHPNAVGIWSKEQIEAWKPIVDAVHAKGGIFFCQILHTGRVSDPDFKPNRQTLISSTNKPLTHNGIEPRALRTDEIPHIVNDFRLAARNAIEAGFDGVEIHGAHGFLIDQFLKDQVNDRTDKYGGSTENRCRFALEVVEAVVEEIGADRVGIRLSPFSDYNECNDSNPQALGLYMAKSLNKHGVLYCHMVEPRWDISGENKETPHTLAPMKKAFNGTFIVAGGYDRKEGNKAVAEEKANLVAYGRLFLANPDLPKRFEVDAPLNKYNRETFYTPDPVVGYTDYPFLEGSS
SoyL07_15G232800.m1	GmOPR11	15	361	MAEQKNHVIPLLTPYGMGNFNLSHRIVLAPLFRARSYNNVAQPHAILYYSQRATKGGLLITEANSISPTCQYHPNAVGIWSKEQIEAWKPIVDAVHAKGGIFFCQILHTGRVSDPDFKPNRQTLISSTNKPLTHNGIEPRALRTDEIPHIVNDFRLAARNAIEAGFDGVEIHGAHGFLIDQFLKDQVNDRTDKYGGSTENRCRFALEVVEAVVEEIGADRVGIRLSPFSDYNECNDSNPQALGLYMAKSLNKHGVLYCHMVEPRWDISGENKETPHTLAPMKKAFNGTFIVAGGYDRKEGNKAVAEEKANLVAYGRLFLANPDLPKRFEVDAPLNKYNRETFYTPDPVVGYTDYPFLEGSS
SoyL08_15G232100.m1	GmOPR11	15	361	MAEQKNHVIPLLTPYGMGNFNLSHRIVLAPLFRARSYNNVAQPHAILYYSQRATKGGLLITEANSISPTCQYHPNAVGIWSKEQIEAWKPIVDAVHAKGGIFFCQILHTGRVSDPDFKPNRQTLISSTNKPLTHNGIEPRALRTDEIPHIVNDFRLAARNAIEAGFDGVEIHGAHGFLIDQFLKDQVNDRTDKYGGSTENRCRFALEVVEAVVEEIGADRVGIRLSPFSDYNECNDSNPQALGLYMAKSLNKHGVLYCHMVEPRWDISGENKETPHTLAPMKKAFNGTFIVAGGYDRKEGNKAVAEEKANLVAYGRLFLANPDLPKRFEVDAPLNKYNRETFYTPDPVVGYTDYPFLEGSS
SoyL09_15G230700.m1	GmOPR11	15	361	MAEQKNHVIPLLTPYGMGNFNLSHRIVLAPLFRARSYNNVAQPHAILYYSQRATKGGLLITEANSISPTCQYHPNAVGIWSKEQIEAWKPIVDAVHAKGGIFFCQILHTGRVSDPDFKPNRQTLISSTNKPLTHNGIEPRALRTDEIPHIVNDFRLAARNAIEAGFDGVEIHGAHGFLIDQFLKDQVNDRTDKYGGSTENRCRFALEVVEAVVEEIGADRVGIRLSPFSDYNECNDSNPQALGLYMAKSLNKHGVLYCHMVEPRWDISGENKETPHTLAPMKKAFNGTFIVAGGYDRKEGNKAVAEEKANLVAYGRLFLANPDLPKRFEVDAPLNKYNRETFYTPDPVVGYTDYPFLEGSS
SoyW01_15G232700.m1	GmOPR11	15	361	MAEQKNHVIPLLTPYGMGNFNLSHRIVLAPLFRARSYNNVAQPHAILYYSQRATKGGLLITEANSISPTCQYHPNAVGIWSKEQIEAWKPIVDAVHAKGGIFFCQILHTGRVSDPDFKPNRQTLISSTNKPLTHNGIEPRALRTDEIPHIVNDFRLAARNAIEAGFDGVEIHGAHGFLIDQFLKDQVNDRTDKYGGSTENRCRFALEVVEAVVEEIGADRVGIRLSPFSDYNECNDSNPQALGLYMAKSLNKHGVLYCHMVEPRWDISGENKETPHTLAPMKKAFNGTFIVAGGYDRKEGNKAVAEEKANLVAYGRLFLANPDLPKRFEVDAPLNKYNRETFYTPDPVVGYTDYPFLEGSS
SoyW02_15G222500.m1	GmOPR11	15	361	MAEQKNHVIPLLTPYGMGNFNLSHRIVLAPLFRARSYNNVAQPHAILYYSQRATKGGLLITEANSISPTCQYHPNAVGIWSKEQIEAWKPIVDAVHAKGGIFFCQILHTGRVSDPDFKPNRQTLISSTNKPLTHNGIEPRALRTDEIPHIVNDFRLAARNAIEAGFDGVEIHGAHGFLIDQFLKDQVNDRTDKYGGSTENRCRFALEVVEAVVEEIGADRVGIRLSPFSDYNECNDSNPQALGLYMAKSLNKHGVLYCHMVEPRWDISGENKETPHTLAPMKKAFNGTFIVAGGYDRKEGNKAVAEEKANLVAYGRLFLANPDLPKRFEVDAPLNKYNRETFYTPDPVVGYTDYPFLEGSS
SoyW03_15G235800.m1	GmOPR11	15	361	MAEQKNHVIPLLTPYGMGNFNLSHRIVLAPLFRARSYNNVAQPHAILYYSQRATKGGLLITEANSISPTCQYHPNAVGIWSKEQIEAWKPIVDAVHAKGGIFFCQILHTGRVSDPDFKPNRQTLISSTNKPLTHNGIEPRALRTDEIPHIVNDFRLAARNAIEAGFDGVEIHGAHGFLIDQFLKDQVNDRTDKYGGSTENRCRFALEVVEAVVEEIGADRVGIRLSPFSDYNECNDSNPQALGLYMAKSLNKHGVLYCHMVEPRWDISGENKETPHTLAPMKKAFNGTFIVAGGYDRKEGNKAVAEEKANLVAYGRLFLANPDLPKRFEVDAPLNKYNRETFYTPDPVVGYTDYPFLEGSS
SoyZH13_15G210100.m1	GmOPR11	15	361	MAEQKNHVIPLLTPYGMGNFNLSHRIVLAPLFRARSYNNVAQPHAILYYSQRATKGGLLITEANSISPTCQYHPNAVGIWSKEQIEAWKPIVDAVHAKGGIFFCQILHTGRVSDPDFKPNRQTLISSTNKPLTHNGIEPRALRTDEIPHIVNDFRLAARNAIEAGFDGVEIHGAHGFLIDQFLKDQVNDRTDKYGGSTENRCRFALEVVEAVVEEIGADRVGIRLSPFSDYNECNDSNPQALGLYMAKSLNKHGVLYCHMVEPRWDISGENKETPHTLAPMKKAFNGTFIVAGGYDRKEGNKAVAEEKANLVAYGRLFLANPDLPKRFEVDAPLNKYNRETFYTPDPVVGYTDYPFLEGSS
Glyma.17G049900.1	GmOPR12	17	381	MADNSITLFSPYKMGKFNLSHRVVLAPMTRCRALNGIPLPAHAQYYTQRSTLGGFLITEGTLISPTSSGFPHVPGIYSDEQVEAWRNVVDAVHAKGSIIFCQLWHVGRASHPVYQPGGAAPISSTSKPISDKWKILMPDGSHGFYPEPHALTTSEISEIVHHYRQAAINAIRAGFDGIEIHGAHGYLIDQFLKDAINDRTDEYGGSLENRCRFLTQVVEAIVSAIGAERVGLRISPAIDFNDGFDSDPLGLGLAVIERLNNLQKQVSTKLAYLHVTQPRFTLLAQTGSVSEKEEAHLMEKWREAYEGTLMCSGAFTRDSGMEAVAQGHADLVSYGRLFISNPDLVLRLKLHAPLTKYNRNTFYTQDPVIGYTDYPFLNGTT*
SoyC01_17GOPR12	GmOPR12	17	404	MADNSITLFSPYKMGKFNLSHRVVLAPMTRCRALNGIPLPAHAQYYTQRSTLGGFLITEGTLISPTSSGFPHVPGIYSDEQVEAWRNVVDAVHAKGSIIFCQLWHVGRASHPVFQLSVFVHSEFCTFIDCFTCETVYQPGGAAPISSTSKPISDKWKILMPDGSHGFYPEPHALTTSEISEIVHHYRQAAINAIRAGFDGIEIHGAHGYLIDQFLKDAINDRTDEYGGSLENRCRFLTQVVEAIVSAIGAERVGLRISPAIDFNDGFDSDPLGLGLAVIERLNNLQKQVSTKLAYLHVTQPRFTLLAQTGSVSEKEEAHLMEKWREAYEGTLMCSGAFTRDSGMEAVAQGHADLVSYGRLFISNPDLVLRLKLHAPLTKYNRNTFYTQDPVIGYTDYHF…
SoyC02_17GOPR12	GmOPR12	17	404	MADNSITLFSPYKMGKFNLSHRVVLAPMTRCRALNGIPLPAHAQYYTQRSTLGGFLITEGTLISPTSSGFPHVPGIYSDEQVEAWRNVVDAVHAKGSIIFCQLWHVGRASHPVFQLSVFVHSEFCTFIDCFTCETVYQPGGAAPISSTSKPISDKWKILMPDGSHGFYPEPHALTTSEISEIVHHYRQAAINAIRAGFDGIEIHGAHGYLIDQFLKDAINDRTDEYGGSLENRCRFLTQVVEAIVSAIGAERVGLRISPAIDFNDGFDSDPLGLGLAVIERLNNLQKQVSTKLAYLHVTQPRFTLLAQTGSVSEKEEAHLMEKWREAYEGTLMCSGAFTRDSGMEAVAQGHADLVSYGRLFISNPDLVLRLKLHAPLTKYNRNTFYTQDPVIGYTDYPF…
SoyC03_17G048600.m1	GmOPR12	17	381	MADNSITLFSPYKMGKFNLSHRVVLAPMTRCRALNGIPLPAHAQYYTQRSTLGGFLITEGTLISPTSSGFPHVPGIYSDEQVEAWRNVVDAVHAKGSIIFCQLWHVGRASHPVYQPGGAAPISSTSKPISDKWKILMPDGSHGFYPEPHALTTSEISEIVHHYRQAAINAIRAGFDGIEIHGAHGYLIDQFLKDAINDRTDEYGGSLENRCRFLTQVVEAIVSAIGAERVGLRISPAIDFNDGFDSDPLGLGLAVIERLNNLQKQVSTKLAYLHVTQPRFTLLAQTGSVSEKEEAHLMEKWRKAYEGTLMCSGAFTRDSGMEAVAQGHADLVSYGRLFISNPDLVLRLKLHAPLTKYNRNTFYTQDPVIGYTDYPFLNGTT
SoyC04_17GOPR12	GmOPR12	17	404	MADNSITLFSPYKMGKFNLSHRVVLAPMTRCRALNGIPLPAHAQYYTQRSTLGGFLITEGTLISPTSSGFPHVPGIYSDEQVEAWRNVVDAVHAKGSIIFCQLWHVGRASHPVFQLSVFVHSEFCTFIDCFTCETVYQPGGAAPISSTSKPISDKWKILMPDGSHGFYPEPHALTTSEISEIVHHYRQAAINAIRAGFDGIEIHGAHGYLIDQFLKDAINDRTDEYGGSLENRCRFLTQVVEAIVSAIGAERVGLRISPAIDFNDGFDSDPLGLGLAVIERLNNLQKQVSTKLAYLHVTQPRFTLLAQTGSVSEKEEAHLMEKWREAYEGTLMCSGAFTRDSGMEAVAQGHADLVSYGRLFISNPDLVLRLKLHAPLTKYNRNTFYTQDPVIGYTDYPF…
SoyC05_17GOPR12	GmOPR12	17	404	MADNSITLFSPYKMGKFNLSHRVVLAPMTRCRALNGIPLPAHAQYYTQRSTLGGFLITEGTLISPTSSGFPHVPGIYSDEQVEAWRNVVDAVHAKGSIIFCQLWHVGRASHPVFQLSVFVHSEFCTFIDCFTCETVYQPGGAAPISSTSKPISDKWKILMPDGSHGFYPEPHALTTSEISEIVHHYRQAAINAIRAGFDGIEIHGAHGYLIDQFLKDAINDRTDEYGGSLENRCRFLTQVVEAIVSAIGAERVGLRISPAIDFNDGFDSDPLGLGLAVIERLNNLQKQVSTKLAYLHVTQPRFTLLAQTGSVSEKEEAHLMEKWREAYEGTLMCSGAFTRDSGMEAVAQGHADLVSYGRLFISNPDLVLRLKLHAPLTKYNRNTFYTQDPVIGYTDYPF…
SoyC06_17GOPR12	GmOPR12	17	404	MADNSITLFSPYKMGKFNLSHRVVLAPMTRCRALNGIPLPAHAQYYTQRSTLGGFLITEGTLISPTSSGFPHVPGIYSDEQVEAWRNVVDAVHAKGSIIFCQLWHVGRASHPVFQLSVFVHSEFCTFIDCFTCETVYQPGGAAPISSTSKPISDKWKILMPDGSHGFYPEPHALTTSEISEIVHHYRQAAINAIRAGFDGIEIHGAHGYLIDQFLKDAINDRTDEYGGSLENRCRFLTQVVEAIVSAIGAERVGLRISPAIDFNDGFDSDPLGLGLAVIERLNNLQKQVSTKLAYLHVTQPRFTLLAQTGSVSEKEEAHLMEKWREAYEGTLMCSGAFTRDSGMEAVAQGHADLVSYGRLFISNPDLVLRLKLHAPLTKYNRNTFYTQDPVIGYTDYPF…
SoyC07_17GOPR12	GmOPR12	17	404	MADNSITLFSPYKMGKFNLSHRVVLAPMTRCRALNGIPLPAHAQYYTQRSTLGGFLITEGTLISPTSSGFPHVPGIYSDEQVEAWRNVVDAVHAKGSIIFCQLWHVGRASHPVFQLSVFVHSEFCTFIDCFTCETVYQPGGAAPISSTSKPISDKWKILMPDGSHGFYPEPHALTTSEISEIVHHYRQAAINAIRAGFDGIEIHGAHGYLIDQFLKDAINDRTDEYGGSLENRCRFLTQVVEAIVSAIGAERVGLRISPAIDFNDGFDSDPLGLGLAVIERLNNLQKQVSTKLAYLHVTQPRFTLLAQTGSVSEKEEAHLMEKWREAYEGTLMCSGAFTRDSGMEAVAQGHADLVSYGRLFISNPDLVLRLKLHAPLTKYNRNTFYTQDPVIGYTDYPF…
SoyC08_17GOPR12	GmOPR12	17	404	MADNSITLFSPYKMGKFNLSHRVVLAPMTRCRALNGIPLPAHAQYYTQRSTLGGFLITEGTLISPTSSGFPHVPGIYSDEQVEAWRNVVDAVHAKGSIIFCQLWHVGRASHPVFQLSVFVHSEFCTFIDCFTCETVYQPGGAAPISSTSKPISDKWKILMPDGSHGFYPEPHALTTSEISEIVHHYRQAAINAIRAGFDGIEIHGAHGYLIDQFLKDAINDRTDEYGGSLENRCRFLTQVVEAIVSAIGAERVGLRISPAIDFNDGFDSDPLGLGLAVIERLNNLQKQVSTKLAYLHVTQPRFTLLAQTGSVSEKEEAHLMEKWREAYEGTLMCSGAFTRDSGMEAVAQGHADLVSYGRLFISNPDLVLRLKLHAPLTKYNRNTFYTQDPVIGYTDYPF…
SoyC09_17GOPR12	GmOPR12	17	404	MADNSITLFSPYKMGKFNLSHRVVLAPMTRCRALNGIPLPAHAQYYTQRSTLGGFLITEGTLISPTSSGFPHVPGIYSDEQVEAWRNVVDAVHAKGSIIFCQLWHVGRASHPVFQLSVFVHSEFCTFIDCFTCETVYQPGGAAPISSTSKPISDKWKILMPDGSHGFYPEPHALTTSEISEIVHHYRQAAINAIRAGFDGIEIHGAHGYLIDQFLKDAINDRTDEYGGSLENRCRFLTQVVEAIVSAIGAERVGLRISPAIDFNDGFDSDPLGLGLAVIERLNNLQKQVSTKLAYLHVTQPRFTLLAQTGSVSEKEEAHLMEKWREAYEGTLMCSGAFTRDSGMEAVAQGHADLVSYGRLFISNPDLVLRLKLHAPLTKYNRNTFYTQDPVIGYTDYPF…
SoyC10_17GOPR12	GmOPR12	17	404	MADNSITLFSPYKMGKFNLSHRVVLAPMTRCRALNGIPLPAHAQYYTQRSTLGGFLITEGTLISPTSSGFPHVPGIYSDEQVEAWRNVVDAVHAKGSIIFCQLWHVGRASHPVFQLSVFVHSEFCTFIDCFTCETVYQPGGAAPISSTSKPISDKWKILMPDGSHGFYPEPHALTTSEISEIVHHYRQAAINAIRAGFDGIEIHGAHGYLIDQFLKDAINDRTDEYGGSLENRCRFLTQVVEAIVSAIGAERVGLRISPAIDFNDGFDSDPLGLGLAVIERLNNLQKQVSTKLAYLHVTQPRFTLLAQTGSVSEKEEAHLMEKWRKAYEGTLMCSGAFTRDSGMEAVAQGHADLVSYGRLFISNPDLVLRLKLHAPLTKYNRNTFYTQDPVIGYTDYPF…
SoyC11_17GOPR12	GmOPR12	17	404	MADNSITLFSPYKMGKFNLSHRVVLAPMTRCRALNGIPLPAHAQYYTQRSTLGGFLITEGTLISPTSSGFPHVPGIYSDEQVEAWRNVVDAVHAKGSIIFCQLWHVGRASHPVFQLSVFVHSEFCTFIDCFTCETVYQPGGAAPISSTSKPISDKWKILMPDGSHGFYPEPHALTTSEISEIVHHYRQAAINAIRAGFDGIEIHGAHGYLIDQFLKDAINDRTDEYGGSLENRCRFLTQVVEAIVSAIGAERVGLRISPAIDFNDGFDSDPLGLGLAVIERLNNLQKQVSTKLAYLHVTQPRFTLLAQTGSVSEKEEAHLMEKWREAYEGTLMCSGAFTRDSGMEAVAQGHADLVSYGRLFISNPDLVLRLKLHAPLTKYNRNTFYTQDPVIGYTDYPF…
SoyC12_17GOPR12	GmOPR12	17	404	MADNSITLFSPYKMGKFNLSHRVVLAPMTRCRALNGIPLPAHAQYYTQRSTLGGFLITEGTLISPTSSGFPHVPGIYSDEQVEAWRNVVDAVHAKGSIIFCQLWHVGRASHPVFQLSVFVHSEFCTFIDCFTCETVYQPGGAAPISSTSKPISDKWKILMPDGSHGFYPEPHALTTSEISEIVHHYRQAAINAIRAGFDGIEIHGAHGYLIDQFLKDAINDRTDEYGGSLENRCRFLTQVVEAIVSAIGAERVGLRISPAIDFNDGFDSDPLGLGLAVIERLNNLQKQVSTKLAYLHVTQPRFTLLAQTGSVSEKEEAHLMEKWREAYEGTLMCSGAFTRDSGMEAVAQGHADLVSYGRLFISNPDLVLRLKLHAPLTKYNRNTFYTQDPVIGYTDYPF…
SoyC13_17G049000.m1	GmOPR12	17	381	MADNSITLFSPYKMGKFNLSHRVVLAPMTRCRALNGIPLPAHAQYYTQRSTLGGFLITEGTLISPTSSGFPHVPGIYSDEQVEAWRNVVDAVHAKGSIIFCQLWHVGRASHPVYQPGGAAPISSTSKPISDKWKILMPDGSHGFYPEPHALTTSEISEIVHHYRQAAINAIRAGFDGIEIHGAHGYLIDQFLKDAINDRTDEYGGSLENRCRFLTQVVEAIVSAIGAERVGLRISPAIDFNDGFDSDPLGLGLAVIERLNNLQKQVSTKLAYLHVTQPRFTLLAQTGSVSEKEEAHLMEKWREAYEGTLMCSGAFTRDSGMEAVAQGHADLVSYGRLFISNPDLVLRLKLHAPLTKYNRNTFYTQDPVIGYTDYPFLNGTT
SoyC14_17GOPR12	GmOPR12	17	404	MADNSITLFSPYKMGKFNLSHRVVLAPMTRCRALNGIPLPAHAQYYTQRSTLGGFLITEGTLISPTSSGFPHVPGIYSDEQVEAWRNVVDAVHAKGSIIFCQLWHVGRASHPVFQLSVFVHSEFCTFIDCFTCETVYQPGGAAPISSTSKPISDKWKILMPDGSHGFYPEPHALTTSEISEIVHHYRQAAINAIRAGFDGIEIHGAHGYLIDQFLKDAINDRTDEYGGSLENRCRFLTQVVEAIVSAIGAERVGLRISPAIDFNDGFDSDPLGLGLAVIERLNNLQKQVSTKLAYLHVTQPRFTLLAQTGSVSEKEEAHLMEKWREAYEGTLMCSGAFTRDSGMEAVAQGHADLVSYGRLFISNPDLVLRLKLHAPLTKYNRNTFYTQDPVIGYTDYPF…
SoyL01_17GOPR12	GmOPR12	17	404	MADNSITLFSPYKMGKFNLSHRVVLAPMTRCRALNGIPLPAHAQYYTQRSTLGGFLITEGTLISPTSSGFPHVPGIYSDEQVEAWRNVVDAVHAKGSIIFCQLWHVGRASHPVFQLSVFVHSEFCTFIDCFTCETVYQPGGAAPISSTSKPISDKWKILMPDGSHGFYPEPHALTTSEISEIVHHYRQAAINAIRAGFDGIEIHGAHGYLIDQFLKDAINDRTDEYGGSLENRCRFLTQVVEAIVSAIGAERVGLRISPAIDFNDGFDSDPLGLGLAVIERLNNLQKQVSTKLAYLHVTQPRFTLLAQTGSVSEKEEAHLMEKWREAYEGTLMCSGAFTRDSGMEAVAQGHADLVSYGRLFISNPDLVLRLKLHAPLTKYNRNTFYTQDPVIGYTDYPF…
SoyL02_17GOPR12	GmOPR12	17	404	MADNSITLFSPYKMGKFNLSHRVVLAPMTRCRALNGIPLPAHAQYYTQRSTLGGFLITEGTLISPTSSGFPHVPGIYSDEQVEAWRNVVDAVHAKGSIIFCQLWHVGRASHPVFQLSVFVHSEFCTFIDCFTCETVYQPGGAAPISSTSKPISDKWKILMPDGSHGFYPEPHALTTSEISEIVHHYRQAAINAIRAGFDGIEIHGAHGYLIDQFLKDAINDRTDEYGGSLENRCRFLTQVVEAIVSAIGAERVGLRISPAIDFNDGFDSDPLGLGLAVIERLNNLQKQVSTKLAYLHVTQPRFTLLAQTGSVSEKEEAHLMEKWREAYEGTLMCSGAFTRDSGMEAVAQGHADLVSYGRLFISNPDLVLRLKLHAPLTKYNRNTFYTQDPVIGYTDYPF…
SoyL03_17GOPR12	GmOPR12	17	404	MADNSITLFSPYKMGKFNLSHRVVLAPMTRCRALNGIPLPAHAQYYTQRSTLGGFLITEGTLISPTSSGFPHVPGIYSDEQVEAWRNVVDAVHAKGSIIFCQLWHVGRASHPVFQLSVFVHSEFCTFIDCFTCETVYQPGGAAPISSTSKPISDKWKILMPDGSHGFYPEPHALTTSEISEIVHHYRQAAINAIRAGFDGIEIHGAHGYLIDQFLKDAINDRTDEYGGSLENRCRFLTQVVEAIVSAIGAERVGLRISPAIDFNDGFDSDPLGLGLAVIERLNNLQKQVSTKLAYLHVTQPRFTLLAQTGSVSEKEEAHLMEKWREAYEGTLMCSGAFTRDSGMEAVAQGHADLVSYGRLFISNPDLVLRLKLHAPLTKYNRNTFYTQDPVIGYTDYPF…
SoyL04_17G046800.m1	GmOPR12	17	381	MADNSITLFSPYKMGKFNLSHRVVLAPMTRCRALNGIPLPAHAQYYTQRSTLGGFLITEGTLISPTSSGFPHVPGIYSDEQVEAWRNVVDAVHAKGSIIFCQLWHVGRASHPVYQPGGAAPISSTSKPISDKWKILMPDGSHGFYPEPHALTTSEISEIVHHYRQAAINAIRAGFDGIEIHGAHGYLIDQFLKDAINDRTDEYGGSLENRCRFLTQVVEAIVSAIGAERVGLRISPAIDFNDGFDSDPLGLGLAVIERLNNLQKQVSTKLAYLHVTQPRFTLLAQTGSVSEKEEAHLMEKWREAYEGTLMCSGAFTRDSGMEAVAQGHADLVSYGRLFISNPDLVLRLKLHAPLTKYNRNTFYTQDPVIGYTDYPFLNGTT
SoyL05_17GOPR12	GmOPR12	17	404	MADNSITLFSPYKMGKFNLSHRVVLAPMTRCRALNGIPLPAHAQYYTQRSTLGGFLITEGTLISPTSSGFPHVPGIYSDEQVEAWRNVVDAVHAKGSIIFCQLWHVGRASHPVFQLSVFVHSEFCTFIDCFTCETVYQPGGAAPISSTSKPISDKWKILMPDGSHGFYPEPHALTTSEISEIVHHYRQAAINAIRAGFDGIEIHGAHGYLIDQFLKDAINDRTDEYGGSLENRCRFLTQVVEAIVSAIGAERVGLRISPAIDFNDGFDSDPLGLGLAVIERLNNLQKQVSTKLAYLHVTQPRFTLLAQTGSVSEKEEAHLMEKWREAYEGTLMCSGAFTRDSGMEAVAQGHADLVSYGRLFISNPDLVLRLKLHAPLTKYNRNTFYTQDPVIGYTDYPF…
SoyL06_17GOPR12	GmOPR12	17	404	MADNSITLFSPYKMGKFNLSHRVVLAPMTRCRALNGIPLPAHAQYYTQRSTLGGFLITEGTLISPTSSGFPHVPGIYSDEQVEAWRNVVDAVHAKGSIIFCQLWHVGRASHPVFQLSVFVHSEFCTFIDCFTCETVYQPGGAAPISSTSKPISDKWKILMPDGSHGFYPEPHALTTSEISEIVHHYRQAAINAIRAGFDGIEIHGAHGYLIDQFLKDAINDRTDEYGGSLENRCRFLTQVVEAIVSAIGAERVGLRISPAIDFNDGFDSDPLGLGLAVIERLNNLQKQVSTKLAYLHVTQPRFTLLAQTGSVSEKEEAHLMEKWRKAYEGTLMCSGAFTRDSGMEAVAQGHADLVSYGRLFISNPDLVLRLKLHAPLTKYNRNTFYTQDPVIGYTDYPF…
SoyL07_17G049100.m1	GmOPR12	17	381	MADNSITLFSPYKMGKFNLSHRVVLAPMTRCRALNGIPLPAHAQYYTQRSTLGGFLITEGTLISPTSSGFPHVPGIYSDEQVEAWRNVVDAVHAKGSIIFCQLWHVGRASHPVYQPGGAAPISSTSKPISDKWKILMPDGSHGFYPEPHALTTSEISEIVHHYRQAAINAIRAGFDGIEIHGAHGYLIDQFLKDAINDRTDEYGGSLENRCRFLTQVVEAIVSAIGAERVGLRISPAIDFNDGFDSDPLGLGLAVIERLNNLQKQVSTKLAYLHVTQPRFTLLAQTGSVSEKEEAHLMEKWRKAYEGTLMCSGAFTRDSGMEAVAQGHADLVSYGRLFISNPDLVLRLKLHAPLTKYNRNTFYTQDPVIGYTDYPFLNGTT
SoyL08_17GOPR12	GmOPR12	17	404	MADNSITLFSPYKMGKFNLSHRVVLAPMTRCRALNGIPLPAHAQYYTQRSTLGGFLITEGTLISPTSSGFPHVPGIYSDEQVEAWRNVVDAVHAKGSIIFCQLWHVGRASHPVFQLSVFVHSEFCTFIDCFTCETVYQPGGAAPISSTSKPISDKWKILMPDGSHGFYPEPHALTTSEISEIVHHYRQAAINAIRAGFDGIEIHGAHGYLIDQFLKDAINDRTDEYGGSLENRCRFLTQVVEAIVSAIGAERVGLRISPAIDFNDGFDSDPLGLGLAVIERLNNLQKQVSTKLAYLHVTQPRFTLLAQTGSVSEKEEAHLMEKWREAYEGTLMCSGAFTRDSGMEAVAQGHADLVSYGRLFISNPDLVLRLKLHAPLTKYNRNTFYTQDPVIGYTDYPF…
SoyL09_17GOPR12	GmOPR12	17	404	MADNSITLFSPYKMGKFNLSHRVVLAPMTRCRALNGIPLPAHAQYYTQRSTLGGFLITEGTLISPTSSGFPHVPGIYSDEQVEAWRNVVDAVHAKGSIIFCQLWHVGRASHPVFQLSVFVHSEFCTFIDCFTCETVYQPGGAAPISSTSKPISDKWKILMPDGSHGFYPEPHALTTSEISEIVHHYRQAAINAIRAGFDGIEIHGAHGYLIDQFLKDAINDRTDEYGGSLENRCRFLTQVVEAIVSAIGAERVGLRISPAIDFNDGFDSDPLGLGLAVIERLNNLQKQVSTKLAYLHVTQPRFTLLAQTGSVSEKEEAHLMEKWREAYEGTLMCSGAFTRDSGMEAVAQGHADLVSYGRLFISNPDLVLRLKLHAPLTKYNRNTFYTQDPVIGYTDYPF…
SoyW01_17G051800.m1	GmOPR12	17	381	MADNSITLFSPYKMGKFNLSHRVVLAPMTRCRALNGIPLPAHAQYYTQRSTLGGFLITEGTLISPTSSGFPHVPGIYSDEQVEAWRNVVDAVHAKGSIIFCQLWHVGRASHPVYQPGGAAPISSTSKPISDKWKILMPDGSHGFYPEPHALTTSEISEIVHHYRQAAINAIRAGFDGIEIHGAHGYLIDQFLKDAINDRTDEYGGSLENRCRFLTQVVEAIVSAIGAERVGLRISPAIDFNDGFDSDPLGLGLAVIERLNNLQKQVSTKLAYLHVTQPRFTLLAQTGSVSEKEEAHLMEKWREAYEGTLMCSGAFTRDSGMEAVAQGHADLVSYGRLFISNPDLVLRLKLHAPLTKYNRNTFYTQDPVIGYTDYPFLNGTT
SoyW02_17GOPR12	GmOPR12	17	404	MADNSITLFSPYKMGKFNLSHRVVLAPMTRCRALNGIPLPAHAQYYTQRSTLGGFLITEGTLISPTSSGFPHVPGIYSDEQVEAWRNVVDAVHAKGSIIFCQLWHVGRASHPVFQLSVFVHSEFCTFIDCFTCETVYQPGGAAPISSTSKPISDKWKILMPDGSHGFYPEPHALTTSEISEIVHHYRQAAINAIRAGFDGIEIHGAHGYLIDQFLKDAINDRTDEYGGSLENRCRFLTQVVEAIVSAIGAERVGLRISPAIDFNDGFDSDPLGLGLAVIERLNNLQKQVSTKLAYLHVTQPRFTLLAQTGSVSEKEEAHLMEKWRKAYEGTLMCSGAFTRDSGMEAVAQGHADLVSYGRLFISNPDLVLRLKLHAPLTKYNRNTFYTQDPVIGYTDYPF…
SoyW03_17G048200.m1	GmOPR12	17	404	MADNSITLFSPYKMGKFNLSHRVVLAPMTRCRALNGIPLPAHAQYYTQRSTLGGFLITEGTLISPTSSGFPHVPGIYSDEQVEAWRNVVDAVHAKGSIIFCQLWHVGRASHPVFQLSVFVHSEFCTFIDCFTCETVYQPGGAAPISSTSKPISDKWKILMPDGSHGFYPEPHALTTSEISEIVHHYRQAAINAIRAGFDGIEIHGAHGYLIDQFLKDAINDRTDEYGGSLENRCRFLTQVVEAIVSAIGAERVGLRISPAIDFNDGFDSDPLGLGLAVIERLNNLQKQVSTKLAYLHVTQPRFTLLAQTGSVSEKEEAHLMEKWREAYEGTLMCSGAFTRDSGMEAVAQGHADLVSYGRLFISNPDLVLRLKLHAPLTKYNRNTFYTQDPVIGYTDYPF…
SoyZH13_17GOPR12	GmOPR12	17	404	MADNSITLFSPYKMGKFNLSHRVVLAPMTRCRALNGIPLPAHAQYYTQRSTLGGFLITEGTLISPTSSGFPHVPGIYSDEQVEAWRNVVDAVHAKGSIIFCQLWHVGRASHPVFQLSVFVHSEFCTFIDCFTCETVYQPGGAAPISSTSKPISDKWKILMPDGSHGFYPEPHALTTSEISEIVHHYRQAAINAIRAGFDGIEIHGAHGYLIDQFLKDAINDRTDEYGGSLENRCRFLTQVVEAIVSAIGAERVGLRISPAIDFNDGFDSDPLGLGLAVIERLNNLQKQVSTKLAYLHVTQPRFTLLAQTGSVSEKEEAHLMEKWREAYEGTLMCSGAFTRDSGMEAVAQGHADLVSYGRLFISNPDLVLRLKLHAPLTKYNRNTFYTQDPVIGYTDYPF…
Glyma.17G050000.1	GmOPR13	17	398	MADNSTAQGSNTLFSPYKMPKFNLSHRVVLAPMTRCRALNWIPQEALAEYYAQRSTPGGFLISEGTLISLTAPGFPHVPGIYSDEQVEAWRNIVDAVHAKGSIIFCQLWHVGRASHPVYQPGGAPPISSTSKPISARWRILLPDGSYGVYPEPRALATSEIPEIVQNYRQAAINAIRAGFDGIEIHGAHGYLIDQFLKDGINDRTDEYGGSLANRCRFLMQVVQAVVSAIGAERVAVRISPAIDHLDAIDSDPLKLGLAVVERLNNFQKELGRKLTYLHVTQPRYTAYGQTESGRPGSEEEETRLMQNLRKAYEGTFMCSGGFTRKLGMEAVAEGHADLVSYGRLFISNPDLVLRLKLNAPLTKYNRKTFYTQDPVIGYTDYPFLSKESETKEPRARL*
SoyC01_17GOPR13	GmOPR13	17	398	MADNSTAQGSNTLFSPYKMPKFNLSHRVVLAPMTRCRALNWIPQEALAEYYAQRSTPGGFLISEGTLISLTAPGFPHVPGIYSDEQVEAWRNIVDAVHAKGSIIFCQLWHVGRASHPVYQPGGAPPISSTSKPISARWRILLPDGSYGVYPEPRALATSEIPEIVQNYRQAAINAIRAGFDGIEIHGAHGYLIDQFLKDGINDRTDEYGGSLANRCRFLMQVVQAVVSAIGAERVAVRISPAIDHLDAIDSDPLKLGLAVVERLNNFQKELGRKLTYLHVTQPRYTAYGQTESGRPGSEEEETRLMQNLRKAYEGTFMCSGGFTRKLGMEAVAEGHADLVSYGRLFISNPDLVLRLKLNAPLTKYNRKTFYTQDPVIGYTDYPFLSKESETKEPRARL
SoyC02_17GOPR13	GmOPR13	17	398	MADNSTAQGSNTLFSPYKMPKFNLSHRVVLAPMTRCRALNWIPQEALAEYYAQRSTPGGFLISEGTLISLTAPGFPHVPGIYSDEQVEAWRNIVDAVHAKGSIIFCQLWHVGRASHPVYQPGGAPPISSTSKPISARWRILLPDGSYGVYPEPRALATSEIPEIVQNYRQAAINAIRAGFDGIEIHGAHGYLIDQFLKDGINDRTDEYGGSLANRCRFLMQVVQAVVSAIGAERVAVRISPAIDHLDAIDSDPLKLGLAVVERLNNFQKELGRKLTYLHVTQPRYTAYGQTESGRPGSEEEETRLMQNLRKAYEGTFMCSGGFTRKLGMEAVAEGHADLVSYGRLFISNPDLVLRLKLNAPLTKYNRKTFYTQDPVIGYTDYPFLSKESETKEPRARL
SoyC03_17G048700.m1	GmOPR13	17	398	MADNSTAQGSNTLFSPYKMPKFNLSHRVVLAPMTRCRALNWIPQEALAEYYAQRSTPGGFLISEGTLISLTAPGFPHVPGIYSDEQVEAWRNIVDAVHAKGSIIFCQLWHVGRASHPVYQPGGAPPISSTSKPISARWRILLPDGSYGVYPEPRALATSEIPEIVQNYRQAAINAIRAGFDGIEIHGAHGYLIDQFLKDGINDRTDEYGGSLANRCRFLMQVVQAVVSAIGAERVAVRISPAIDHLDAIDSDPLKLGLAVVERLNNFQKELGRKLTYLHVTQPRYTAYGQTESGRPGSEEEETRLMQNLRKAYEGTFMCSGGFTRKLGMEAVAEGHADLVSYGRLFISNPDLVLRLKLNAPLTKYNRKTFYTQDPVIGYTDYPFLSKESETKEPRARL
SoyC04_17GOPR13	GmOPR13	17	398	MADNSTAQGSNTLFSPYKMPKFNLSHRVVLAPMTRCRALNWIPQEALAEYYAQRSTPGGFLISEGTLISLTAPGFPHVPGIYSDEQVEAWRNIVDAVHAKGSIIFCQLWHVGRASHPVYQPGGAPPISSTSKPISARWRILLPDGSYGVYPEPRALATSEIPEIVQNYRQAAINAIRAGFDGIEIHGAHGYLIDQFLKDGINDRTDEYGGSLANRCRFLMQVVQAVVSAIGAERVAVRISPAIDHLDAIDSDPLKLGLAVVERLNNFQKELGRKLTYLHVTQPRYTAYGQTESGRPGSEEEETRLMQNLRKAYEGTFMCSGGFTRKLGMEAVAEGHADLVSYGRLFISNPDLVLRLKLNAPLTKYNRKTFYTQDPVIGYTDYPFLSKESETKEPRARL
SoyC05_17GOPR13	GmOPR13	17	398	MADNSTAQGSNTLFSPYKMPKFNLSHRVVLAPMTRCRALNWIPQEALAEYYAQRSTPGGFLISEGTLISLTAPGFPHVPGIYSDEQVEAWRNIVDAVHAKGSIIFCQLWHVGRASHPVYQPGGAPPISSTSKPISARWRILLPDGSYGVYPEPRALATSEIPEIVQNYRQAAINAIRAGFDGIEIHGAHGYLIDQFLKDGINDRTDEYGGSLANRCRFLMQVVQAVVSAIGAERVAVRISPAIDHLDAIDSDPLKLGLAVVERLNNFQKELGRKLTYLHVTQPRYTAYGQTESGRPGSEEEETRLMQNLRKAYEGTFMCSGGFTRKLGMEAVAEGHADLVSYGRLFISNPDLVLRLKLNAPLTKYNRKTFYTQDPVIGYTDYPFLSKESETKEPRARL
SoyC06_17GOPR13	GmOPR13	17	398	MADNSTAQGSNTLFSPYKMPKFNLSHRVVLAPMTRCRALNWIPQEALAEYYAQRSTPGGFLISEGTLISLTAPGFPHVPGIYSDEQVEAWRNIVDAVHAKGSIIFCQLWHVGRASHPVYQPGGAPPISSTSKPISARWRILLPDGSYGVYPEPRALATSEIPEIVQNYRQAAINAIRAGFDGIEIHGAHGYLIDQFLKDGINDRTDEYGGSLANRCRFLMQVVQAVVSAIGAERVAVRISPAIDHLDAIDSDPLKLGLAVVERLNNFQKELGRKLTYLHVTQPRYTAYGQTESGRPGSEEEETRLMQNLRKAYEGTFMCSGGFTRKLGMEAVAEGHADLVSYGRLFISNPDLVLRLKLNAPLTKYNRKTFYTQDPVIGYTDYPFLSKESETKEPRARL
SoyC07_17GOPR13	GmOPR13	17	398	MADNSTAQGSNTLFSPYKMPKFNLSHRVVLAPMTRCRALNWIPQEALAEYYAQRSTPGGFLISEGTLISLTAPGFPHVPGIYSDEQVEAWRNIVDAVHAKGSIIFCQLWHVGRASHPVYQPGGAPPISSTSKPISARWRILLPDGSYGVYPEPRALATSEIPEIVQNYRQAAINAIRAGFDGIEIHGAHGYLIDQFLKDGINDRTDEYGGSLANRCRFLMQVVQAVVSAIGAERVAVRISPAIDHLDAIDSDPLKLGLAVVERLNNFQKELGRKLTYLHVTQPRYTAYGQTESGRPGSEEEETRLMQNLRKAYEGTFMCSGGFTRKLGMEAVAEGHADLVSYGRLFISNPDLVLRLKLNAPLTKYNRKTFYTQDPVIGYTDYPFLSKESETKEPRARL
SoyC08_17GOPR13	GmOPR13	17	398	MADNSTAQGSNTLFSPYKMPKFNLSHRVVLAPMTRCRALNWIPQEALAEYYAQRSTPGGFLISEGTLISLTAPGFPHVPGIYSDEQVEAWRNIVDAVHAKGSIIFCQLWHVGRASHPVYQPGGAPPISSTSKPISARWRILLPDGSYGVYPEPRALATSEIPEIVQNYRQAAINAIRAGFDGIEIHGAHGYLIDQFLKDGINDRTDEYGGSLANRCRFLMQVVQAVVSAIGAERVAVRISPAIDHLDAIDSDPLKLGLAVVERLNNFQKELGRKLTYLHVTQPRYTAYGQTESGRPGSEEEETRLMQNLRKAYEGTFMCSGGFTRKLGMEAVAEGHADLVSYGRLFISNPDLVLRLKLNAPLTKYNRKTFYTQDPVIGYTDYPFLSKESETKEPRARL
SoyC09_17GOPR13	GmOPR13	17	398	MADNSTAQGSNTLFSPYKMPKFNLSHRVVLAPMTRCRALNWIPQEALAEYYAQRSTPGGFLISEGTLISLTAPGFPHVPGIYSDEQVEAWRNIVDAVHAKGSIIFCQLWHVGRASHPVYQPGGAPPISSTSKPISARWRILLPDGSYGVYPEPRALATSEIPEIVQNYRQAAINAIRAGFDGIEIHGAHGYLIDQFLKDGINDRTDEYGGSLANRCRFLMQVVQAVVSAIGAERVAVRISPAIDHLDAIDSDPLKLGLAVVERLNNFQKELGRKLTYLHVTQPRYTAYGQTESGRPGSEEEETRLMQNLRKAYEGTFMCSGGFTRKLGMEAVAEGHADLVSYGRLFISNPDLVLRLKLNAPLTKYNRKTFYTQDPVIGYTDYPFLSKESETKEPRARL
SoyC10_17GOPR13	GmOPR13	17	398	MADNSTAQGSNTLFSPYKMPKFNLSHRVVLAPMTRCRALNWIPQEALAEYYAQRSTPGGFLISEGTLISLTAPGFPHVPGIYSDEQVEAWRNIVDAVHAKGSIIFCQLWHVGRASHPVYQPGGAPPISSTSKPISARWRILLPDGSYGVYPEPRALATSEIPEIVQNYRQAAINAIRAGFDGIEIHGAHGYLIDQFLKDGINDRTDEYGGSLANRCRFLMQVVQAVVSAIGAERVAVRISPAIDHLDAIDSDPLKLGLAVVERLNNFQKELGRKLTYLHVTQPRYTAYGQTESGRPGSEEEETRLMQNLRKAYEGTFMCSGGFTRKLGMEAVAEGHADLVSYGRLFISNPDLVLRLKLNAPLTKYNRKTFYTQDPVIGYTDYPFLSKESETKEPRARL
SoyC11_17GOPR13	GmOPR13	17	398	MADNSTAQGSNTLFSPYKMPKFNLSHRVVLAPMTRCRALNWIPQEALAEYYAQRSTPGGFLISEGTLISLTAPGFPHVPGIYSDEQVEAWRNIVDAVHAKGSIIFCQLWHVGRASHPVYQPGGAPPISSTSKPISARWRILLPDGSYGVYPEPRALATSEIPEIVQNYRQAAINAIRAGFDGIEIHGAHGYLIDQFLKDGINDRTDEYGGSLANRCRFLMQVVQAVVSAIGAERVAVRISPAIDHLDAIDSDPLKLGLAVVERLNNFQKELGRKLTYLHVTQPRYTAYGQTESGRPGSEEEETRLMQNLRKAYEGTFMCSGGFTRKLGMEAVAEGHADLVSYGRLFISNPDLVLRLKLNAPLTKYNRKTFYTQDPVIGYTDYPFLSKESETKEPRARL
SoyC12_17GOPR13	GmOPR13	17	398	MADNSTAQGSNTLFSPYKMPKFNLSHRVVLAPMTRCRALNWIPQEALAEYYAQRSTPGGFLISEGTLISLTAPGFPHVPGIYSDEQVEAWRNIVDAVHAKGSIIFCQLWHVGRASHPVYQPGGAPPISSTSKPISARWRILLPDGSYGVYPEPRALATSEIPEIVQNYRQAAINAIRAGFDGIEIHGAHGYLIDQFLKDGINDRTDEYGGSLANRCRFLMQVVQAVVSAIGAERVAVRISPAIDHLDAIDSDPLKLGLAVVERLNNFQKELGRKLTYLHVTQPRYTAYGQTESGRPGSEEEETRLMQNLRKAYEGTFMCSGGFTRKLGMEAVAEGHADLVSYGRLFISNPDLVLRLKLNAPLTKYNRKTFYTQDPVIGYTDYPFLSKESETKEPRARL
SoyC13_17G049100.m1	GmOPR13	17	398	MADNSTAQGSNTLFSPYKMPKFNLSHRVVLAPMTRCRALNWIPQEALAEYYAQRSTPGGFLISEGTLISLTAPGFPHVPGIYSDEQVEAWRNIVDAVHAKGSIIFCQLWHVGRASHPVYQPGGAPPISSTSKPISARWRILLPDGSYGVYPEPRALATSEIPEIVQNYRQAAINAIRAGFDGIEIHGAHGYLIDQFLKDGINDRTDEYGGSLANRCRFLMQVVQAVVSAIGAERVAVRISPAIDHLDAIDSDPLKLGLAVVERLNNFQKELGRKLTYLHVTQPRYTAYGQTESGRPGSEEEETRLMQNLRKAYEGTFMCSGGFTRKLGMEAVAEGHADLVSYGRLFISNPDLVLRLKLNAPLTKYNRKTFYTQDPVIGYTDYPFLSKESETKEPRARL
SoyC14_17GOPR13	GmOPR13	17	398	MADNSTAQGSNTLFSPYKMPKFNLSHRVVLAPMTRCRALNWIPQEALAEYYAQRSTPGGFLISEGTLISLTAPGFPHVPGIYSDEQVEAWRNIVDAVHAKGSIIFCQLWHVGRASHPVYQPGGAPPISSTSKPISARWRILLPDGSYGVYPEPRALATSEIPEIVQNYRQAAINAIRAGFDGIEIHGAHGYLIDQFLKDGINDRTDEYGGSLANRCRFLMQVVQAVVSAIGAERVAVRISPAIDHLDAIDSDPLKLGLAVVERLNNFQKELGRKLTYLHVTQPRYTAYGQTESGRPGSEEEETRLMQNLRKAYEGTFMCSGGFTRKLGMEAVAEGHADLVSYGRLFISNPDLVLRLKLNAPLTKYNRKTFYTQDPVIGYTDYPFLSKESETKEPRARL
SoyL01_17GOPR13	GmOPR13	17	372	MADNSTAQGSNTLFSPYKMPKFNLSHRFPHVPGIYSDEQVEAWRNIVDAVHAKAALSSVNFGMLAVPLIQLSVCSVIHSFCTSIDCFTCETVYQPGGAPPISSTSKPISARWRILLPDGSYGVYPEPRALATSEIPEIVQNYRQAAINAIRAGFDGIEIHGAHGYLIDQFLKDGINDRTDEYGGSLANRCRFLMQVVQAVVSAIGAERVAVRISPAIDHLDAIDSDPLKLGLAVVERLNNFQKELGRKLTYLHVTQPRYTAYGQTESGRPGSEEEETRLMQNLRKAYEGTFMCSGGFTRKLGMEAVAEGHADLVSYGRLFISNPDLVLRLKLNAPLTKYNRKTFYTQDPVIGYTDYPFLSKESETKEPRARL
SoyL02_17GOPR13	GmOPR13	17	398	MADNSTAQGSNTLFSPYKMPKFNLSHRVVLAPMTRCRALNWIPQEALAEYYAQRSTPGGFLISEGTLISLTAPGFPHVPGIYSDEQVEAWRNIVDAVHAKGSIIFCQLWHVGRASHPVYQPGGAPPISSTSKPISARWRILLPDGSYGVYPEPRALATSEIPEIVQNYRQAAINAIRAGFDGIEIHGAHGYLIDQFLKDGINDRTDEYGGSLANRCRFLMQVVQAVVSAIGAERVAVRISPAIDHLDAIDSDPLKLGLAVVERLNNFQKELGRKLTYLHVTQPRYTAYGQTESGRPGSEEEETRLMQNLRKAYEGTFMCSGGFTRKLGMEAVAEGHADLVSYGRLFISNPDLVLRLKLNAPLTKYNRKTFYTQDPVIGYTDYPFLSKESETKEPRARL
SoyL03_17GOPR13	GmOPR13	17	398	MADNSTAQGSNTLFSPYKMPKFNLSHRVVLAPMTRCRALNWIPQEALAEYYAQRSTPGGFLISEGTLISLTAPGFPHVPGIYSDEQVEAWRNIVDAVHAKGSIIFCQLWHVGRASHPVYQPGGAPPISSTSKPISARWRILLPDGSYGVYPEPRALATSEIPEIVQNYRQAAINAIRAGFDGIEIHGAHGYLIDQFLKDGINDRTDEYGGSLANRCRFLMQVVQAVVSAIGAERVAVRISPAIDHLDAIDSDPLKLGLAVVERLNNFQKELGRKLTYLHVTQPRYTAYGQTESGRPGSEEEETRLMQNLRKAYEGTFMCSGGFTRKLGMEAVAEGHADLVSYGRLFISNPDLVLRLKLNAPLTKYNRKTFYTQDPVIGYTDYPFLSKESETKEPRARL
SoyL04_17G046900.m1	GmOPR13	17	398	MADNSTAQGSNTLFSPYKMPKFNLSHRVVLAPMTRCRALNWIPQEALAEYYAQRSTPGGFLISEGTLISLTAPGFPHVPGIYSDEQVEAWRNIVDAVHAKGSIIFCQLWHVGRASHPVYQPGGAPPISSTSKPISARWRILLPDGSYGVYPEPRALATSEIPEIVQNYRQAAINAIRAGFDGIEIHGAHGYLIDQFLKDGINDRTDEYGGSLANRCRFLMQVVQAVVSAIGAERVAVRISPAIDHLDAIDSDPLKLGLAVVERLNNFQKELGRKLTYLHVTQPRYTAYGQTESGRPGSEEEETRLMQNLRKAYEGTFMCSGGFTRKLGMEAVAEGHADLVSYGRLFISNPDLVLRLKLNAPLTKYNRKTFYTQDPVIGYTDYPFLSKESETKEPRARL
SoyL05_17GOPR13	GmOPR13	17	398	MADNSTAQGSNTLFSPYKMPKFNLSHRVVLAPMTRCRALNWIPQEALAEYYAQRSTPGGFLISEGTLISLTAPGFPHVPGIYSDEQVEAWRNIVDAVHAKGSIIFCQLWHVGRASHPVYQPGGAPPISSTSKPISARWRILLPDGSYGVYPEPRALATSEIPEIVQNYRQAAINAIRAGFDGIEIHGAHGYLIDQFLKDGINDRTDEYGGSLANRCRFLMQVVQAVVSAIGAERVAVRISPAIDHLDAIDSDPLKLGLAVVERLNNFQKELGRKLTYLHVTQPRYTAYGQTESGRPGSEEEETRLMQNLRKAYEGTFMCSGGFTRKLGMEAVAEGHADLVSYGRLFISNPDLVLRLKLNAPLTKYNRKTFYTQDPVIGYTDYPFLSKESETKEPRARL
SoyL06_17GOPR13	GmOPR13	17	398	MADNSTAQGSNTLFSPYKMPKFNLSHRVVLAPMTRCRALNWIPQEALAEYYAQRSTPGGFLISEGTLISLTAPGFPHVPGIYSDEQVEAWRNIVDAVHAKGSIIFCQLWHVGRASHPVYQPGGAPPISSTSKPISARWRILLPDGSYGVYPEPRALATSEIPEIVQNYRQAAINAIRAGFDGIEIHGAHGYLIDQFLKDGINDRTDEYGGSLANRCRFLMQVVQAVVSAIGAERVAVRISPAIDHLDAIDSDPLKLGLAVVERLNNFQKELGRKLTYLHVTQPRYTAYGQTESGRPGSEEEETRLMQNLRKAYEGTFMCSGGFTRKLGMEAVAEGHADLVSYGRLFISNPDLVLRLKLNAPLTKYNRKTFYTQDPVIGYTDYPFLSKESETKEPRARL
SoyL07_17G049200.m1	GmOPR13	17	398	MADNSTAQGSNTLFSPYKMPKFNLSHRVVLAPMTRCRALNWIPQEALAEYYAQRSTPGGFLISEGTLISLTAPGFPHVPGIYSDEQVEAWRNIVDAVHAKGSIIFCQLWHVGRASHPVYQPGGAPPISSTSKPISARWRILLPDGSYGVYPEPRALATSEIPEIVQNYRQAAINAIRAGFDGIEIHGAHGYLIDQFLKDGINDRTDEYGGSLANRCRFLMQVVQAVVSAIGAERVAVRISPAIDHLDAIDSDPLKLGLAVVERLNNFQKELGRKLTYLHVTQPRYTAYGQTESGRPGSEEEETRLMQNLRKAYEGTFMCSGGFTRKLGMEAVAEGHADLVSYGRLFISNPDLVLRLKLNAPLTKYNRKTFYTQDPVIGYTDYPFLSKESETKEPRARL
SoyL08_17GOPR13	GmOPR13	17	398	MADNSTAQGSNTLFSPYKMPKFNLSHRVVLAPMTRCRALNWIPQEALAEYYAQRSTPGGFLISEGTLISLTAPGFPHVPGIYSDEQVEAWRNIVDAVHAKGSIIFCQLWHVGRASHPVYQPGGAPPISSTSKPISARWRILLPDGSYGVYPEPRALATSEIPEIVQNYRQAAINAIRAGFDGIEIHGAHGYLIDQFLKDGINDRTDEYGGSLANRCRFLMQVVQAVVSAIGAERVAVRISPAIDHLDAIDSDPLKLGLAVVERLNNFQKELGRKLTYLHVTQPRYTAYGQTESGRPGSEEEETRLMQNLRKAYEGTFMCSGGFTRKLGMEAVAEGHADLVSYGRLFISNPDLVLRLKLNAPLTKYNRKTFYTQDPVIGYTDYPFLSKESETKEPRARL
SoyL09_17GOPR13	GmOPR13	17	398	MADNSTAQGSNTLFSPYKMPKFNLSHRVVLAPMTRCRALNWIPQEALAEYYAQRSTPGGFLISEGTLISLTAPGFPHVPGIYSDEQVEAWRNIVDAVHAKGSIIFCQLWHVGRASHPVYQPGGAPPISSTSKPISARWRILLPDGSYGVYPEPRALATSEIPEIVQNYRQAAINAIRAGFDGIEIHGAHGYLIDQFLKDGINDRTDEYGGSLANRCRFLMQVVQAVVSAIGAERVAVRISPAIDHLDAIDSDPLKLGLAVVERLNNFQKELGRKLTYLHVTQPRYTAYGQTESGRPGSEEEETRLMQNLRKAYEGTFMCSGGFTRKLGMEAVAEGHADLVSYGRLFISNPDLVLRLKLNAPLTKYNRKTFYTQDPVIGYTDYPFLSKESETKEPRARL
SoyW01_17G051900.m1	GmOPR13	17	398	MADNSTAQGSNTLFSPYKMPKFNLSHRVVLAPMTRCRALNWIPQEALAEYYAQRSTPGGFLISEGTLISLTAPGFPHVPGIYSDEQVEAWRNIVDAVHAKGSIIFCQLWHVGRASHPVYQPGGAPPISSTSKPISARWRILLPDGSYGVYPEPRALATSEIPEIVQNYRQAAINAIRAGFDGIEIHGAHGYLIDQFLKDGINDRTDEYGGSLANRCRFLMQVVQAVVSAIGAERVAVRISPAIDHLDAIDSDPLKLGLAVVERLNNFQKELGRKLTYLHVTQPRYTAYGQTESGRPGSEEEETRLMQNLRKAYEGTFMCSGGFTRKLGMEAVAEGHADLVSYGRLFISNPDLVLRLKLNAPLTKYNRKTFYTQDPVIGYTDYPFLSKESETKEPRARL
SoyW02_17GOPR13	GmOPR13	17	398	MADNSTAQGSNTLFSPYKMPKFNLSHRVVLAPMTRCRALNWIPQEALAEYYAQRSTPGGFLISEGTLISLTAPGFPHVPGIYSDEQVEAWRNIVDAVHAKGSIIFCQLWHVGRASHPVYQPGGAPPISSTSKPISARWRILLPDGSYGVYPEPRALATSEIPEIVQNYRQAAINAIRAGFDGIEIHGAHGYLIDQFLKDGINDRTDEYGGSLANRCRFLMQVVQAVVSAIGAERVAVRISPAIDHLDAIDSDPLKLGLAVVERLNNFQKELGRKLTYLHVTQPRYTAYGQTESGRPGSEEEETRLMQNLRKAYEGTFMCSGGFTRKLGMEAVAEGHADLVSYGRLFISNPDLVLRLKLNAPLTKYNRKTFYTQDPVIGYTDYPFLSKESETKEPRARL
SoyW03_17G048300.m1	GmOPR13	17	414	MADNSTAQGSNTLFSPYKMPKFNLSHRVVLAPMTRCRALNWIPQEALAEYYAQRSTPGGFLISEGTLISLTAPGFPHVPGIYSDEQVEAWRNIVDAVHAKGSIIFCQLWHVGRASHPVIHSFCTSIDCFTCETVYQPGGAPPISSTSKPISARWRILLPDGSYGVYPEPRALATSEIPEIVQNYRQAAINAIRAGFDGIEIHGAHGYLIDQFLKDGINDRTDEYGGSLANRCRFLMQVVQAVVSAIGAERVAVRISPAIDHLDAIDSDPLKLGLAVVERLNNFQKELGRKLTYLHVTQPRYTAYGQTESGRPGSEEEETRLMQNLRKAYEGTFMCSGGFTRKLGMEAVAEGHADLVSYGRLFISNPDLVLRLKLNAPLTKYNRKTFYTQDPVIGYTDYP…
SoyZH13_17GOPR13	GmOPR13	17	398	MADNSTAQGSNTLFSPYKMPKFNLSHRVVLAPMTRCRALNWIPQEALAEYYAQRSTPGGFLISEGTLISLTAPGFPHVPGIYSDEQVEAWRNIVDAVHAKGSIIFCQLWHVGRASHPVYQPGGAPPISSTSKPISARWRILLPDGSYGVYPEPRALATSEIPEIVQNYRQAAINAIRAGFDGIEIHGAHGYLIDQFLKDGINDRTDEYGGSLANRCRFLMQVVQAVVSAIGAERVAVRISPAIDHLDAIDSDPLKLGLAVVERLNNFQKELGRKLTYLHVTQPRYTAYGQTESGRPGSEEEETRLMQNLRKAYEGTFMCSGGFTRKLGMEAVAEGHADLVSYGRLFISNPDLVLRLKLNAPLTKYNRKTFYTQDPVIGYTDYPFLSKESETKEPRARL
Glyma.17G209900.1	GmOPR14	17	353	MDERETIPLLTSYKMGNFNLSHRIVLAPLTRSRSYNFVPQPHAALYYSQRTTKGGFLIGEATGVSDTAKDGYPNTPGIWTREQVEAWKPIVSTVHEKGGIFFCQLWHAGKVSNYDEFQPHGEAPISSTNKRPRKEIPKLVNEFVIAAKNAMEAGFDGIELHGANGYLLDQFLKDKVNDEDDEYGGTIENRCRFPLQVVKAVADEIGADKVGIRLSPFADCVGDDTNNDDPQALGIHMAESLNQLGILYIHLIEPRTMVTQFHKFDTKYLSLEPIRKAFKGTFIVAGGYDRSEGNLAISSSAADLVAYGRLFLANPDLPTRFQLDAQLNEPDATTFSTHDPVLGYTDYPFLQDI*
SoyC01_17G204200.m1	GmOPR14	17	367	MANTNSDTKEESKKMDERETIPLLTPYKMGNFNLSHRIVLAPLTRSRSYNFVPQPHAALYYSQRTTKGGFLIGEATGVSDTAKDGYPNTPGIWTREQVEAWKPIVSTVHEKGGIFFCQLWHAGKVSNYDEFQPHGEAPISSTNKRPRKEIPKLVNEFVIAAKNAMEAGFDGIELHGANGYLLDQFLKDKVNDEDDEYGGTIENRCRFPLQVVKAVADEIGADKVGIRLSPFADCVGDDTNNDDPQALGIHMAESLNQLGILYIHLIEPRTMVTQFHKFDTKYLSLEPIRKAFKGTFIVAGGYDRSEGNLAISSSAADLVAYGRLFLANPDLPTRFQLDAQLNEPDATTFSTHDPVLGYTDYPFLQDI
SoyC02_17G203300.m2	GmOPR14	17	367	MANTNSDTKEESKKMDERETIPLLTSYKMGNFNLSHRIVLAPLTRSRSYNFVPQPHAALYYSQRTTKGGFLIGEATGVSDTAKDGYPNTPGIWTREQVEAWKPIVSTVHEKGGIFFCQLWHAGKVSNYDEFQPHGEAPISSTNKRPRKEIPKLVNEFVIAAKNAMEAGFDGIELHGANGYLLDQFLKDKVNDEDDEYGGTIENRCRFPLQVVKAVADEIGADKVGIRLSPFADCVGDDTNNDDPQALGIHMAESLNQLGILYIHLIEPRTMVTQFHKFDTKYLSLEPIRKAFKGTFIVAGGYDRSEGNLAISSSAADLVAYGRLFLANPDLPTRFQLDAQLNEPDATTFSTHDPVLGYTDYPFLQDI
SoyC03_17G209600.m1	GmOPR14	17	301	MFLDPAFNVLWGKKHRVLRYPNTPGIWTREQVEAWKPIVSSVHEKGGIFFCQLWHAGKVSNYDEFQPHGEAPISSTNKRPRKEIPKLVNEFVIAAKNAMEAGFDGIELHGANGYLLDQFLKDKVNDEDDEYGGTIENRCRFPLQVVKAVADEIGADKVGIRLSPFADCVGDDTNNDDPQALGIHMAESLNQLGILYIHLIEPRTMVTQFHKFDTKYLSLEPIRKAFKGTFIVAGGYDRSEGNLAISSSAADLVAYGRLFLANPDLPTRFQLDAQLNEPDATTFSTHDPVLGYTDYPFLQDI
SoyC04_17G206200.m1	GmOPR14	17	367	MANTNSDTKEESKKMDERETIPLLTPYKMGNFNLSHRIVLAPLTRSRSYNFVPQPHAALYYSQRTTKGGFLIGEATGVSDTAKDGYPNTPGIWTREQVEAWKPIVSTVHEKGGIFFCQLWHAGKVSNYDEFQPHGEAPISSTNKRPRKEIPKLVNEFVIAAKNAMEAGFDGIELHGANGYLLDQFLKDKVNDEDDEYGGTIENRCRFPLQVVKAVADEIGADKVGIRLSPFADCVGDDTNNDDPQALGIHMAESLNQLGILYIHLIEPRTMVTQFHKFDTKYLSLEPIRKAFKGTFIVAGGYDRSEGNLAISSSAADLVAYGRLFLANPDLPTRFQLDAQLNEPDATTFSTHDPVLGYTDYPFLQDI
SoyC05_17G210000.m1	GmOPR14	17	367	MANTNSDTKEESKKMDERETIPLLTPYKMGNFNLSHRIVLAPLTRSRSYNFVPQPHAALYYSQRTTKGGFLIGEATGVSDTAKDGYPNTPGIWTREQVEAWKPIVSTVHEKGGIFFCQLWHAGKVSNYDEFQPHGEAPISSTNKRPRKEIPKLVNEFVIAAKNAMEAGFDGIELHGANGYLLDQFLKDKVNDEDDEYGGTIENRCRFPLQVVKAVADEIGADKVGIRLSPFADCVGDDTNNDDPQALGIHMAESLNQLGILYIHLIEPRTMVTQFHKFDTKYLSLEPIRKAFKGTFIVAGGYDRSEGNLAISSSAADLVAYGRLFLANPDLPTRFQLDAQLNEPDATTFSTHDPVLGYTDYPFLQDI
SoyC06_17G204900.m1	GmOPR14	17	367	MANTNSDTKEESKKMDERETIPLLTSYKMGNFNLSHRIVLAPLTRSRSYNFVPQPHAALYYSQRTTKGGFLIGEATGVSDTAKDGYPNTPGIWTREQVEAWKPIVSTVHEKGGIFFCQLWHAGKVSNYDEFQPHGEAPISSTNKRPRKEIPKLVNEFVIAAKNAMEAGFDGIELHGANGYLLDQFLKDKVNDEDDEYGGTIENRCRFPLQVVKAVADEIGADKVGIRLSPFADCVGDDTNNDDPQALGIHMAESLNQLGILYIHLIEPRTMVTQFHKFDTKYLSLEPIRKAFKGTFIVAGGYDRSEGNLAISSSAADLVAYGRLFLANPDLPTRFQLDAQLNEPDATTFSTHDPVLGYTDYPFLQDI
SoyC07_17G203700.m1	GmOPR14	17	367	MANTNSDTKEESKKMDERETIPLLTSYKMGNFNLSHRIVLAPLTRSRSYNFVPQPHAALYYSQRTTKGGFLIGEATGVSDTAKDGYPNTPGIWTREQVEAWKPIVSTVHEKGGIFFCQLWHAGKVSNYDEFQPHGEAPISSTNKRPRKEIPKLVNEFVIAAKNAMEAGFDGIELHGANGYLLDQFLKDKVNDEDDEYGGTIENRCRFPLQVVKAVADEIGADKVGIRLSPFADCVGDDTNNDDPQALGIHMAESLNQLGILYIHLIEPRTMVTQFHKFDTKYLSLEPIRKAFKGTFIVAGGYDRSEGNLAISSSAADLVAYGRLFLANPDLPTRFQLDAQLNEPDATTFSTHDPVLGYTDYPFLQDI
SoyC08_17G205100.m1	GmOPR14	17	367	MANTNSDTKEESKKMDERETIPLLTPYKMGNFNLSHRIVLAPLTRSRSYNFVPQPHAALYYSQRTTKGGFLIGEATGVSDTAKDGYPNTPGIWTREQVEAWKPIVSTVHEKGGIFFCQLWHAGKVSNYDEFQPHGEAPISSTNKRPRKEIPKLVNEFVIAAKNAMEAGFDGIELHGANGYLLDQFLKDKVNDEDDEYGGTIENRCRFPLQVVKAVADEIGADKVGIRLSPFADCVGDDTNNDDPQALGIHMAESLNQLGILYIHLIEPRTMVTQFHKFDTKYLSLEPIRKAFKGTFIVAGGYDRSEGNLAISSSAADLVAYGRLFLANPDLPTRFQLDAQLNEPDATTFSTHDPVLGYTDYPFLQDI
SoyC09_17G204600.m1	GmOPR14	17	284	MFLDPAFNVLWGKKHRVLRYPNTPGIWTREQVEAWKPIVSSVHEKGEFQPHGEAPISSTNKRPRKEIPKLVNEFVIAAKNAMEAGFDGIELHGANGYLLDQFLKDKVNDEDDEYGGTIENRCRFPLQVVKAVADEIGADKVGIRLSPFADCVGDDTNNDDPQALGIHMAESLNQLGILYIHLIEPRTMVTQFHKFDTKYLSLEPIRKAFKGTFIVAGGYDRSEGNLAISSSAADLVAYGRLFLANPDLPTRFQLDAQLNEPDATTFSTHDPVLGYTDYPFLQDI
SoyC10_17G203200.m1	GmOPR14	17	367	MANTNSDTKEESKKMDERETIPLLTSYKMGNFNLSHRIVLAPLTRSRSYNFVPQPHAALYYSQRTTKGGFLIGEATGVSDTAKDGYPNTPGIWTREQVEAWKPIVSTVHEKGGIFFCQLWHAGKVSNYDEFQPHGEAPISSTNKRPRKEIPKLVNEFVIAAKNAMEAGFDGIELHGANGYLLDQFLKDKVNDEDDEYGGTIENRCRFPLQVVKAVADEIGADKVGIRLSPFADCVGDDTNNDDPQALGIHMAESLNQLGILYIHLIEPRTMVTQFHKFDTKYLSLEPIRKAFKGTFIVAGGYDRSEGNLAISSSAADLVAYGRLFLANPDLPTRFQLDAQLNEPDATTFSTHDPVLGYTDYPFLQDI
SoyC11_17G204400.m1	GmOPR14	17	367	MANTNSDTKEESKKMDERETIPLLTSYKMGNFNLSHRIVLAPLTRSRSYNFVPQPHAALYYSQRTTKGGFLIGEATGVSDTAKDGYPNTPGIWTREQVEAWKPIVSTVHEKGGIFFCQLWHAGKVSNYDEFQPHGEAPISSTNKRPRKEIPKLVNEFVIAAKNAMEAGFDGIELHGANGYLLDQFLKDKVNDEDDEYGGTIENRCRFPLQVVKAVADEIGADKVGIRLSPFADCVGDDTNNDDPQALGIHMAESLNQLGILYIHLIEPRTMVTQFHKFDTKYLSLEPIRKAFKGTFIVAGGYDRSEGNLAISSSAADLVAYGRLFLANPDLPTRFQLDAQLNEPDATTFSTHDPVLGYTDYPFLQDI
SoyC12_17G204700.m1	GmOPR14	17	284	MFLDPAFNVLWGKKHRVLRYPNTPGIWTREQVEAWKPIVSSVHEKGEFQPHGEAPISSTNKRPRKEIPKLVNEFVIAAKNAMEAGFDGIELHGANGYLLDQFLKDKVNDEDDEYGGTIENRCRFPLQVVKAVADEIGADKVGIRLSPFADCVGDDTNNDDPQALGIHMAESLNQLGILYIHLIEPRTMVTQFHKFDTKYLSLEPIRKAFKGTFIVAGGYDRSEGNLAISSSAADLVAYGRLFLANPDLPTRFQLDAQLNEPDATTFSTHDPVLGYTDYPFLQDI
SoyC13_17G209000.m1	GmOPR14	17	284	MFLDPAFNVLWGKKHRVLRYPNTPGIWTREQVEAWKPIVSSVHEKGEFQPHGEAPISSTNKRPRKEIPKLVNEFVIAAKNAMEAGFDGIELHGANGYLLDQFLKDKVNDEDDEYGGTIENRCRFPLQVVKAVADEIGADKVGIRLSPFADCVGDDTNNDDPQALGIHMAESLNQLGILYIHLIEPRTMVTQFHKFDTKYLSLEPIRKAFKGTFIVAGGYDRSEGNLAISSSAADLVAYGRLFLANPDLPTRFQLDAQLNEPDATTFSTHDPVLGYTDYPFLQDI
SoyC14_17G202900.m1	GmOPR14	17	301	MFLDPAFNVLWGKKHRVLRYPNTPGIWTREQVEAWKPIVSSVHEKGGIFFCQLWHAGKVSNYDEFQPHGEAPISSTNKRPRKEIPKLVNEFVIAAKNAMEAGFDGIELHGANGYLLDQFLKDKVNDEDDEYGGTIENRCRFPLQVVKAVADEIGADKVGIRLSPFADCVGDDTNNDDPQALGIHMAESLNQLGILYIHLIEPRTMVTQFHKFDTKYLSLEPIRKAFKGTFIVAGGYDRSEGNLAISSSAADLVAYGRLFLANPDLPTRFQLDAQLNEPDATTFSTHDPVLGYTDYPFLQDI
SoyL01_17G202900.m1	GmOPR14	17	367	MANTNSDTKEESKKMDERETIPLLTPYKMGNFNLSHRIVLAPLTRSRSYNFVPQPHAALYYSQRTTKGGFLIGEATGVSDTAKDGYPNTPGIWTREQVEAWKPIVSTVHEKGGIFFCQLWHAGKVSNYDEFQPHGEAPISSTNKRPRKEIPKLVNEFVIAAKNAMEAGFDGIELHGANGYLLDQFLKDKVNDEDDEYGGTIENRCRFPLQVVKAVADEIGADKVGIRLSPFADCVGDDTNNDDPQALGIHMAESLNQLGILYIHLIEPRTMVTQFHKFDTKYLSLEPIRKAFKGTFIVAGGYDRSEGNLAISSSAADLVAYGRLFLANPDLPTRFQLDAQLNEPDATTFSTHDPVLGYTDYPFLQDI
SoyL02_17G203100.m1	GmOPR14	17	265	YPNTPGIWTREQVEAWKPIVSSVHEKGEFQPHGEAPISSTNKRPRKEIPKLVNEFVIAAKNAMEAGFDGIELHGANGYLLDQFLKDKVNDEDDEYGGTIENRCRFPLQVVKAVADEIGADKVGIRLSPFADCVGDDTNNDDPQALGIHMAESLNQLGILYIHLIEPRTMVTQFHKFDTKYLSLEPIRKAFKGTFIVAGGYDRSEGNLAISSSAADLVAYGRLFLANPDLPTRFQLDAQLNEPDATTFSTHDPVLGYTDYPFLQDI
SoyL03_17G201400.m1	GmOPR14	17	284	MFLDPAFNVLWGKKHRVLRYPNTPGIWTREQVEAWKPIVSSVHEKGEFQPHGEAPISSTNKRPRKEIPKLVNEFVIAAKNAMEAGFDGIELHGANGYLLDQFLKDKVNDEDDEYGGTIENRCRFPLQVVKAVADEIGADKVGIRLSPFADCVGDDTNNDDPQALGIHMAESLNQLGILYIHLIEPRTMVTQFHKFDTKYLSLEPIRKAFKGTFIVAGGYDRSEGNLAISSSAADLVAYGRLFLANPDLPTRFQLDAQLNEPDATTFSTHDPVLGYTDYPFLQDI
SoyL04_17G206800.m1	GmOPR14	17	367	MANTNSDTKEESKKMDERETIPLLTPYKMGNFNLSHRIVLAPLTRSRSYNFVPQPHAALYYSQRTTKGGFLIGEATGVSDTAKDGYPNTPGIWTREQVEAWKPIVSTVHEKGGIFFCQLWHAGKVSNYDEFQPHGEAPISSTNKRPRKEIPKLVNEFVIAAKNAMEAGFDGIELHGANGYLLDQFLKDKVNDEDDEYGGTIENRCRFPLQVVKAVADEIGADKVGIRLSPFADCVGDDTNNDDPQALGIHMAESLNQLGILYIHLIEPRTMVTQFHKFDTKYLSLEPIRKAFKGTFIVAGGYDRSEGNLAISSSAADLVAYGRLFLANPDLPTRFQLDAQLNEPDATTFSTHDPVLGYTDYPFLQDI
SoyL05_17G202900.m1	GmOPR14	17	367	MANTNSDTKEESKKMDERETIPLLTSYKMGNFNLSHRIVLAPLTRSRSYNFVPQPHAALYYSQRTTKGGFLIGEATGVSDTAKDGYPNTPGIWTREQVEAWKPIVSTVHEKGGIFFCQLWHAGKVSNYDEFQPHGEAPISSTNKRPRKEIPKLVNEFVIAAKNAMEAGFDGIELHGANGYLLDQFLKDKVNDEDDEYGGTIENRCRFPLQVVKAVADEIGADKVGIRLSPFADCVGDDTNNDDPQALGIHMAESLNQLGILYIHLIEPRTMVTQFHKFDTKYLSLEPIRKAFKGTFIVAGGYDRSEGNLAISSSAADLVAYGRLFLANPDLPTRFQLDAQLNEPDATTFSTHDPVLGYTDYPFLQDI
SoyL06_17G207000.m1	GmOPR14	17	367	MANTNSDTKEESKKMDERETIPLLTPYKMGNFNLSHRIVLAPLTRSRSYNFVPQPHAALYYSQRTTKGGFLIGEATGVSDTAKDGYPNTPGIWTREQVEAWKPIVSTVHEKGGIFFCQLWHAGKVSNYDEFQPHGEAPISSTNKRPRKEIPKLVNEFVIAAKNAMEAGFDGIELHGANGYLLDQFLKDKVNDEDDEYGGTIENRCRFPLQVVKAVADEIGADKVGIRLSPFADCVGDDTNNDDPQALGIHMAESLNQLGILYIHLIEPRTMVTQFHKFDTKYLSLEPIRKAFKGTFIVAGGYDRSEGNLAISSSAADLVAYGRLFLANPDLPTRFQLDAQLNEPDATTFSTHDPVLGYTDYPFLQDI
SoyL07_17G210200.m1	GmOPR14	17	284	MFLDPAFNVLWGKKHRVLRYPNTPGIWTREQVEAWKPIVSSVHEKGEFQPHGEAPISSTNKRPRKEIPKLVNEFVIAAKNAMEAGFDGIELHGANGYLLDQFLKDKVNDEDDEYGGTIENRCRFPLQVVKAVADEIGADKVGIRLSPFADCVGDDTNNDDPQALGIHMAESLNQLGILYIHLIEPRTMVTQFHKFDTKYLSLEPIRKAFKGTFIVAGGYDRSEGNLAISSSAADLVAYGRLFLANPDLPTRFQLDAQLNEPDATTFSTHDPVLGYTDYPFLQDI
SoyL08_17G210900.m1	GmOPR14	17	367	MANTNSDTKEESKKMDERETIPLLTPYKMGNFNLSHRIVLAPLTRSRSYNFVPQPHAALYYSQRTTKGGFLIGEATGVSDTAKDGYPNTPGIWTREQVEAWKPIVSTVHEKGGIFFCQLWHAGKVSNYDEFQPHGEAPISSTNKRPRKEIPKLVNEFVIAAKNAMEAGFDGIELHGANGYLLDQFLKDKVNDEDDEYGGTIENRCRFPLQVVKAVADEIGADKVGIRLSPFADCVGDDTNNDDPQALGIHMAESLNQLGILYIHLIEPRTMVTQFHKFDTKYLSLEPIRKAFKGTFIVAGGYDRSEGNLAISSSAADLVAYGRLFLANPDLPTRFQLDAQLNEPDATTFSTHDPVLGYTDYPFLQDI
SoyL09_17G208900.m1	GmOPR14	17	284	MFLDPAFNVLWGKKHRVLRYPNTPGIWTREQVEAWKPIVSSVHEKGEFQPHGEAPISSTNKRPRKEIPKLVNEFVIAAKNAMEAGFDGIELHGANGYLLDQFLKDKVNDEDDEYGGTIENRCRFPLQVVKAVADEIGADKVGIRLSPFADCVGDDTNNDDPQALGIHMAESLNQLGILYIHLIEPRTMVTQFHKFDTKYLSLEPIRKAFKGTFIVAGGYDRSEGNLAISSSAADLVAYGRLFLANPDLPTRFQLDAQLNEPDATTFSTHDPVLGYTDYPFLQDI
SoyW01_17G213600.m1	GmOPR14	17	367	MANTNSDTKEESKKMDERETIPLLTPYKMGNFNLSHRIVLAPLTRSRSYNFVPQPHAALYYSQRTTKGGFLIGEATGVSDTAKDGYPNTPGIWTREQVEAWKPIVSTVHEKGGIFFCQLWHAGKVSNYDEFQPHGEAPISSTNKRPRKEIPKLVNEFVIAAKNAMEAGFDGIELHGANGYLLDQFLKDKVNDEDDEYGGTIENRCRFPLQVVKAVADEIGADKVGIRLSPFADCVGDDTNNDDPQALGIHMAESLNQLGILYIHLIEPRTMVTQFHKFDTKYLSLEPIRKAFKGTFIVAGGYDRSEGNLAISSSAADLVAYGRLFLANPDLPTRFQLDAQLNEPDATTFSTHDPVLGYTDYPFLQDI
SoyW02_17G202000.m2	GmOPR14	17	367	MANTNSDTKEESKKMDERETIPLLTPYKMGNFNLSHRIVLAPLTRSRSYNFVPQPHAALYYSQRTTKGGFLIGEATGVSDTAKDGYPNTPGIWTREQVEAWKPIVSTVHEKGGIFFCQLWHAGKVSNYDEFQPHGEAPISSTNKRPRKEIPKLVNEFVIAAKNAMEAGFDGIELHGANGYLLDQFLKDKVNDEDDEYGGTIENRCRFPLQVVKAVADEIGADKVGIRLSPFADCVGDDTNNDDPQALGIHMAESLNQLGILYIHLIEPRTMVTQFHKFDTKYLSLEPIRKAFKGTFIVAGGYDRSEGNLAISSSAADLVAYGRLFLANPDLPTRFQLDAQLNEPDATTFSTHDPVLGYTDYPFLQDI
SoyW03_17G210900.m2	GmOPR14	17	367	MANTNSDTKEESKKMDERETIPLLTPYKMGNFNLSHRIVLAPLTRSRSYNFVPQPHAALYYSQRTTKGGFLIGEATGVSDTAKDGYPNTPGIWTREQVEAWKPIVSTVHEKGGIFFCQLWHAGKVSNYDEFQPHGEAPISSTNKRPRKEIPKLVNEFVIAAKNAMEAGFDGIELHGANGYLLDQFLKDKVNDEDDEYGGTIENRCRFPLQVVKAVADEIGADKVGIRLSPFADCVGDDTNNDDPQALGIHMAESLNQLGILYIHLIEPRTMVTQFHKFDTKYLSLEPIRKAFKGTFIVAGGYDRSEGNLAISSSAADLVAYGRLFLANPDLPTRFQLDAQLNEPDATTFSTHDPVLGYTDYPFLQDI
SoyZH13_17G198600.m2	GmOPR14	17	367	MANTNSDTKEESKKMDERETIPLLTSYKMGNFNLSHRIVLAPLTRSRSYNFVPQPHAALYYSQRTTKGGFLIGEATGVSDTAKDGYPNTPGIWTREQVEAWKPIVSTVHEKGGIFFCQLWHAGKVSNYDEFQPHGEAPISSTNKRPRKEIPKLVNEFVIAAKNAMEAGFDGIELHGANGYLLDQFLKDKVNDEDDEYGGTIENRCRFPLQVVKAVADEIGADKVGIRLSPFADCVGDDTNNDDPQALGIHMAESLNQLGILYIHLIEPRTMVTQFHKFDTKYLSLEPIRKAFKGTFIVAGGYDRSEGNLAISSSAADLVAYGRLFLANPDLPTRFQLDAQLNEPDATTFSTHDPVLGYTDYPFLQDI
Glyma.19G057500.1	GmOPR15	19	365	MATEADAPVIPLLTPYKMGNFNLSHRVVLAPLTRMRSYNNVPQPHAVLYYSQRTSPGGLLISEATGVSDTAQGLVHTPGIWRKEQVEAWKPIVNAVHAKGGVFFCQIWHVGRVSSPVFQPNGQAPISSTDKPLKQNGIEEAQVTPPRRLRTDEIPHIVNDFRVAARNAIKAGFDGVEIHGAHGYLLEQFIKDKVNDRSDGYGGSLENRCRFALEVVEAVVKEIGAERVGVRLSPFTEHAECGDSDPKALGLYLANALSKYNILYCHMVEPRMKNALEVVECPHSLMPMRKAFNGTFISAGGYDRKDGIDAVAKNRTDLVAYGRLFLANPDLPKRFGQDAPLNKYNRENFYTHDPVIGYTDYPFLE*
SoyC01_19G061200.m1	GmOPR15	19	258	MLNLCSIVTVFQPNGQAPISSTDKPLKQNGIEEAQVTPPRRLRTDEIPHIVNDFRVAARNAIKAGFDGVEIHGAHGYLLEQFIKDKVNDRSDGYGGSLENRCRFALEVVEAVVKEIGAERVGVRLSPFTEHAECGDSDPKALGLYLANALSKYNILYCHMVEPRMKNALEVVECPHSLMPMRKAFNGTFISAGGYDRKDGIDAVAKNRTDLVAYGRLFLANPDLPKRFGQDAPLNKYNRENFYTHDPVIGYTDYPFLE
SoyC02_19G058500.m1	GmOPR15	19	365	MATEADAPVIPLLTPYKMGNFNLSHRVVLAPLTRMRSYNNVPQPHAVLYYSQRTSPGGLLISEATGVSDTAQGLVHTPGIWRKEQVEAWKPIVNAVHAKGGVFFCQIWHVGRVSSPVFQPNGQAPISSTDKPLKQNGIEEAQVTPPRRLRTDEIPHIVNDFRVAARNAIKAGFDGVEIHGAHGYLLEQFIKDKVNDRSDGYGGSLENRCRFALEVVEAVVKEIGAERVGVRLSPFTEHAECGDSDPKALGLYLANALSKYNILYCHMVEPRMKNALEVVECPHSLMPMRKAFNGTFISAGGYDRKDGIDAVAKNRTDLVAYGRLFLANPDLPKRFGQDAPLNKYNRENFYTHDPVIGYTDYPFLE
SoyC03_19G060500.m1	GmOPR15	19	365	MATEADAPVIPLLTPYKMGNFNLSHRVVLAPLTRMRSYNNVPQPHAVLYYSQRTSPGGLLISEATGVSDTAQGLVHTPGIWTKEQVEAWKPIVNAVHAKGGVFFCQIWHVGRVSSPVFQPNGQAPISSTDKPLKQNGIEEAQVTPPRRLRTDEIPHIVNDFRVAARNAIKAGFDGVEIHGAHGYLLEQFIKDKVNDRSDGYGGSLENRCRFALEVVEAVVKEIGAERVGVRLSPFTEHAECGDSDPKALGLYLANALSKYNILYCHMVEPRMKNALEVVECPHSLMPMRKAFNGTFISAGGYDRKDGIDAVAKNRTDLVAYGRLFLANPDLPKRFGQDAPLNKYNRENFYTHDPVIGYTDYPFLE
SoyC04_19G059200.m1	GmOPR15	19	365	MATEADAPVIPLLTPYKMGNFNLSHRVVLAPLTRMRSYNNVPQPHAVLYYSQRTSPGGLLISEATGVSDTAQGLVHTPGIWTKEQVEAWKPIVNAVHAKGGVFFCQIWHVGRVSSPVFQPNGQAPISSTDKPLKQNGIEEAQVTPPRRLRTDEIPHIVNDFRVAARNAIKAGFDGVEIHGAHGYLLEQFIKDKVNDRSDGYGGSLENRCRFALEVVEAVVKEIGAERVGVRLSPFTEHAECGDSDPKALGLYLANALSKYNILYCHMVEPRMKNALEVVECPHSLMPMRKAFNGTFISAGGYDRKDGIDAVAKNRTDLVAYGRLFLANPDLPKRFGQDAPLNKYNRENFYTHDPVIGYTDYPFLE
SoyC05_19G061100.m1	GmOPR15	19	365	MATEADAPVIPLLTPYKMGNFNLSHRVVLAPLTRMRSYNNVPQPHAVLYYSQRTSPGGLLISEATGVSDTAQGLVHTPGIWTKEQVEAWKPIVNAVHAKGGVFFCQIWHVGRVSSPVFQPNGQAPISSTDKPLKQNGIEEAQVTPPRRLRTDEIPHIVNDFRVAARNAIKAGFDGVEIHGAHGYLLEQFIKDKVNDRSDGYGGSLENRCRFALEVVEAVVKEIGAERVGVRLSPFTEHAECGDSDPKALGLYLANALSKYNILYCHMVEPRMKNALEVVECPHSLMPMRKAFNGTFISAGGYDRKDGIDAVAKNRTDLVAYGRLFLANPDLPKRFGQDAPLNKYNRENFYTHDPVIGYTDYPFLE
SoyC06_19G059700.m1	GmOPR15	19	365	MATEADAPVIPLLTPYKMGNFNLSHRVVLAPLTRMRSYNNVPQPHAVLYYSQRTSPGGLLISEATGVSDTAQGLVHTPGIWTKEQVEAWKPIVNAVHAKGGVFFCQIWHVGRVSSPVFQPNGQAPISSTDKPLKQNGIEEAQVTPPRRLRTDEIPHIVNDFRVAARNAIKAGFDGVEIHGAHGYLLEQFIKDKVNDRSDGYGGSLENRCRFALEVVEAVVKEIGAERVGVRLSPFTEHAECGDSDPKALGLYLANALSKYNILYCHMVEPRMKNALEVVECPHSLMPMRKAFNGTFISAGGYDRKDGIDAVAKNRTDLVAYGRLFLANPDLPKRFGQDAPLNKYNRENFYTHDPVIGYTDYPFLE
SoyC07_19G059000.m1	GmOPR15	19	365	MATEADAPVIPLLTPYKMGNFNLSHRVVLAPLTRMRSYNNVPQPHAVLYYSQRTSPGGLLISEATGVSDTAQGLVHTPGIWRKEQVEAWKPIVNAVHAKGGVFFCQIWHVGRVSSPVFQPNGQAPISSTDKPLKQNGIEEAQVTPPRRLRTDEIPHIVNDFRVAARNAIKAGFDGVEIHGAHGYLLEQFIKDKVNDRSDGYGGSLENRCRFALEVVEAVVKEIGAERVGVRLSPFTEHAECGDSDPKALGLYLANALSKYNILYCHMVEPRMKNALEVVECPHSLMPMRKAFNGTFISAGGYDRKDGIDAVAKNRTDLVAYGRLFLANPDLPKRFGQDAPLNKYNRENFYTHDPVIGYTDYPFLE
SoyC08_19G059200.m1	GmOPR15	19	365	MATEADAPVIPLLTPYKMGNFNLSHRVVLAPLTRMRSYNNVPQPHAVLYYSQRTSPGGLLISEATGVSDTAQGLVHTPGIWRKEQVEAWKPIVNAVHAKGGVFFCQIWHVGRVSSPVFQPNGQAPISSTDKPLKQNGIEEAQVTPPRRLRTDEIPHIVNDFRVAARNAIKAGFDGVEIHGAHGYLLEQFIKDKVNDRSDGYGGSLENRCRFALEVVEAVVKEIGAERVGVRLSPFTEHAECGDSDPKALGLYLANALSKYNILYCHMVEPRMKNALEVVECPHSLMPMRKAFNGTFISAGGYDRKDGIDAVAKNRTDLVAYGRLFLANPDLPKRFGQDAPLNKYNRENFYTHDPVIGYTDYPFLE
SoyC09_19G058400.m1	GmOPR15	19	365	MATEADAPVIPLLTPYKMGNFNLSHRVVLAPLTRMRSYNNVPQPHAVLYYSQRTSPGGLLISEATGVSDTAQGLVHTPGIWRKEQVEAWKPIVNAVHAKGGVFFCQIWHVGRVSSPVFQPNGQAPISSTDKPLKQNGIEEAQVTPPRRLRTDEIPHIVNDFRVAARNAIKAGFDGVEIHGAHGYLLEQFIKDKVNDRSDGYGGSLENRCRFALEVVEAVVKEIGAERVGVRLSPFTEHAECGDSDPKALGLYLANALSKYNILYCHMVEPRMKNALEVVECPHSLMPMRKAFNGTFISAGGYDRKDGIDAVAKNRTDLVAYGRLFLANPDLPKRFGQDAPLNKYNRENFYTHDPVIGYTDYPFLE
SoyC10_19G058200.m1	GmOPR15	19	365	MATEADAPVIPLLTPYKMGNFNLSHRVVLAPLTRMRSYNNVPQPHAVLYYSQRTSPGGLLISEATGVSDTAQGLVHTPGIWRKEQVEAWKPIVNAVHAKGGVFFCQIWHVGRVSSPVFQPNGQAPISSTDKPLKQNGIEEAQVTPPRRLRTDEIPHIVNDFRVAARNAIKAGFDGVEIHGAHGYLLEQFIKDKVNDRSDGYGGSLENRCRFALEVVEAVVKEIGAERVGVRLSPFTEHAECGDSDPKALGLYLANALSKYNILYCHMVEPRMKNALEVVECPHSLMPMRKAFNGTFISAGGYDRKDGIDAVAKNRTDLVAYGRLFLANPDLPKRFGQDAPLNKYNRENFYTHDPVIGYTDYPFLE
SoyC11_19G059400.m1	GmOPR15	19	365	MATEADAPVIPLLTPYKMGNFNLSHRVVLAPLTRMRSYNNVPQPHAVLYYSQRTSPGGLLISEATGVSDTAQGLVHTPGIWRKEQVEAWKPIVNAVHAKGGVFFCQIWHVGRVSSPVFQPNGQAPISSTDKPLKQNGIEEAQVTPPRRLRTDEIPHIVNDFRVAARNAIKAGFDGVEIHGAHGYLLEQFIKDKVNDRSDGYGGSLENRCRFALEVVEAVVKEIGAERVGVRLSPFTEHAECGDSDPKALGLYLANALSKYNILYCHMVEPRMKNALEVVECPHSLMPMRKAFNGTFISAGGYDRKDGIDAVAKNRTDLVAYGRLFLANPDLPKRFGQDAPLNKYNRENFYTHDPVIGYTDYPFLE
SoyC12_19G059100.m2	GmOPR15	19	365	MATEADAPVIPLLTPYKMGNFNLSHRVVLAPLTRMRSYNNVPQPHAVLYYSQRTSPGGLLISEATGVSDTAQGLVHTPGIWTKEQVEAWKPIVNAVHAKGGVFFCQIWHVGRVSSPVFQPNGQAPISSTDKPLKQNGIEEAQVTPPRRLRTDEIPHIVNDFRVAARNAIKAGFDGVEIHGAHGYLLEQFIKDKVNDRSDGYGGSLENRCRFALEVVEAVVKEIGAERVGVRLSPFTEHAECGDSDPKALGLYLANALSKYNILYCHMVEPRMKNALEVVECPHSLMPMRKAFNGTFISAGGYDRKDGIDAVAKNRTDLVAYGRLFLANPDLPKRFGQDAPLNKYNRENFYTHDPVIGYTDYPFLE
SoyC13_19G060500.m1	GmOPR15	19	365	MATEADAPVIPLLTPYKMGNFNLSHRVVLAPLTRMRSYNNVPQPHAVLYYSQRTSPGGLLISEATGVSDTAQGLVHTPGIWTKEQVEAWKPIVNAVHAKGGVFFCQIWHVGRVSSPVFQPNGQAPISSTDKPLKQNGIEEAQVTPPRRLRTDEIPHIVNDFRVAARNAIKAGFDGVEIHGAHGYLLEQFIKDKVNDRSDGYGGSLENRCRFALEVVEAVVKEIGAERVGVRLSPFTEHAECGDSDPKALGLYLANALSKYNILYCHMVEPRMKNALEVVECPHSLMPMRKAFNGTFISAGGYDRKDGIDAVAKNRTDLVAYGRLFLANPDLPKRFGQDAPLNKYNRENFYTHDPVIGYTDYPFLE
SoyC14_19G058700.m1	GmOPR15	19	365	MATEADAPVIPLLTPYKMGNFNLSHRVVLAPLTRMRSYNNVPQPHAVLYYSQRTSPGGLLISEATGVSDTAQGLVHTPGIWTKEQVEAWKPIVNAVHAKGGVFFCQIWHVGRVSSPVFQPNGQAPISSTDKPLKQNGIEEAQVTPPRRLRTDEIPHIVNDFRVAARNAIKAGFDGVEIHGAHGYLLEQFIKDKVNDRSDGYGGSLENRCRFALEVVEAVVKEIGAERVGVRLSPFTEHAECGDSDPKALGLYLANALSKYNILYCHMVEPRMKNALEVVECPHSLMPMRKAFNGTFISAGGYDRKDGIDAVAKNRTDLVAYGRLFLANPDLPKRFGQDAPLNKYNRENFYTHDPVIGYTDYPFLE
SoyL01_19G059800.m1	GmOPR15	19	365	MATEADAPVIPLLTPYKMGNFNLSHRVVLAPLTRMRSYNNVPQPHAVLYYSQRTSPGGLLISEATGVSDTAQGLVHTPGIWTKEQVEAWKPIVNAVHAKGGVFFCQIWHVGRVSSPVFQPNGQAPISSTDKPLKQNGIEEAQVTPPRRLRTDEIPHIVNDFRVAARNAIKAGFDGVEIHGAHGYLLEQFIKDKVNDRSDGYGGSLENRCRFALEVVEAVVKEIGAERVGVRLSPFTEHAECGDSDPKALGLYLANALSKYNILYCHMVEPRMKNALEVVECPHSLMPMRKAFNGTFISAGGYDRKDGIDAVAKNRTDLVAYGRLFLANPDLPKRFGQDAPLNKYNRENFYTHDPVIGYTDYPFLE
SoyL02_19G058900.m2	GmOPR15	19	365	MATEADAPVIPLLTPYKMGNFNLSHRVVLAPLTRMRSYNNVPQPHAVLYYSQRTSPGGLLISEATGVSDTAQGLVHTPGIWRKEQVEAWKPIVNAVHAKGGVFFCQIWHVGRVSSPVFQPNGQAPISSTDKPLKQNGIEEAQVTPPRRLRTDEIPHIVNDFRVAARNAIKAGFDGVEIHGAHGYLLEQFIKDKVNDRSDGYGGSLENRCRFALEVVEAVVKEIGAERVGVRLSPFTEHAECGDSDPKALGLYLANALSKYNILYCHMVEPRMKNALEVVECPHSLMPMRKAFNGTFISAGGYDRKDGIDAVAKNRTDLVAYGRLFLANPDLPKRFGQDAPLNKYNRENFYTHDPVIGYTDYPFLE
SoyL03_19G058400.m1	GmOPR15	19	365	MATEADAPVIPLLTPYKMGNFNLSHRVVLAPLTRMRSYNNVPQPHAVLYYSQRTSPGGLLISEATGVSDTAQGLVHTPGIWRKEQVEAWKPIVNAVHAKGGVFFCQIWHVGRVSSPVFQPNGQAPISSTDKPLKQNGIEEAQVTPPRRLRTDEIPHIVNDFRVAARNAIKAGFDGVEIHGAHGYLLEQFIKDKVNDRSDGYGGSLENRCRFALEVVEAVVKEIGAERVGVRLSPFTEHAECGDSDPKALGLYLANALSKYNILYCHMVEPRMKNALEVVECPHSLMPMRKAFNGTFISAGGYDRKDGIDAVAKNRTDLVAYGRLFLANPDLPKRFGQDAPLNKYNRENFYTHDPVIGYTDYPFLE
SoyL04_19G061800.m1	GmOPR15	19	365	MATEADAPVIPLLTPYKMGNFNLSHRVVLAPLTRMRSYNNVPQPHAVLYYSQRTSPGGLLISEATGVSDTAQGLVHTPGIWTKEQVEAWKPIVNAVHAKGGVFFCQIWHVGRVSSPVFQPNGQAPISSTDKPLKQNGIEEAQVTPPRRLRTDEIPHIVNDFRVAARNAIKAGFDGVEIHGAHGYLLEQFIKDKVNDRSDGYGGSLENRCRFALEVVEAVVKEIGAERVGVRLSPFTEHAECGDSDPKALGLYLANALSKYNILYCHMVEPRMKNALEVVECPHSLMPMRKAFNGTFISAGGYDRKDGIDAVAKNRTDLVAYGRLFLANPDLPKRFGQDAPLNKYNRENFYTHDPVIGYTDYPFLE
SoyL05_19G060000.m1	GmOPR15	19	365	MATEADAPVIPLLTPYKMGNFNLSHRVVLAPLTRMRSYNNVPQPHAVLYYSQRTSPGGLLISEATGVSDTAQGLVHTPGIWTKEQVEAWKPIVNAVHAKGGVFFCQIWHVGRVSSPVFQPNGQAPISSTDKPLKQNGIEEAQVTPPRRLRTDEIPHIVNDFRVAARNAIKAGFDGVEIHGAHGYLLEQFIKDKVNDRSDGYGGSLENRCRFALEVVEAVVKEIGAERVGVRLSPFTEHAECGDSDPKALGLYLANALSKYNILYCHMVEPRMKNALEVVECPHSLMPMRKAFNGTFISAGGYDRKDGIDAVAKNRTDLVAYGRLFLANPDLPKRFGQDAPLNKYNRENFYTHDPVIGYTDYPFLE
SoyL06_19G061600.m1	GmOPR15	19	365	MATEADAPVIPLLTPYKMGNFNLSHRVVLAPLTRMRSYNNVPQPHAVLYYSQRTSPGGLLISEATGVSDTAQGLVHTPGIWTKEQVEAWKPIVNAVHAKGGVFFCQIWHVGRVSSPVFQPNGQAPISSTDKPLKQNGIEEAQVTPPRRLRTDEIPHIVNDFRVAARNAIKAGFDGVEIHGAHGYLLEQFIKDKVNDRSDGYGGSLENRCRFALEVVEAVVKEIGAERVGVRLSPFTEHAECGDSDPKALGLYLANALSKYNILYCHMVEPRMKNALEVVECPHSLMPMRKAFNGTFISAGGYDRKDGIDAVAKNRTDLVAYGRLFLANPDLPKRFGQDAPLNKYNRENFYTHDPVIGYTDYPFLE
SoyL07_19G060900.m2	GmOPR15	19	365	MATEADAPVIPLLTPYKMGNFNLSHRVVLAPLTRMRSYNNVPQPHAVLYYSQRTSPGGLLISEATGVSDTAQGLVHTPGIWTKEQVEAWKPIVNAVHAKGGVFFCQIWHVGRVSSPVFQPNGQAPISSTDKPLKQNGIEEAQVTPPRRLRTDEIPHIVNDFRVAARNAIKAGFDGVEIHGAHGYLLEQFIKDKVNDRSDGYGGSLENRCRFALEVVEAVVKEIGAERVGVRLSPFTEHAECGDSDPKALGLYLANALSKYNILYCHMVEPRMKNALEVVECPHSLMPMRKAFNGTFISAGGYDRKDGIDAVAKNRTDLVAYGRLFLANPDLPKRFGQDAPLNKYNRENFYTHDPVIGYTDYPFLE
SoyL08_19G061700.m1	GmOPR15	19	365	MATEADAPVIPLLTPYKMGNFNLSHRVVLAPLTRMRSYNNVPQPHAVLYYSQRTSPGGLLISEATGVSDTAQGLVHTPGIWRKEQVEAWKPIVNAVHAKGGVFFCQIWHVGRVSSPVFQPNGQAPISSTDKPLKQNGIEEAQVTPPRRLRTDEIPHIVNDFRVAARNAIKAGFDGVEIHGAHGYLLEQFIKDKVNDRSDGYGGSLENRCRFALEVVEAVVKEIGAERVGVRLSPFTEHAECGDSDPKALGLYLANALSKYNILYCHMVEPRMKNALEVVECPHSLMPMRKAFNGTFISAGGYDRKDGIDAVAKNRTDLVAYGRLFLANPDLPKRFGQDAPLNKYNRENFYTHDPVIGYTDYPFLE
SoyL09_19G059800.m1	GmOPR15	19	365	MATEADAPVIPLLTPYKMGNFNLSHRVVLAPLTRMRSYNNVPQPHAVLYYSQRTSPGGLLISEATGVSDTAQGLVHTPGIWTKEQVEAWKPIVNAVHAKGGVFFCQIWHVGRVSSPVFQPNGQAPISSTDKPLKQNGIEEAQVTPPRRLRTDEIPHIVNDFRVAARNAIKAGFDGVEIHGAHGYLLEQFIKDKVNDRSDGYGGSLENRCRFALEVVEAVVKEIGAERVGVRLSPFTEHAECGDSDPKALGLYLANALSKYNILYCHMVEPRMKNALEVVECPHSLMPMRKAFNGTFISAGGYDRKDGIDAVAKNRTDLVAYGRLFLANPDLPKRFGQDAPLNKYNRENFYTHDPVIGYTDYPFLE
SoyW01_19G061100.m1	GmOPR15	19	365	MATEADAPVIPLLTPYKMGNFNLSHRVVLAPLTRMRSYNNVPQPHAVLYYSQRTSPGGLLISEATGVSDTAQGLVHTPGIWTKEQVEAWKPIVNAVHAKGGVFFCQIWHVGRVSSPVFQPNGQAPISSTDKPLKQNGIEEAQVTPPRRLRTDEIPHIVNDFRVAARNAIKAGFDGVEIHGAHGYLLEQFIKDKVNDRSDGYGGSLENRCRFALEVVEAVVKEIGAERVGVRLSPFTEHAECGDSDPKALGLYLANALSKYNILYCHMVEPRMKNALEVVECPHSLMPMRKAFNGTFISAGGYDRKDGIDAVAKNRTDLVAYGRLFLANPDLPKRFGQDAPLNKYNRENFYTHDPVIGYTDYPFLE
SoyW02_19G057800.m1	GmOPR15	19	365	MATEADAPVIPLLTPYKMGNFNLSHRVVLAPLTRMRSYNNVPQPHAVLYYSQRTSPGGLLISEATGVSDTAQGLVHTPGIWRKEQVEAWKPIVNAVHAKGGVFFCQIWHVGRVSSPVFQPNGQAPISSTDKPLKQNGIEEAQVTPPRRLRTDEIPHIVNDFRVAARNAIKAGFDGVEIHGAHGYLLEQFIKDKVNDRSDGYGGSLENRCRFALEVVEAVVKEIGAERVGVRLSPFTEHAECGDSDPKALGLYLANALSKYNILYCHMVEPRMKNALEVVECPHSLMPMRKAFNGTFISAGGYDRKDGIDAVAKNRTDLVAYGRLFLANPDLPKRFGQDAPLNKYNRENFYTHDPVIGYTDYPFLE
SoyW03_19G061900.m1	GmOPR15	19	365	MATEADAPVIPLLTPYKMGNFNLSHRVVLAPLTRMRSYNNVPQPHAVLYYSQRTSPGGLLISEATGVSDTAQGLVHTPGIWRKEQVEAWKPIVNAVHAKGGVFFCQIWHVGRVSSPVFQPNGQAPISSTDKPLKQNGIEEAQVTPPRRLRTDEIPHIVNDFRVAARNAIKAGFDGVEIHGAHGYLLEQFIKDKVNDRSDGYGGSLENRCRFALEVVEAVVKEIGAERVGVRLSPFTEHAECGDSDPKALGLYLANALSKYNILYCHMVEPRMKNALEVVECPHSLMPMRKAFNGTFISAGGYDRKDGIDAVAKNRTDLVAYGRLFLANPDLPKRFGQDAPLNKYNRENFYTHDPVIGYTDYPFLE
SoyZH13_19G051600.m1	GmOPR15	19	365	MATEADAPVIPLLTPYKMGNFNLSHRVVLAPLTRMRSYNNVPQPHAVLYYSQRTSPGGLLISEATGVSDTAQGLVHTPGIWTKEQVEAWKPIVNAVHAKGGVFFCQIWHVGRVSSPVFQPNGQAPISSTDKPLKQNGIEEAQVTPPRRLRTDEIPHIVNDFRVAARNAIKAGFDGVEIHGAHGYLLEQFIKDKVNDRSDGYGGSLENRCRFALEVVEAVVKEIGAERVGVRLSPFTEHAECGDSDPKALGLYLANALSKYNILYCHMVEPRMKNALEVVECPHSLMPMRKAFNGTFISAGGYDRKDGIDAVAKNRTDLVAYGRLFLANPDLPKRFGQDAPLNKYNRENFYTHDPVIGYTDYPFLE

## Sheet: Table S2
Table S2 Representative GmOPR gene duplication events
Gene ID	Gene Name	Duplication Event
GmOPR1	Glyma.01G235450.1.Wm82.a4.v1	WGD or Segmental
GmOPR2	Glyma.01G235600.1.Wm82.a4.v1	Proximal
GmOPR3	Glyma.04G184800.1.Wm82.a4.v1	Dispersed
GmOPR4	Glyma.06G016900.1.Wm82.a4.v1	WGD or Segmental
GmOPR5	Glyma.06GOPR5	Tandem
GmOPR6	Glyma.11G007600.1.Wm82.a4.v1	WGD or Segmental
GmOPR7	Glyma.13G109700.2.Wm82.a4.v1	WGD or Segmental
GmOPR8	Glyma.13G109800.1.Wm82.a4.v1	Tandem
GmOPR9	Glyma.13G186200.1.Wm82.a4.v1	WGD or Segmental
GmOPR10	Glyma.14G223600.1.Wm82.a4.v1	WGD or Segmental
GmOPR11	Glyma.15G223900.1.Wm82.a4.v1	WGD or Segmental
GmOPR12	Glyma.17G049900.1.Wm82.a4.v1	WGD or Segmental
GmOPR13	Glyma.17G050000.1.Wm82.a4.v1	Tandem
GmOPR14	Glyma.17G209900.1.Wm82.a4.v1	Dispersed
GmOPR15	Glyma.19G057500.1.Wm82.a4.v1	Dispersed

## Sheet: Table S3
Table S3 The GmOPR motifs in MEME websites
motif 1
motif 2
motif 3
motif 4
motif 5
motif 6
motif 7
motif 8
motif 9
motif 10

## Sheet: Table S4
Table S4 Oryza sativa, Arabidopsis thaliana, Medicago truncatula and Glycine max OPR genes in phylogenetic analysis
Gene ID	Gene Name
LOC_Os01g27230.1	OsOPR1
LOC_Os01g27240.1	OsOPR2
LOC_Os02g35310.1	OsOPR3
LOC_Os06g11200.1	OsOPR4
LOC_Os06g11210.1	OsOPR5
LOC_Os06g11240.1	OsOPR6
LOC_Os06g11260.1	OsOPR7
LOC_Os06g11280.1	OsOPR8
LOC_Os06g11290.1	OsOPR9
LOC_Os08g35740.2	OsOPR10
AT1G09400.1	AtOPR1
AT1G17990.2	AtOPR2
AT1G18020.1	AtOPR3
AT1G76680.2	AtOPR4
AT1G76690.1	AtOPR5
AT2G06050.3	AtOPR6
Medtr3g096562.1	MtOPR1
Medtr3g096570.1	MtOPR2
Medtr3g115600.1	MtOPR3
Medtr4g125470.1	MtOPR4
Medtr5g006670.1	MtOPR5
Medtr5g006710.1	MtOPR6
Medtr5g006720.1	MtOPR7
Medtr5g006730.1	MtOPR8
Medtr5g006740.2	MtOPR9
Medtr5g006750.1	MtOPR10
Medtr5g006780.1	MtOPR11
Medtr5g006800.1	MtOPR12
Medtr5g008040.1	MtOPR13
SoyZH13_01GOPR1	GmOPR1
SoyZH13_01G217200.m1	GmOPR2
SoyZH13_04G162802.m1	GmOPR3
SoyZH13_06G015600.m1	GmOPR4
SoyZH13_06GOPR5	GmOPR5
SoyZH13_11G006900.m1	GmOPR6
SoyZH13_13G091200.m1	GmOPR7
SoyZH13_13G091300.m1	GmOPR8
SoyZH13_13G166901.m1	GmOPR9
SoyZH13_14G206000.m1	GmOPR10
SoyZH13_15G210100.m1	GmOPR11
SoyZH13_17GOPR12	GmOPR12
SoyZH13_17GOPR13	GmOPR13
SoyZH13_17G198600.m2	GmOPR14
SoyZH13_19G051600.m1	GmOPR15

## Sheet: Table S5
Table S5 One-to-one orthologous relationships between the OPR gene members in ZH13 and 27 soybean genomes	Table S6 One-to-one orthologous relationships between the PLATZ gene members in Glycine max and Glycine soja
Gene ID	ZH13 Gene Name	Gene Names in 27 Soybean Genomes	Ka	Ks	Ka/Ks
GmOPR1	SoyZH13_01GOPR1	Glyma.01G235450.1	0.0032715428101243093	0
GmOPR2	SoyZH13_01G217200.m1	Glyma.01G235600.1	0	0.0035170052725395444	0
GmOPR3	SoyZH13_04G162802.m1	Glyma.04G184800.1	0	0	NaN
GmOPR4	SoyZH13_06G015600.m1	Glyma.06G016900.1	0	0.0038192316777844936	0
GmOPR5	SoyZH13_06GOPR5	Glyma.06GOPR5	0.005747154559176853	0
GmOPR6	SoyZH13_11G006900.m1	Glyma.11G007600.1	0	0	NaN
GmOPR7	SoyZH13_13G091200.m1	Glyma.13G109700.2	0	0	NaN
GmOPR8	SoyZH13_13G091300.m1	Glyma.13G109800.1	0	0	NaN
GmOPR9	SoyZH13_13G166901.m1	Glyma.13G186200.1	0.003565069101320598	0
GmOPR10	SoyZH13_14G206000.m1	Glyma.14G223600.1	0	0	NaN
GmOPR11	SoyZH13_15G210100.m1	Glyma.15G223900.1	0	0	NaN
GmOPR12	SoyZH13_17GOPR12	Glyma.17G049900.1	0	0.003618824873817681	0
GmOPR13	SoyZH13_17GOPR13	Glyma.17G050000.1	0	0	NaN
GmOPR14	SoyZH13_17G198600.m2	Glyma.17G209900.1	0	0	NaN
GmOPR15	SoyZH13_19G051600.m1	Glyma.19G057500.1	0.00120036036426305	0.0038375523444133166	0.3127932224847764
GmOPR1	SoyZH13_01GOPR1	SoyC01_01G245400.m1	0.002688174920861371	0
GmOPR2	SoyZH13_01G217200.m1	SoyC01_01G245600.m1	0.02154651286195057	0.02456138882269709	0.8772514053455933
GmOPR3	SoyZH13_04G162802.m1	SoyC01_04G187200.m1	0	0	NaN
GmOPR4	SoyZH13_06G015600.m1	SoyC01_06G013900.m1	0	0.0038192316777844936	0
GmOPR5	SoyZH13_06GOPR5	SoyC01_06GOPR5	0.005747154559176853	0
GmOPR6	SoyZH13_11G006900.m1	SoyC01_11G007100.m1	0	0	NaN
GmOPR7	SoyZH13_13G091200.m1	SoyC01_13GOPR7	0.07727900835188613	0.09784037560278272	0.7898478299554709
GmOPR8	SoyZH13_13G091300.m1	SoyC01_13GOPR8	0	0	NaN
GmOPR9	SoyZH13_13G166901.m1	SoyC01_13GOPR9	0.07863562626718316	0.09165342068569565	0.857967173280373
GmOPR10	SoyZH13_14G206000.m1	SoyC01_14G231500.m2	0	0	NaN
GmOPR11	SoyZH13_15G210100.m1	SoyC01_15G222300.m1	0	0.003955183853202694	0
GmOPR12	SoyZH13_17GOPR12	SoyC01_17GOPR12	0.0010863662953212853	0
GmOPR13	SoyZH13_17GOPR13	SoyC01_17GOPR13	0	0.003405227189087239	0
GmOPR14	SoyZH13_17G198600.m2	SoyC01_17G204200.m1	0.0011831988255587662	0
GmOPR15	SoyZH13_19G051600.m1	SoyC01_19G061200.m1	0	0	NaN
GmOPR1	SoyZH13_01GOPR1	SoyC02_01GOPR1	0.002688174920861371	0
GmOPR2	SoyZH13_01G217200.m1	SoyC02_01GOPR2	0	0.0035170052725395444	0
GmOPR3	SoyZH13_04G162802.m1	SoyC02_04G188600.m1	0	0	NaN
GmOPR4	SoyZH13_06G015600.m1	SoyC02_06GOPR4	0.22658792896448715	0.36900957805314444	0.6140434894940698
GmOPR5	SoyZH13_06GOPR5	SoyC02_06GOPR5	0.09816703737126302	0.12258980436717878	0.800776523610682
GmOPR6	SoyZH13_11G006900.m1	SoyC02_11G007000.m1	0	0	NaN
GmOPR7	SoyZH13_13G091200.m1	SoyC02_13G095900.m1	0	0	NaN
GmOPR8	SoyZH13_13G091300.m1	SoyC02_13GOPR8	0.007077800516846563	0.021950352857328263	0.32244586512346635
GmOPR9	SoyZH13_13G166901.m1	SoyC02_13GOPR9	0.07112652525332303	0.06552935930783436	1.0854146294822615
GmOPR10	SoyZH13_14G206000.m1	SoyC02_14G231500.m1	0	0	NaN
GmOPR11	SoyZH13_15G210100.m1	SoyC02_15GOPR11	0	0	NaN
GmOPR12	SoyZH13_17GOPR12	SoyC02_17GOPR12	0	0.0034423468348301726	0
GmOPR13	SoyZH13_17GOPR13	SoyC02_17GOPR13	0	0	NaN
GmOPR14	SoyZH13_17G198600.m2	SoyC02_17G203300.m2	0	0	NaN
GmOPR15	SoyZH13_19G051600.m1	SoyC02_19G058500.m1	0.00120036036426305	0.0038375523444133166	0.3127932224847764
GmOPR1	SoyZH13_01GOPR1	SoyC03_01G251200.m1	0.002688174920861371	0
GmOPR2	SoyZH13_01G217200.m1	SoyC03_01G251300.m1	0.001086759835142067	0.003514944922128854	0.3091826071868751
GmOPR3	SoyZH13_04G162802.m1	SoyC03_04G189000.m1	0	0	NaN
GmOPR4	SoyZH13_06G015600.m1	SoyC03_06G015200.m1	0	0.0038192316777844936	0
GmOPR5	SoyZH13_06GOPR5	SoyC03_06G015300.m1	0.005747154559176853	0
GmOPR6	SoyZH13_11G006900.m1	SoyC03_11G007200.m1	0	0	NaN
GmOPR7	SoyZH13_13G091200.m1	SoyC03_13GOPR7	0	0	NaN
GmOPR8	SoyZH13_13G091300.m1	SoyC03_13G101100.m1	0	0	NaN
GmOPR9	SoyZH13_13G166901.m1	SoyC03_13G180200.m1	0	0	NaN
GmOPR10	SoyZH13_14G206000.m1	SoyC03_14G237700.m1	0	0	NaN
GmOPR11	SoyZH13_15G210100.m1	SoyC03_15G232700.m1	0	0.003955183853202694	0
GmOPR12	SoyZH13_17GOPR12	SoyC03_17G048600.m1	0.0011556242656167535	0
GmOPR13	SoyZH13_17GOPR13	SoyC03_17G048700.m1	0	0.003405227189087239	0
GmOPR14	SoyZH13_17G198600.m2	SoyC03_17G209600.m1	0.034501632037515634	0.02359466101509723	1.4622643663089498
GmOPR15	SoyZH13_19G051600.m1	SoyC03_19G060500.m1	0	0	NaN
GmOPR1	SoyZH13_01GOPR1	SoyC04_01G245700.m1	0.002688174920861371	0
GmOPR2	SoyZH13_01G217200.m1	SoyC04_01G245900.m1	0	0.0035170052725395444	0
GmOPR3	SoyZH13_04G162802.m1	SoyC04_04G184400.m1	0	0	NaN
GmOPR4	SoyZH13_06G015600.m1	SoyC04_06G014900.m1	0	0.0038192316777844936	0
GmOPR5	SoyZH13_06GOPR5	SoyC04_06G015000.m1	0.005747154559176853	0
GmOPR6	SoyZH13_11G006900.m1	SoyC04_11G007100.m1	0	0	NaN
GmOPR7	SoyZH13_13G091200.m1	SoyC04_13G100200.m1	0	0	NaN
GmOPR8	SoyZH13_13G091300.m1	SoyC04_13G100300.m1	0	0	NaN
GmOPR9	SoyZH13_13G166901.m1	SoyC04_13G179200.m1	0.003565069101320598	0
GmOPR10	SoyZH13_14G206000.m1	SoyC04_14G234300.m1	0	0.0036540876180003214	0
GmOPR11	SoyZH13_15G210100.m1	SoyC04_15G228900.m1	0.04893704517443373	0.07681444961944006	0.6370812446991592
GmOPR12	SoyZH13_17GOPR12	SoyC04_17GOPR12	0	0	NaN
GmOPR13	SoyZH13_17GOPR13	SoyC04_17GOPR13	0	0	NaN
GmOPR14	SoyZH13_17G198600.m2	SoyC04_17G206200.m1	0.0011831988255587662	0
GmOPR15	SoyZH13_19G051600.m1	SoyC04_19G059200.m1	0	0	NaN
GmOPR1	SoyZH13_01GOPR1	SoyC05_01G250300.m1	0.002688174920861371	0
GmOPR2	SoyZH13_01G217200.m1	SoyC05_01G250500.m1	0	0.0035170052725395444	0
GmOPR3	SoyZH13_04G162802.m1	SoyC05_04G189800.m1	0	0	NaN
GmOPR4	SoyZH13_06G015600.m1	SoyC05_06G015900.m1	0.012118977615828013	0.023876879226273455	0.5075612060093945
GmOPR5	SoyZH13_06GOPR5	SoyC05_06G016000.m1	0.0736974403402985	0.05694698661270639	1.2941411780312646
GmOPR6	SoyZH13_11G006900.m1	SoyC05_11G007100.m1	0	0	NaN
GmOPR7	SoyZH13_13G091200.m1	SoyC05_13G099600.m1	0	0	NaN
GmOPR8	SoyZH13_13G091300.m1	SoyC05_13G099700.m1	0	0	NaN
GmOPR9	SoyZH13_13G166901.m1	SoyC05_13G179100.m1	0.003564363144385391	0.003896112657828017	0.9148511497027481
GmOPR10	SoyZH13_14G206000.m1	SoyC05_14G237400.m1	0	0	NaN
GmOPR11	SoyZH13_15G210100.m1	SoyC05_15G230200.m1	0	0	NaN
GmOPR12	SoyZH13_17GOPR12	SoyC05_17GOPR12	0	0.0034423468348301726	0
GmOPR13	SoyZH13_17GOPR13	SoyC05_17GOPR13	0	0	NaN
GmOPR14	SoyZH13_17G198600.m2	SoyC05_17G210000.m1	0.0011831988255587662	0
GmOPR15	SoyZH13_19G051600.m1	SoyC05_19G061100.m1	0	0	NaN
GmOPR1	SoyZH13_01GOPR1	SoyC06_01GOPR1	0.002688174920861371	0
GmOPR2	SoyZH13_01G217200.m1	SoyC06_01GOPR2	0.06932948860029835	0.08830432491784944	0.7851199662620874
GmOPR3	SoyZH13_04G162802.m1	SoyC06_04G183800.m1	0	0	NaN
GmOPR4	SoyZH13_06G015600.m1	SoyC06_06G015200.m1	0	0	NaN
GmOPR5	SoyZH13_06GOPR5	SoyC06_06GOPR5	0	0	NaN
GmOPR6	SoyZH13_11G006900.m1	SoyC06_11G006600.m1	0	0	NaN
GmOPR7	SoyZH13_13G091200.m1	SoyC06_13GOPR7	0	0	NaN
GmOPR8	SoyZH13_13G091300.m1	SoyC06_13GOPR8	0	0.0074212108285909816	0
GmOPR9	SoyZH13_13G166901.m1	SoyC06_13G170700.m1	0.003565069101320598	0
GmOPR10	SoyZH13_14G206000.m1	SoyC06_14G230300.m1	0	0.0036540876180003214	0
GmOPR11	SoyZH13_15G210100.m1	SoyC06_15G223600.m1	0	0	NaN
GmOPR12	SoyZH13_17GOPR12	SoyC06_17GOPR12	0	0	NaN
GmOPR13	SoyZH13_17GOPR13	SoyC06_17GOPR13	0	0	NaN
GmOPR14	SoyZH13_17G198600.m2	SoyC06_17G204900.m1	0	0	NaN
GmOPR15	SoyZH13_19G051600.m1	SoyC06_19G059700.m1	0	0	NaN
GmOPR1	SoyZH13_01GOPR1	SoyC07_01GOPR1	0.002688174920861371	0
GmOPR2	SoyZH13_01G217200.m1	SoyC07_01GOPR2	0	0.0035170052725395444	0
GmOPR3	SoyZH13_04G162802.m1	SoyC07_04G186600.m1	0	0	NaN
GmOPR4	SoyZH13_06G015600.m1	SoyC07_06G015100.m1	0	0	NaN
GmOPR5	SoyZH13_06GOPR5	SoyC07_06G015200.m1	0	0	NaN
GmOPR6	SoyZH13_11G006900.m1	SoyC07_11G007000.m1	0.08306264217209089	0.07606341193891897	1.092018357509291
GmOPR7	SoyZH13_13G091200.m1	SoyC07_13GOPR7	0	0	NaN
GmOPR8	SoyZH13_13G091300.m1	SoyC07_13GOPR8	0	0.007198615551541712	0
GmOPR9	SoyZH13_13G166901.m1	SoyC07_13G172100.m1	0.0039037173362261937	0
GmOPR10	SoyZH13_14G206000.m1	SoyC07_14G231300.m2	0	0	NaN
GmOPR11	SoyZH13_15G210100.m1	SoyC07_15G221000.m1	0	0.007931336307237549	0
GmOPR12	SoyZH13_17GOPR12	SoyC07_17GOPR12	0	0.0034423468348301726	0
GmOPR13	SoyZH13_17GOPR13	SoyC07_17GOPR13	0	0	NaN
GmOPR14	SoyZH13_17G198600.m2	SoyC07_17G203700.m1	0	0	NaN
GmOPR15	SoyZH13_19G051600.m1	SoyC07_19G059000.m1	0.00120036036426305	0.0038375523444133166	0.3127932224847764
GmOPR2	SoyZH13_01G217200.m1	SoyC08_01GOPR2	0.05901652485273283	0.08799056281362272	0.6707142557746645
GmOPR3	SoyZH13_04G162802.m1	SoyC08_04G184400.m1	0	0	NaN
GmOPR4	SoyZH13_06G015600.m1	SoyC08_06G014900.m1	0	0	NaN
GmOPR5	SoyZH13_06GOPR5	SoyC08_06G015000.m1	0.005747154559176853	0
GmOPR6	SoyZH13_11G006900.m1	SoyC08_11G006600.m1	0	0	NaN
GmOPR7	SoyZH13_13G091200.m1	SoyC08_13GOPR7	0	0	NaN
GmOPR8	SoyZH13_13G091300.m1	SoyC08_13GOPR8	0	0.007198615551541712	0
GmOPR9	SoyZH13_13G166901.m1	SoyC08_13G172300.m1	0.0375294957123141	0.04128413686120055	0.9090536599684825
GmOPR10	SoyZH13_14G206000.m1	SoyC08_14G231500.m1	0.003189458346984933	0.006263084413064972	0.5092472233539806
GmOPR11	SoyZH13_15G210100.m1	SoyC08_15G221900.m1	0	0	NaN
GmOPR12	SoyZH13_17GOPR12	SoyC08_17GOPR12	0	0.0034423468348301726	0
GmOPR13	SoyZH13_17GOPR13	SoyC08_17GOPR13	0	0	NaN
GmOPR14	SoyZH13_17G198600.m2	SoyC08_17G205100.m1	0.0011831988255587662	0
GmOPR15	SoyZH13_19G051600.m1	SoyC08_19G059200.m1	0.00120036036426305	0.0038375523444133166	0.3127932224847764
GmOPR1	SoyZH13_01GOPR1	SoyC09_01GOPR1	0.002688174920861371	0
GmOPR2	SoyZH13_01G217200.m1	SoyC09_01GOPR2	0	0.0035170052725395444	0
GmOPR3	SoyZH13_04G162802.m1	SoyC09_04G185800.m1	0	0	NaN
GmOPR4	SoyZH13_06G015600.m1	SoyC09_06G014700.m1	0	0	NaN
GmOPR5	SoyZH13_06GOPR5	SoyC09_06GOPR5	0.005747154559176853	0
GmOPR6	SoyZH13_11G006900.m1	SoyC09_11G006900.m1	0.01372547455795097	0.014295223109204561	0.9601441301824288
GmOPR7	SoyZH13_13G091200.m1	SoyC09_13GOPR7	0	0	NaN
GmOPR8	SoyZH13_13G091300.m1	SoyC09_13GOPR8	0	0	NaN
GmOPR9	SoyZH13_13G166901.m1	SoyC09_13G171200.m1	0.003564363144385391	0.003896112657828017	0.9148511497027481
GmOPR10	SoyZH13_14G206000.m1	SoyC09_14G230300.m1	0	0	NaN
GmOPR11	SoyZH13_15G210100.m1	SoyC09_15G221100.m1	0	0.007931336307237549	0
GmOPR12	SoyZH13_17GOPR12	SoyC09_17GOPR12	0	0.0034423468348301726	0
GmOPR13	SoyZH13_17GOPR13	SoyC09_17GOPR13	0	0	NaN
GmOPR14	SoyZH13_17G198600.m2	SoyC09_17G204600.m1	0.03670819443479943	0.02489311469381058	1.4746324389822763
GmOPR15	SoyZH13_19G051600.m1	SoyC09_19G058400.m1	0.00120036036426305	0.0038375523444133166	0.3127932224847764
GmOPR1	SoyZH13_01GOPR1	SoyC10_01GOPR1	0.002688174920861371	0
GmOPR2	SoyZH13_01G217200.m1	SoyC10_01GOPR2	0	0.0035170052725395444	0
GmOPR3	SoyZH13_04G162802.m1	SoyC10_04G187800.m1	0	0	NaN
GmOPR4	SoyZH13_06G015600.m1	SoyC10_06G015100.m1	0	0	NaN
GmOPR5	SoyZH13_06GOPR5	SoyC10_06GOPR5	0.005747154559176853	0
GmOPR6	SoyZH13_11G006900.m1	SoyC10_11G006900.m1	0.01372547455795097	0.014295223109204561	0.9601441301824288
GmOPR7	SoyZH13_13G091200.m1	SoyC10_13GOPR7	0	0	NaN
GmOPR8	SoyZH13_13G091300.m1	SoyC10_13GOPR8	0	0	NaN
GmOPR9	SoyZH13_13G166901.m1	SoyC10_13G171400.m1	0.003565069101320598	0
GmOPR10	SoyZH13_14G206000.m1	SoyC10_14G229800.m1	0	0	NaN
GmOPR11	SoyZH13_15G210100.m1	SoyC10_15G222900.m1	0	0.007931336307237549	0
GmOPR12	SoyZH13_17GOPR12	SoyC10_17GOPR12	0.001086759835142067	0
GmOPR13	SoyZH13_17GOPR13	SoyC10_17GOPR13	0	0	NaN
GmOPR14	SoyZH13_17G198600.m2	SoyC10_17G203200.m1	0	0	NaN
GmOPR15	SoyZH13_19G051600.m1	SoyC10_19G058200.m1	0.00120036036426305	0.0038375523444133166	0.3127932224847764
GmOPR1	SoyZH13_01GOPR1	SoyC11_01GOPR1	0.002688174920861371	0
GmOPR2	SoyZH13_01G217200.m1	SoyC11_01GOPR2	0	0.0035170052725395444	0
GmOPR3	SoyZH13_04G162802.m1	SoyC11_04G185400.m1	0	0	NaN
GmOPR4	SoyZH13_06G015600.m1	SoyC11_06GOPR4	0	0.003843698355191429	0
GmOPR5	SoyZH13_06GOPR5	SoyC11_06GOPR5	0.005747154559176853	0
GmOPR6	SoyZH13_11G006900.m1	SoyC11_11G006700.m1	0.007654348051742812	0.0030272493168453612	2.5284828735940597
GmOPR7	SoyZH13_13G091200.m1	SoyC11_13GOPR7	0	0	NaN
GmOPR8	SoyZH13_13G091300.m1	SoyC11_13GOPR8	0	0.007198615551541712	0
GmOPR9	SoyZH13_13G166901.m1	SoyC11_13G172000.m1	0.003565069101320598	0
GmOPR10	SoyZH13_14G206000.m1	SoyC11_14G232700.m1	0	0	NaN
GmOPR11	SoyZH13_15G210100.m1	SoyC11_15G222800.m1	0.011907637117929033	0.017279381999906328	0.6891240160089976
GmOPR12	SoyZH13_17GOPR12	SoyC11_17GOPR12	0	0	NaN
GmOPR13	SoyZH13_17GOPR13	SoyC11_17GOPR13	0	0	NaN
GmOPR14	SoyZH13_17G198600.m2	SoyC11_17G204400.m1	0	0	NaN
GmOPR15	SoyZH13_19G051600.m1	SoyC11_19G059400.m1	0.00120036036426305	0.0038375523444133166	0.3127932224847764
GmOPR1	SoyZH13_01GOPR1	SoyC12_01GOPR1	0.002688174920861371	0
GmOPR2	SoyZH13_01G217200.m1	SoyC12_01GOPR2	0	0.0035170052725395444	0
GmOPR3	SoyZH13_04G162802.m1	SoyC12_04G185500.m1	0	0	NaN
GmOPR4	SoyZH13_06G015600.m1	SoyC12_06G015300.m1	0	0.0038192316777844936	0
GmOPR5	SoyZH13_06GOPR5	SoyC12_06GOPR5	0.005747154559176853	0
GmOPR6	SoyZH13_11G006900.m1	SoyC12_11G007000.m1	0	0	NaN
GmOPR7	SoyZH13_13G091200.m1	SoyC12_13GOPR7	0	0	NaN
GmOPR8	SoyZH13_13G091300.m1	SoyC12_13GOPR8	0	0.007198615551541712	0
GmOPR9	SoyZH13_13G166901.m1	SoyC12_13G173200.m1	0.003565069101320598	0
GmOPR10	SoyZH13_14G206000.m1	SoyC12_14G228900.m2	0	0	NaN
GmOPR11	SoyZH13_15G210100.m1	SoyC12_15G222600.m1	0	0.007931336307237549	0
GmOPR12	SoyZH13_17GOPR12	SoyC12_17GOPR12	0	0.0034423468348301726	0
GmOPR13	SoyZH13_17GOPR13	SoyC12_17GOPR13	0	0	NaN
GmOPR14	SoyZH13_17G198600.m2	SoyC12_17G204700.m1	0.03670819443479943	0.02489311469381058	1.4746324389822763
GmOPR15	SoyZH13_19G051600.m1	SoyC12_19G059100.m2	0	0	NaN
GmOPR1	SoyZH13_01GOPR1	SoyC13_01G252100.m1	0.002688174920861371	0
GmOPR2	SoyZH13_01G217200.m1	SoyC13_01G252300.m2	0	0.0035170052725395444	0
GmOPR3	SoyZH13_04G162802.m1	SoyC13_04G191300.m1	0	0	NaN
GmOPR4	SoyZH13_06G015600.m1	SoyC13_06G015500.m1	0	0	NaN
GmOPR5	SoyZH13_06GOPR5	SoyC13_06G015600.m1	0	0	NaN
GmOPR6	SoyZH13_11G006900.m1	SoyC13_11G007100.m1	0	0	NaN
GmOPR7	SoyZH13_13G091200.m1	SoyC13_13GOPR7	0.0109750821402206	0.013562756574971514	0.8092073377232055
GmOPR8	SoyZH13_13G091300.m1	SoyC13_13GOPR8	0	0.0074212108285909816	0
GmOPR9	SoyZH13_13G166901.m1	SoyC13_13G187500.m1	0.0024844743216421387	0
GmOPR10	SoyZH13_14G206000.m1	SoyC13_14G238700.m1	0	0	NaN
GmOPR11	SoyZH13_15G210100.m1	SoyC13_15G233700.m1	0	0.007931336307237549	0
GmOPR12	SoyZH13_17GOPR12	SoyC13_17G049000.m1	0	0.003618824873817681	0
GmOPR13	SoyZH13_17GOPR13	SoyC13_17G049100.m1	0	0	NaN
GmOPR14	SoyZH13_17G198600.m2	SoyC13_17G209000.m1	0.03670819443479943	0.02489311469381058	1.4746324389822763
GmOPR15	SoyZH13_19G051600.m1	SoyC13_19G060500.m1	0	0	NaN
GmOPR1	SoyZH13_01GOPR1	SoyC14_01G249400.m1	0.002688174920861371	0
GmOPR2	SoyZH13_01G217200.m1	SoyC14_01G249600.m1	0	0.0035170052725395444	0
GmOPR3	SoyZH13_04G162802.m1	SoyC14_04G187800.m1	0	0	NaN
GmOPR4	SoyZH13_06G015600.m1	SoyC14_06G014800.m1	0	0	NaN
GmOPR5	SoyZH13_06GOPR5	SoyC14_06G014900.m1	0.005747154559176853	0
GmOPR6	SoyZH13_11G006900.m1	SoyC14_11G006600.m3	0.03157145196547913	0.022069430495246647	1.4305512764490702
GmOPR7	SoyZH13_13G091200.m1	SoyC14_13GOPR7	0	0	NaN
GmOPR8	SoyZH13_13G091300.m1	SoyC14_13GOPR8	0	0.007198615551541712	0
GmOPR9	SoyZH13_13G166901.m1	SoyC14_13G170600.m1	0.02630952548288098	0.028865574739384302	0.9114499094654838
GmOPR10	SoyZH13_14G206000.m1	SoyC14_14G230200.m1	0	0	NaN
GmOPR11	SoyZH13_15G210100.m1	SoyC14_15G222300.m1	0	0.007931336307237549	0
GmOPR12	SoyZH13_17GOPR12	SoyC14_17GOPR12	0	0.0034423468348301726	0
GmOPR13	SoyZH13_17GOPR13	SoyC14_17GOPR13	0	0	NaN
GmOPR14	SoyZH13_17G198600.m2	SoyC14_17G202900.m1	0.034501632037515634	0.02359466101509723	1.4622643663089498
GmOPR15	SoyZH13_19G051600.m1	SoyC14_19G058700.m1	0	0	NaN
GmOPR1	SoyZH13_01GOPR1	SoyL01_01GOPR1	0.002688174920861371	0
GmOPR2	SoyZH13_01G217200.m1	SoyL01_01GOPR2	0.001160766337332137	0.003729031920819466	0.31127819819709535
GmOPR3	SoyZH13_04G162802.m1	SoyL01_04G182600.m1	0	0	NaN
GmOPR4	SoyZH13_06G015600.m1	SoyL01_06GOPR4	0.008025043128184643	0.022125498297523406	0.3627056448750317
GmOPR5	SoyZH13_06GOPR5	SoyL01_06GOPR5	0.005747154559176853	0
GmOPR6	SoyZH13_11G006900.m1	SoyL01_11G006900.m1	0	0	NaN
GmOPR7	SoyZH13_13G091200.m1	SoyL01_13GOPR7	0	0	NaN
GmOPR8	SoyZH13_13G091300.m1	SoyL01_13GOPR8	0	0	NaN
GmOPR9	SoyZH13_13G166901.m1	SoyL01_13G170900.m1	0.003565069101320598	0
GmOPR10	SoyZH13_14G206000.m1	SoyL01_14G231500.m1	0	0.0036540876180003214	0
GmOPR11	SoyZH13_15G210100.m1	SoyL01_15G221700.m1	0	0	NaN
GmOPR12	SoyZH13_17GOPR12	SoyL01_17GOPR12	0	0	NaN
GmOPR13	SoyZH13_17GOPR13	SoyL01_17GOPR13	0.027111707160282956	0.047312230656070396	0.5730380238752152
GmOPR14	SoyZH13_17G198600.m2	SoyL01_17G202900.m1	0.0011831988255587662	0
GmOPR15	SoyZH13_19G051600.m1	SoyL01_19G059800.m1	0	0	NaN
GmOPR1	SoyZH13_01GOPR1	SoyL02_01G248400.m1	0.002688174920861371	0
GmOPR2	SoyZH13_01G217200.m1	SoyL02_01G248600.m1	0	0.0035170052725395444	0
GmOPR3	SoyZH13_04G162802.m1	SoyL02_04G187500.m1	0	0	NaN
GmOPR4	SoyZH13_06G015600.m1	SoyL02_06GOPR4	0.12304849993868258	0.2642971049834519	0.4655688526985071
GmOPR5	SoyZH13_06GOPR5	SoyL02_06GOPR5	0.09255231532588748	0.13266421839670237	0.6976433920496233
GmOPR6	SoyZH13_11G006900.m1	SoyL02_11G007200.m1	0	0	NaN
GmOPR7	SoyZH13_13G091200.m1	SoyL02_13GOPR7	0.04292593510229943	0.042006510051193546	1.021887680028295
GmOPR8	SoyZH13_13G091300.m1	SoyL02_13GOPR8	0.0189832272144779	0.02345945681541907	0.8091929563348158
GmOPR9	SoyZH13_13G166901.m1	SoyL02_13G173600.m1	0.003565069101320598	0
GmOPR10	SoyZH13_14G206000.m1	SoyL02_14G231700.m1	0	0.007326065577155304	0
GmOPR11	SoyZH13_15G210100.m1	SoyL02_15G219500.m1	0	0	NaN
GmOPR12	SoyZH13_17GOPR12	SoyL02_17GOPR12	0	0.0034423468348301726	0
GmOPR13	SoyZH13_17GOPR13	SoyL02_17GOPR13	0	0	NaN
GmOPR14	SoyZH13_17G198600.m2	SoyL02_17G203100.m1	0.001638002289089416	0
GmOPR15	SoyZH13_19G051600.m1	SoyL02_19G058900.m2	0.00120036036426305	0.0038375523444133166	0.3127932224847764
GmOPR1	SoyZH13_01GOPR1	SoyL03_01G246600.m1	0.002688174920861371	0
GmOPR2	SoyZH13_01G217200.m1	SoyL03_01G246800.m2	0	0.0035170052725395444	0
GmOPR3	SoyZH13_04G162802.m1	SoyL03_04G188600.m1	0	0	NaN
GmOPR4	SoyZH13_06G015600.m1	SoyL03_06G017400.m1	0	0	NaN
GmOPR5	SoyZH13_06GOPR5	SoyL03_06GOPR5	0	0	NaN
GmOPR6	SoyZH13_11G006900.m1	SoyL03_11G007300.m1	0.0011869438679126352	0
GmOPR7	SoyZH13_13G091200.m1	SoyL03_13GOPR7	0	0	NaN
GmOPR8	SoyZH13_13G091300.m1	SoyL03_13GOPR8	0	0	NaN
GmOPR9	SoyZH13_13G166901.m1	SoyL03_13G172100.m1	0.003777552581964342	0
GmOPR10	SoyZH13_14G206000.m1	SoyL03_14G228600.m1	0	0	NaN
GmOPR11	SoyZH13_15G210100.m1	SoyL03_15G220400.m1	0	0.003955183853202694	0
GmOPR12	SoyZH13_17GOPR12	SoyL03_17GOPR12	0	0	NaN
GmOPR13	SoyZH13_17GOPR13	SoyL03_17GOPR13	0	0	NaN
GmOPR14	SoyZH13_17G198600.m2	SoyL03_17G201400.m1	0.03670819443479943	0.02489311469381058	1.4746324389822763
GmOPR15	SoyZH13_19G051600.m1	SoyL03_19G058400.m1	0.00120036036426305	0.0038375523444133166	0.3127932224847764
GmOPR2	SoyZH13_01G217200.m1	SoyL04_01G253800.m1	0.023662555502381444	0.029848229632023382	0.7927624450126352
GmOPR3	SoyZH13_04G162802.m1	SoyL04_04G195100.m1	0	0	NaN
GmOPR4	SoyZH13_06G015600.m1	SoyL04_06G015200.m1	0	0	NaN
GmOPR5	SoyZH13_06GOPR5	SoyL04_06G015300.m1	0	0	NaN
GmOPR6	SoyZH13_11G006900.m1	SoyL04_11G007200.m1	0	0	NaN
GmOPR7	SoyZH13_13G091200.m1	SoyL04_13G105700.m1	0	0	NaN
GmOPR8	SoyZH13_13G091300.m1	SoyL04_13G105800.m1	0	0	NaN
GmOPR9	SoyZH13_13G166901.m1	SoyL04_13G184600.m1	0.003564363144385391	0.003896112657828017	0.9148511497027481
GmOPR10	SoyZH13_14G206000.m1	SoyL04_14G238400.m1	0	0	NaN
GmOPR11	SoyZH13_15G210100.m1	SoyL04_15G227500.m1	0	0	NaN
GmOPR12	SoyZH13_17GOPR12	SoyL04_17G046800.m1	0	0.003618824873817681	0
GmOPR13	SoyZH13_17GOPR13	SoyL04_17G046900.m1	0	0	NaN
GmOPR14	SoyZH13_17G198600.m2	SoyL04_17G206800.m1	0.0011831988255587662	0
GmOPR15	SoyZH13_19G051600.m1	SoyL04_19G061800.m1	0	0	NaN
GmOPR1	SoyZH13_01GOPR1	SoyL05_01G246600.m1	0.002688174920861371	0
GmOPR2	SoyZH13_01G217200.m1	SoyL05_01G246800.m1	0.001086759835142067	0.003514944922128854	0.3091826071868751
GmOPR3	SoyZH13_04G162802.m1	SoyL05_04G185700.m1	0	0	NaN
GmOPR4	SoyZH13_06G015600.m1	SoyL05_06GOPR4	0.027244766345187604	0.05703459599178825	0.47768842526929206
GmOPR5	SoyZH13_06GOPR5	SoyL05_06GOPR5	0.005747154559176853	0
GmOPR6	SoyZH13_11G006900.m1	SoyL05_11G006800.m1	0	0	NaN
GmOPR7	SoyZH13_13G091200.m1	SoyL05_13GOPR7	0	0	NaN
GmOPR8	SoyZH13_13G091300.m1	SoyL05_13GOPR8	0	0	NaN
GmOPR9	SoyZH13_13G166901.m1	SoyL05_13G171700.m1	0.003565069101320598	0
GmOPR10	SoyZH13_14G206000.m1	SoyL05_14G230000.m2	0	0.007604627889329628	0
GmOPR11	SoyZH13_15G210100.m1	SoyL05_15G221000.m1	0	0	NaN
GmOPR12	SoyZH13_17GOPR12	SoyL05_17GOPR12	0	0.0034423468348301726	0
GmOPR13	SoyZH13_17GOPR13	SoyL05_17GOPR13	0	0	NaN
GmOPR14	SoyZH13_17G198600.m2	SoyL05_17G202900.m1	0	0	NaN
GmOPR15	SoyZH13_19G051600.m1	SoyL05_19G060000.m1	0	0	NaN
GmOPR2	SoyZH13_01G217200.m1	SoyL06_01GOPR2	0.07206611519620676	0.09607078043559286	0.7501356278095487
GmOPR3	SoyZH13_04G162802.m1	SoyL06_04G191800.m1	0	0	NaN
GmOPR4	SoyZH13_06G015600.m1	SoyL06_06G015200.m1	0	0	NaN
GmOPR5	SoyZH13_06GOPR5	SoyL06_06GOPR5	0	0	NaN
GmOPR6	SoyZH13_11G006900.m1	SoyL06_11G006800.m1	0.0011869438679126352	0
GmOPR7	SoyZH13_13G091200.m1	SoyL06_13GOPR7	0	0	NaN
GmOPR8	SoyZH13_13G091300.m1	SoyL06_13GOPR8	0	0.007198615551541712	0
GmOPR9	SoyZH13_13G166901.m1	SoyL06_13G180700.m1	0.003565069101320598	0
GmOPR10	SoyZH13_14G206000.m1	SoyL06_14G234900.m1	0	0	NaN
GmOPR11	SoyZH13_15G210100.m1	SoyL06_15G224800.m1	0	0.007931336307237549	0
GmOPR12	SoyZH13_17GOPR12	SoyL06_17GOPR12	0.001086759835142067	0
GmOPR13	SoyZH13_17GOPR13	SoyL06_17GOPR13	0	0	NaN
GmOPR14	SoyZH13_17G198600.m2	SoyL06_17G207000.m1	0.0011831988255587662	0
GmOPR15	SoyZH13_19G051600.m1	SoyL06_19G061600.m1	0	0	NaN
GmOPR1	SoyZH13_01GOPR1	SoyL07_01G252000.m1	0.002688174920861371	0
GmOPR2	SoyZH13_01G217200.m1	SoyL07_01G252200.m1	0.06423459127269637	0.08261268238124107	0.7775391068439895
GmOPR3	SoyZH13_04G162802.m1	SoyL07_04G191800.m1	0	0	NaN
GmOPR4	SoyZH13_06G015600.m1	SoyL07_06G015500.m1	0	0	NaN
GmOPR5	SoyZH13_06GOPR5	SoyL07_06G015600.m1	0	0	NaN
GmOPR6	SoyZH13_11G006900.m1	SoyL07_11G007300.m1	0.0096159904960532	0.014244569704595332	0.6750635993554132
GmOPR7	SoyZH13_13G091200.m1	SoyL07_13G101900.m1	0	0	NaN
GmOPR8	SoyZH13_13G091300.m1	SoyL07_13G102000.m1	0	0.007198615551541712	0
GmOPR9	SoyZH13_13G166901.m1	SoyL07_13G180700.m1	0.003565069101320598	0
GmOPR10	SoyZH13_14G206000.m1	SoyL07_14G236700.m2	0	0	NaN
GmOPR11	SoyZH13_15G210100.m1	SoyL07_15G232800.m1	0	0.007931336307237549	0
GmOPR12	SoyZH13_17GOPR12	SoyL07_17G049100.m1	0.0011556242656167535	0
GmOPR13	SoyZH13_17GOPR13	SoyL07_17G049200.m1	0	0	NaN
GmOPR14	SoyZH13_17G198600.m2	SoyL07_17G210200.m1	0.03670819443479943	0.02489311469381058	1.4746324389822763
GmOPR15	SoyZH13_19G051600.m1	SoyL07_19G060900.m2	0	0	NaN
GmOPR1	SoyZH13_01GOPR1	SoyL08_01G251600.m1	0.002688174920861371	0
GmOPR2	SoyZH13_01G217200.m1	SoyL08_01G251800.m1	0	0.0035170052725395444	0
GmOPR3	SoyZH13_04G162802.m1	SoyL08_04G191000.m1	0	0	NaN
GmOPR4	SoyZH13_06G015600.m1	SoyL08_06G015200.m1	0	0	NaN
GmOPR5	SoyZH13_06GOPR5	SoyL08_06G015300.m1	0.005747154559176853	0
GmOPR6	SoyZH13_11G006900.m1	SoyL08_11G006800.m1	0	0	NaN
GmOPR7	SoyZH13_13G091200.m1	SoyL08_13GOPR7	0	0	NaN
GmOPR8	SoyZH13_13G091300.m1	SoyL08_13GOPR8	0	0.007198615551541712	0
GmOPR9	SoyZH13_13G166901.m1	SoyL08_13G181600.m1	0.003565069101320598	0
GmOPR10	SoyZH13_14G206000.m1	SoyL08_14G239100.m1	0	0	NaN
GmOPR11	SoyZH13_15G210100.m1	SoyL08_15G232100.m1	0	0	NaN
GmOPR12	SoyZH13_17GOPR12	SoyL08_17GOPR12	0	0.0034423468348301726	0
GmOPR13	SoyZH13_17GOPR13	SoyL08_17GOPR13	0	0	NaN
GmOPR14	SoyZH13_17G198600.m2	SoyL08_17G210900.m1	0.0011831988255587662	0
GmOPR15	SoyZH13_19G051600.m1	SoyL08_19G061700.m1	0.00120036036426305	0.0038375523444133166	0.3127932224847764
GmOPR1	SoyZH13_01GOPR1	SoyL09_01G250100.m1	0.0032715428101243093	0
GmOPR2	SoyZH13_01G217200.m1	SoyL09_01G250300.m1	0	0.0035170052725395444	0
GmOPR3	SoyZH13_04G162802.m1	SoyL09_04G191700.m1	0	0	NaN
GmOPR4	SoyZH13_06G015600.m1	SoyL09_06G015400.m1	0	0.0038192316777844936	0
GmOPR5	SoyZH13_06GOPR5	SoyL09_06G015500.m1	0	0	NaN
GmOPR6	SoyZH13_11G006900.m1	SoyL09_11G006900.m1	0	0	NaN
GmOPR7	SoyZH13_13G091200.m1	SoyL09_13G100100.m1	0	0	NaN
GmOPR8	SoyZH13_13G091300.m1	SoyL09_13G100200.m1	0	0.007198615551541712	0
GmOPR9	SoyZH13_13G166901.m1	SoyL09_13G178100.m1	0.004757201281584906	0
GmOPR10	SoyZH13_14G206000.m1	SoyL09_14G237000.m1	0	0	NaN
GmOPR11	SoyZH13_15G210100.m1	SoyL09_15G230700.m1	0	0.007931336307237549	0
GmOPR12	SoyZH13_17GOPR12	SoyL09_17GOPR12	0	0.0034423468348301726	0
GmOPR13	SoyZH13_17GOPR13	SoyL09_17GOPR13	0	0	NaN
GmOPR14	SoyZH13_17G198600.m2	SoyL09_17G208900.m1	0.03670819443479943	0.02489311469381058	1.4746324389822763
GmOPR15	SoyZH13_19G051600.m1	SoyL09_19G059800.m1	0	0	NaN
GmOPR1	SoyZH13_01GOPR1	SoyW01_01G253600.m1	0	0	NaN
GmOPR2	SoyZH13_01G217200.m1	SoyW01_01G253700.m1	0.0010860713274486004	0.00352216673158079	0.30835318433694897
GmOPR3	SoyZH13_04G162802.m1	SoyW01_04G192150.m1	0.0058422885490001086	0
GmOPR4	SoyZH13_06G015600.m1	SoyW01_06G016200.m1	0	0.0038192316777844936	0
GmOPR5	SoyZH13_06GOPR5	SoyW01_06G016300.m1	0.005747154559176853	0
GmOPR6	SoyZH13_11G006900.m1	SoyW01_11G006800.m1	0.003569310722439942	0
GmOPR7	SoyZH13_13G091200.m1	SoyW01_13G100800.m1	0	0	NaN
GmOPR8	SoyZH13_13G091300.m1	SoyW01_13G100900.m1	0	0.003590671131279592	0
GmOPR9	SoyZH13_13G166901.m1	SoyW01_13G179700.m1	0.003565069101320598	0
GmOPR10	SoyZH13_14G206000.m1	SoyW01_14G237500.m1	0	0.0036540876180003214	0
GmOPR11	SoyZH13_15G210100.m1	SoyW01_15G232700.m1	0	0	NaN
GmOPR12	SoyZH13_17GOPR12	SoyW01_17G051800.m1	0	0	NaN
GmOPR13	SoyZH13_17GOPR13	SoyW01_17G051900.m1	0	0.003405227189087239	0
GmOPR14	SoyZH13_17G198600.m2	SoyW01_17G213600.m1	0.0011831988255587662	0
GmOPR15	SoyZH13_19G051600.m1	SoyW01_19G061100.m1	0	0	NaN
GmOPR1	SoyZH13_01GOPR1	SoyW02_01G250800.m1	0.002688174920861371	0
GmOPR2	SoyZH13_01G217200.m1	SoyW02_01G251000.m1	0	0.0035170052725395444	0
GmOPR3	SoyZH13_04G162802.m1	SoyW02_04G185400.m1	0.0058422885490001086	0
GmOPR4	SoyZH13_06G015600.m1	SoyW02_06G015000.m1	0	0.0038192316777844936	0
GmOPR5	SoyZH13_06GOPR5	SoyW02_06GOPR5	0.005747154559176853	0
GmOPR6	SoyZH13_11G006900.m1	SoyW02_11G210200.m1	0	0	NaN
GmOPR7	SoyZH13_13G091200.m1	SoyW02_13GOPR7	0	0	NaN
GmOPR8	SoyZH13_13G091300.m1	SoyW02_13GOPR8	0	0	NaN
GmOPR9	SoyZH13_13G166901.m1	SoyW02_11G030900.m1	0.003565069101320598	0
GmOPR10	SoyZH13_14G206000.m1	SoyW02_14G233900.m1	0	0.007416624096935399	0
GmOPR11	SoyZH13_15G210100.m1	SoyW02_15G222500.m1	0	0.007928716061427952	0
GmOPR12	SoyZH13_17GOPR12	SoyW02_17GOPR12	0.001086759835142067	0
GmOPR13	SoyZH13_17GOPR13	SoyW02_17GOPR13	0	0.003405227189087239	0
GmOPR14	SoyZH13_17G198600.m2	SoyW02_17G202000.m2	0.0011831988255587662	0
GmOPR15	SoyZH13_19G051600.m1	SoyW02_19G057800.m1	0.00120036036426305	0.0038375523444133166	0.3127932224847764
GmOPR1	SoyZH13_01GOPR1	SoyW03_01G254300.m1	0	0	NaN
GmOPR2	SoyZH13_01G217200.m1	SoyW03_01G254500.m1	0.0010860713274486004	0.00352216673158079	0.30835318433694897
GmOPR3	SoyZH13_04G162802.m1	SoyW03_04G195400.m1	0	0	NaN
GmOPR4	SoyZH13_06G015600.m1	SoyW03_06G015700.m1	0	0.0038192316777844936	0
GmOPR5	SoyZH13_06GOPR5	SoyW03_06G015800.m1	0.005747154559176853	0
GmOPR6	SoyZH13_11G006900.m1	SoyW03_11G006900.m1	0	0	NaN
GmOPR7	SoyZH13_13G091200.m1	SoyW03_13G105300.m1	0	0	NaN
GmOPR8	SoyZH13_13G091300.m1	SoyW03_13G105400.m1	0	0.003590671131279592	0
GmOPR9	SoyZH13_13G166901.m1	SoyW03_13G184700.m1	0.003777552581964342	0
GmOPR10	SoyZH13_14G206000.m1	SoyW03_14G244200.m1	0	0	NaN
GmOPR11	SoyZH13_15G210100.m1	SoyW03_15G235800.m1	0	0	NaN
GmOPR12	SoyZH13_17GOPR12	SoyW03_17G048200.m1	0	0	NaN
GmOPR13	SoyZH13_17GOPR13	SoyW03_17G048300.m1	0	0	NaN
GmOPR14	SoyZH13_17G198600.m2	SoyW03_17G210900.m2	0.0011831988255587662	0
GmOPR15	SoyZH13_19G051600.m1	SoyW03_19G061900.m1	0.00120036036426305	0.0038375523444133166	0.3127932224847764

## Sheet: Table S6
Table S6 Cis-element analyses of the GmOPR gene promoter regions
Gene Name	Gene ID	Cis-acting Element ID	Sequence	Starting Postion (bp)	Length (bp)	Strand	Source	Predicted Cis-element	Type
GmOPR1	Glyma.01G235450.1.Wm82.a4.v1	CAT-box	GCCACT	473	6	+	Arabidopsis thaliana	cis-acting regulatory element related to meristem expression	growth and development
GmOPR2	Glyma.01G235600.1.Wm82.a4.v1	GCN4_motif	TGAGTCA	849	7	+	Oryza sativa	cis-regulatory element involved in endosperm expression	growth and development
GmOPR5	Glyma.06GOPR5	AACA_motif	TAACAAACTCCA	304	11	+	Oryza sativa	involved in endosperm-specific negative expression	growth and development
GmOPR7	Glyma.13G109700.2.Wm82.a4.v1	HD-Zip 1	CAAT(A/T)ATTG	1914	8.5	-	Arabidopsis thaliana	element involved in differentiation of the palisade mesophyll cells	growth and development
GmOPR8	Glyma.13G109800.1.Wm82.a4.v1	RY-element	CATGCATG	1833	8	-	Helianthus annuus	cis-acting regulatory element involved in seed-specific regulation	growth and development
GmOPR8	Glyma.13G109800.1.Wm82.a4.v1	GCN4_motif	TGAGTCA	1396	7	-	Oryza sativa	cis-regulatory element involved in endosperm expression	growth and development
GmOPR9	Glyma.13G186200.1.Wm82.a4.v1	MSA-like	TCCAACGGT	48	9	+	Catharanthus roseus	cis-acting element involved in cell cycle regulation	growth and development
GmOPR9	Glyma.13G186200.1.Wm82.a4.v1	circadian	CAAAGATATC	740	9	+	Lycopersicon esculentum	cis-acting regulatory element involved in circadian control	growth and development
GmOPR9	Glyma.13G186200.1.Wm82.a4.v1	RY-element	CATGCATG	1266	8	-	Helianthus annuus	cis-acting regulatory element involved in seed-specific regulation	growth and development
GmOPR9	Glyma.13G186200.1.Wm82.a4.v1	CAT-box	GCCACT	218	6	-	Arabidopsis thaliana	cis-acting regulatory element related to meristem expression	growth and development
GmOPR9	Glyma.13G186200.1.Wm82.a4.v1	GCN4_motif	TGAGTCA	1332	7	-	Oryza sativa	cis-regulatory element involved in endosperm expression	growth and development
GmOPR11	Glyma.15G223900.1.Wm82.a4.v1	RY-element	CATGCATG	506	8	+	Helianthus annuus	cis-acting regulatory element involved in seed-specific regulation	growth and development
GmOPR12	Glyma.17G049900.1.Wm82.a4.v1	RY-element	CATGCATG	1811	8	-	Helianthus annuus	cis-acting regulatory element involved in seed-specific regulation	growth and development
GmOPR13	Glyma.17G050000.1.Wm82.a4.v1	CAT-box	GCCACT	419	6	-	Arabidopsis thaliana	cis-acting regulatory element related to meristem expression	growth and development
GmOPR14	Glyma.17G209900.1.Wm82.a4.v1	CAT-box	GCCACT	1968	6	-	Arabidopsis thaliana	cis-acting regulatory element related to meristem expression	growth and development
GmOPR15	Glyma.19G057500.1.Wm82.a4.v1	CAT-box	GCCACT	876	6	+	Arabidopsis thaliana	cis-acting regulatory element related to meristem expression	growth and development
GmOPR15	Glyma.19G057500.1.Wm82.a4.v1	CAT-box	GCCACT	1517	6	-	Arabidopsis thaliana	cis-acting regulatory element related to meristem expression	growth and development
GmOPR1	SoyC01_01G245400.m1	CAT-box	GCCACT	474	6	+	Arabidopsis thaliana	cis-acting regulatory element related to meristem expression	growth and development
GmOPR2	SoyC01_01G245600.m1	GCN4_motif	TGAGTCA	851	7	+	Oryza sativa	cis-regulatory element involved in endosperm expression	growth and development
GmOPR3	SoyC01_04G187200.m1	circadian	CAAAGATATC	766	9	-	Lycopersicon esculentum	cis-acting regulatory element involved in circadian control	growth and development
GmOPR5	SoyC01_06GOPR5	AACA_motif	TAACAAACTCCA	304	11	+	Oryza sativa	involved in endosperm-specific negative expression	growth and development
GmOPR7	SoyC01_13GOPR7	HD-Zip 1	CAAT(A/T)ATTG	567	8.5	+	Arabidopsis thaliana	element involved in differentiation of the palisade mesophyll cells	growth and development
GmOPR8	SoyC01_13GOPR8	RY-element	CATGCATG	1833	8	-	Helianthus annuus	cis-acting regulatory element involved in seed-specific regulation	growth and development
GmOPR8	SoyC01_13GOPR8	GCN4_motif	TGAGTCA	1397	7	-	Oryza sativa	cis-regulatory element involved in endosperm expression	growth and development
GmOPR9	SoyC01_13GOPR9	circadian	CAAAGATATC	35	9	+	Lycopersicon esculentum	cis-acting regulatory element involved in circadian control	growth and development
GmOPR9	SoyC01_13GOPR9	CAT-box	GCCACT	1604	6	+	Arabidopsis thaliana	cis-acting regulatory element related to meristem expression	growth and development
GmOPR11	SoyC01_15G222300.m1	RY-element	CATGCATG	509	8	+	Helianthus annuus	cis-acting regulatory element involved in seed-specific regulation	growth and development
GmOPR14	SoyC01_17G204200.m1	CAT-box	GCCACT	2009	6	-	Arabidopsis thaliana	cis-acting regulatory element related to meristem expression	growth and development
GmOPR12	SoyC01_17GOPR12	RY-element	CATGCATG	1811	8	-	Helianthus annuus	cis-acting regulatory element involved in seed-specific regulation	growth and development
GmOPR13	SoyC01_17GOPR13	CAT-box	GCCACT	421	6	-	Arabidopsis thaliana	cis-acting regulatory element related to meristem expression	growth and development
GmOPR15	SoyC01_19G061200.m1	CAT-box	GCCACT	876	6	+	Arabidopsis thaliana	cis-acting regulatory element related to meristem expression	growth and development
GmOPR15	SoyC01_19G061200.m1	CAT-box	GCCACT	1517	6	-	Arabidopsis thaliana	cis-acting regulatory element related to meristem expression	growth and development
GmOPR1	SoyC02_01GOPR1	CAT-box	GCCACT	473	6	+	Arabidopsis thaliana	cis-acting regulatory element related to meristem expression	growth and development
GmOPR2	SoyC02_01GOPR2	GCN4_motif	TGAGTCA	851	7	+	Oryza sativa	cis-regulatory element involved in endosperm expression	growth and development
GmOPR3	SoyC02_04G188600.m1	circadian	CAAAGATATC	766	9	-	Lycopersicon esculentum	cis-acting regulatory element involved in circadian control	growth and development
GmOPR5	SoyC02_06GOPR5	AACA_motif	TAACAAACTCCA	322	11	+	Oryza sativa	involved in endosperm-specific negative expression	growth and development
GmOPR7	SoyC02_13G095900.m1	HD-Zip 1	CAAT(A/T)ATTG	1914	8.5	-	Arabidopsis thaliana	element involved in differentiation of the palisade mesophyll cells	growth and development
GmOPR8	SoyC02_13GOPR8	RY-element	CATGCATG	1792	8	-	Helianthus annuus	cis-acting regulatory element involved in seed-specific regulation	growth and development
GmOPR8	SoyC02_13GOPR8	GCN4_motif	TGAGTCA	1355	7	-	Oryza sativa	cis-regulatory element involved in endosperm expression	growth and development
GmOPR9	SoyC02_13GOPR9	CAT-box	GCCACT	426	6	+	Arabidopsis thaliana	cis-acting regulatory element related to meristem expression	growth and development
GmOPR9	SoyC02_13GOPR9	CAT-box	GCCACT	878	6	+	Arabidopsis thaliana	cis-acting regulatory element related to meristem expression	growth and development
GmOPR9	SoyC02_13GOPR9	CAT-box	GCCACT	1447	6	-	Arabidopsis thaliana	cis-acting regulatory element related to meristem expression	growth and development
GmOPR9	SoyC02_13GOPR9	GCN4_motif	TGAGTCA	1905	7	+	Oryza sativa	cis-regulatory element involved in endosperm expression	growth and development
GmOPR11	SoyC02_15GOPR11	RY-element	CATGCATG	507	8	+	Helianthus annuus	cis-acting regulatory element involved in seed-specific regulation	growth and development
GmOPR14	SoyC02_17G203300.m2	CAT-box	GCCACT	2009	6	-	Arabidopsis thaliana	cis-acting regulatory element related to meristem expression	growth and development
GmOPR12	SoyC02_17GOPR12	RY-element	CATGCATG	1811	8	-	Helianthus annuus	cis-acting regulatory element involved in seed-specific regulation	growth and development
GmOPR13	SoyC02_17GOPR13	CAT-box	GCCACT	419	6	-	Arabidopsis thaliana	cis-acting regulatory element related to meristem expression	growth and development
GmOPR15	SoyC02_19G058500.m1	CAT-box	GCCACT	877	6	+	Arabidopsis thaliana	cis-acting regulatory element related to meristem expression	growth and development
GmOPR15	SoyC02_19G058500.m1	CAT-box	GCCACT	1518	6	-	Arabidopsis thaliana	cis-acting regulatory element related to meristem expression	growth and development
GmOPR1	SoyC03_01G251200.m1	CAT-box	GCCACT	473	6	+	Arabidopsis thaliana	cis-acting regulatory element related to meristem expression	growth and development
GmOPR2	SoyC03_01G251300.m1	GCN4_motif	TGAGTCA	849	7	+	Oryza sativa	cis-regulatory element involved in endosperm expression	growth and development
GmOPR3	SoyC03_04G189000.m1	circadian	CAAAGATATC	766	9	-	Lycopersicon esculentum	cis-acting regulatory element involved in circadian control	growth and development
GmOPR5	SoyC03_06G015300.m1	AACA_motif	TAACAAACTCCA	314	11	+	Oryza sativa	involved in endosperm-specific negative expression	growth and development
GmOPR8	SoyC03_13G101100.m1	RY-element	CATGCATG	1835	8	-	Helianthus annuus	cis-acting regulatory element involved in seed-specific regulation	growth and development
GmOPR8	SoyC03_13G101100.m1	GCN4_motif	TGAGTCA	1398	7	-	Oryza sativa	cis-regulatory element involved in endosperm expression	growth and development
GmOPR9	SoyC03_13G180200.m1	MSA-like	TCCAACGGT	20	9	+	Catharanthus roseus	cis-acting element involved in cell cycle regulation	growth and development
GmOPR9	SoyC03_13G180200.m1	circadian	CAAAGATATC	711	9	+	Lycopersicon esculentum	cis-acting regulatory element involved in circadian control	growth and development
GmOPR9	SoyC03_13G180200.m1	CAT-box	GCCACT	190	6	-	Arabidopsis thaliana	cis-acting regulatory element related to meristem expression	growth and development
GmOPR7	SoyC03_13GOPR7	HD-Zip 1	CAAT(A/T)ATTG	1914	8.5	-	Arabidopsis thaliana	element involved in differentiation of the palisade mesophyll cells	growth and development
GmOPR11	SoyC03_15G232700.m1	RY-element	CATGCATG	504	8	+	Helianthus annuus	cis-acting regulatory element involved in seed-specific regulation	growth and development
GmOPR12	SoyC03_17G048600.m1	RY-element	CATGCATG	1811	8	-	Helianthus annuus	cis-acting regulatory element involved in seed-specific regulation	growth and development
GmOPR13	SoyC03_17G048700.m1	CAT-box	GCCACT	434	6	-	Arabidopsis thaliana	cis-acting regulatory element related to meristem expression	growth and development
GmOPR14	SoyC03_17G209600.m1	circadian	CAAAGATATC	1115	9	-	Lycopersicon esculentum	cis-acting regulatory element involved in circadian control	growth and development
GmOPR14	SoyC03_17G209600.m1	CAT-box	GCCACT	1903	6	-	Arabidopsis thaliana	cis-acting regulatory element related to meristem expression	growth and development
GmOPR15	SoyC03_19G060500.m1	CAT-box	GCCACT	878	6	+	Arabidopsis thaliana	cis-acting regulatory element related to meristem expression	growth and development
GmOPR15	SoyC03_19G060500.m1	CAT-box	GCCACT	1517	6	-	Arabidopsis thaliana	cis-acting regulatory element related to meristem expression	growth and development
GmOPR1	SoyC04_01G245700.m1	CAT-box	GCCACT	473	6	+	Arabidopsis thaliana	cis-acting regulatory element related to meristem expression	growth and development
GmOPR2	SoyC04_01G245900.m1	GCN4_motif	TGAGTCA	850	7	+	Oryza sativa	cis-regulatory element involved in endosperm expression	growth and development
GmOPR5	SoyC04_06G015000.m1	AACA_motif	TAACAAACTCCA	305	11	+	Oryza sativa	involved in endosperm-specific negative expression	growth and development
GmOPR7	SoyC04_13G100200.m1	HD-Zip 1	CAAT(A/T)ATTG	1914	8.5	-	Arabidopsis thaliana	element involved in differentiation of the palisade mesophyll cells	growth and development
GmOPR8	SoyC04_13G100300.m1	RY-element	CATGCATG	1833	8	-	Helianthus annuus	cis-acting regulatory element involved in seed-specific regulation	growth and development
GmOPR8	SoyC04_13G100300.m1	GCN4_motif	TGAGTCA	1396	7	-	Oryza sativa	cis-regulatory element involved in endosperm expression	growth and development
GmOPR9	SoyC04_13G179200.m1	MSA-like	TCCAACGGT	65	9	+	Catharanthus roseus	cis-acting element involved in cell cycle regulation	growth and development
GmOPR9	SoyC04_13G179200.m1	circadian	CAAAGATATC	757	9	+	Lycopersicon esculentum	cis-acting regulatory element involved in circadian control	growth and development
GmOPR9	SoyC04_13G179200.m1	RY-element	CATGCATG	1266	8	-	Helianthus annuus	cis-acting regulatory element involved in seed-specific regulation	growth and development
GmOPR9	SoyC04_13G179200.m1	CAT-box	GCCACT	235	6	-	Arabidopsis thaliana	cis-acting regulatory element related to meristem expression	growth and development
GmOPR9	SoyC04_13G179200.m1	GCN4_motif	TGAGTCA	1332	7	-	Oryza sativa	cis-regulatory element involved in endosperm expression	growth and development
GmOPR11	SoyC04_15G228900.m1	RY-element	CATGCATG	507	8	+	Helianthus annuus	cis-acting regulatory element involved in seed-specific regulation	growth and development
GmOPR14	SoyC04_17G206200.m1	CAT-box	GCCACT	2009	6	-	Arabidopsis thaliana	cis-acting regulatory element related to meristem expression	growth and development
GmOPR12	SoyC04_17GOPR12	RY-element	CATGCATG	1811	8	-	Helianthus annuus	cis-acting regulatory element involved in seed-specific regulation	growth and development
GmOPR13	SoyC04_17GOPR13	CAT-box	GCCACT	421	6	-	Arabidopsis thaliana	cis-acting regulatory element related to meristem expression	growth and development
GmOPR15	SoyC04_19G059200.m1	CAT-box	GCCACT	875	6	+	Arabidopsis thaliana	cis-acting regulatory element related to meristem expression	growth and development
GmOPR15	SoyC04_19G059200.m1	CAT-box	GCCACT	1517	6	-	Arabidopsis thaliana	cis-acting regulatory element related to meristem expression	growth and development
GmOPR1	SoyC05_01G250300.m1	CAT-box	GCCACT	473	6	+	Arabidopsis thaliana	cis-acting regulatory element related to meristem expression	growth and development
GmOPR2	SoyC05_01G250500.m1	GCN4_motif	TGAGTCA	849	7	+	Oryza sativa	cis-regulatory element involved in endosperm expression	growth and development
GmOPR5	SoyC05_06G016000.m1	AACA_motif	TAACAAACTCCA	304	11	+	Oryza sativa	involved in endosperm-specific negative expression	growth and development
GmOPR7	SoyC05_13G099600.m1	HD-Zip 1	CAAT(A/T)ATTG	1914	8.5	-	Arabidopsis thaliana	element involved in differentiation of the palisade mesophyll cells	growth and development
GmOPR8	SoyC05_13G099700.m1	RY-element	CATGCATG	1833	8	-	Helianthus annuus	cis-acting regulatory element involved in seed-specific regulation	growth and development
GmOPR8	SoyC05_13G099700.m1	GCN4_motif	TGAGTCA	1397	7	-	Oryza sativa	cis-regulatory element involved in endosperm expression	growth and development
GmOPR9	SoyC05_13G179100.m1	MSA-like	TCCAACGGT	55	9	+	Catharanthus roseus	cis-acting element involved in cell cycle regulation	growth and development
GmOPR9	SoyC05_13G179100.m1	circadian	CAAAGATATC	747	9	+	Lycopersicon esculentum	cis-acting regulatory element involved in circadian control	growth and development
GmOPR9	SoyC05_13G179100.m1	CAT-box	GCCACT	225	6	-	Arabidopsis thaliana	cis-acting regulatory element related to meristem expression	growth and development
GmOPR9	SoyC05_13G179100.m1	GCN4_motif	TGAGTCA	1338	7	-	Oryza sativa	cis-regulatory element involved in endosperm expression	growth and development
GmOPR11	SoyC05_15G230200.m1	RY-element	CATGCATG	538	8	+	Helianthus annuus	cis-acting regulatory element involved in seed-specific regulation	growth and development
GmOPR11	SoyC05_15G230200.m1	RY-element	CATGCATG	542	8	+	Helianthus annuus	cis-acting regulatory element involved in seed-specific regulation	growth and development
GmOPR14	SoyC05_17G210000.m1	CAT-box	GCCACT	2009	6	-	Arabidopsis thaliana	cis-acting regulatory element related to meristem expression	growth and development
GmOPR12	SoyC05_17GOPR12	RY-element	CATGCATG	1811	8	-	Helianthus annuus	cis-acting regulatory element involved in seed-specific regulation	growth and development
GmOPR13	SoyC05_17GOPR13	CAT-box	GCCACT	422	6	-	Arabidopsis thaliana	cis-acting regulatory element related to meristem expression	growth and development
GmOPR15	SoyC05_19G061100.m1	CAT-box	GCCACT	877	6	+	Arabidopsis thaliana	cis-acting regulatory element related to meristem expression	growth and development
GmOPR15	SoyC05_19G061100.m1	CAT-box	GCCACT	1517	6	-	Arabidopsis thaliana	cis-acting regulatory element related to meristem expression	growth and development
GmOPR1	SoyC06_01GOPR1	CAT-box	GCCACT	473	6	+	Arabidopsis thaliana	cis-acting regulatory element related to meristem expression	growth and development
GmOPR2	SoyC06_01GOPR2	GCN4_motif	TGAGTCA	851	7	+	Oryza sativa	cis-regulatory element involved in endosperm expression	growth and development
GmOPR5	SoyC06_06GOPR5	AACA_motif	TAACAAACTCCA	303	11	+	Oryza sativa	involved in endosperm-specific negative expression	growth and development
GmOPR9	SoyC06_13G170700.m1	MSA-like	TCCAACGGT	68	9	+	Catharanthus roseus	cis-acting element involved in cell cycle regulation	growth and development
GmOPR9	SoyC06_13G170700.m1	circadian	CAAAGATATC	760	9	+	Lycopersicon esculentum	cis-acting regulatory element involved in circadian control	growth and development
GmOPR9	SoyC06_13G170700.m1	RY-element	CATGCATG	1267	8	-	Helianthus annuus	cis-acting regulatory element involved in seed-specific regulation	growth and development
GmOPR9	SoyC06_13G170700.m1	CAT-box	GCCACT	238	6	-	Arabidopsis thaliana	cis-acting regulatory element related to meristem expression	growth and development
GmOPR9	SoyC06_13G170700.m1	GCN4_motif	TGAGTCA	1333	7	-	Oryza sativa	cis-regulatory element involved in endosperm expression	growth and development
GmOPR7	SoyC06_13GOPR7	HD-Zip 1	CAAT(A/T)ATTG	1914	8.5	-	Arabidopsis thaliana	element involved in differentiation of the palisade mesophyll cells	growth and development
GmOPR8	SoyC06_13GOPR8	RY-element	CATGCATG	1792	8	-	Helianthus annuus	cis-acting regulatory element involved in seed-specific regulation	growth and development
GmOPR8	SoyC06_13GOPR8	GCN4_motif	TGAGTCA	1354	7	-	Oryza sativa	cis-regulatory element involved in endosperm expression	growth and development
GmOPR11	SoyC06_15G223600.m1	RY-element	CATGCATG	537	8	+	Helianthus annuus	cis-acting regulatory element involved in seed-specific regulation	growth and development
GmOPR11	SoyC06_15G223600.m1	RY-element	CATGCATG	541	8	+	Helianthus annuus	cis-acting regulatory element involved in seed-specific regulation	growth and development
GmOPR14	SoyC06_17G204900.m1	CAT-box	GCCACT	2009	6	-	Arabidopsis thaliana	cis-acting regulatory element related to meristem expression	growth and development
GmOPR12	SoyC06_17GOPR12	RY-element	CATGCATG	1811	8	-	Helianthus annuus	cis-acting regulatory element involved in seed-specific regulation	growth and development
GmOPR13	SoyC06_17GOPR13	CAT-box	GCCACT	424	6	-	Arabidopsis thaliana	cis-acting regulatory element related to meristem expression	growth and development
GmOPR15	SoyC06_19G059700.m1	CAT-box	GCCACT	876	6	+	Arabidopsis thaliana	cis-acting regulatory element related to meristem expression	growth and development
GmOPR15	SoyC06_19G059700.m1	CAT-box	GCCACT	1517	6	-	Arabidopsis thaliana	cis-acting regulatory element related to meristem expression	growth and development
GmOPR1	SoyC07_01GOPR1	CAT-box	GCCACT	473	6	+	Arabidopsis thaliana	cis-acting regulatory element related to meristem expression	growth and development
GmOPR2	SoyC07_01GOPR2	GCN4_motif	TGAGTCA	851	7	+	Oryza sativa	cis-regulatory element involved in endosperm expression	growth and development
GmOPR5	SoyC07_06G015200.m1	AACA_motif	TAACAAACTCCA	303	11	+	Oryza sativa	involved in endosperm-specific negative expression	growth and development
GmOPR9	SoyC07_13G172100.m1	MSA-like	TCCAACGGT	72	9	+	Catharanthus roseus	cis-acting element involved in cell cycle regulation	growth and development
GmOPR9	SoyC07_13G172100.m1	circadian	CAAAGATATC	759	9	+	Lycopersicon esculentum	cis-acting regulatory element involved in circadian control	growth and development
GmOPR9	SoyC07_13G172100.m1	RY-element	CATGCATG	1267	8	-	Helianthus annuus	cis-acting regulatory element involved in seed-specific regulation	growth and development
GmOPR9	SoyC07_13G172100.m1	CAT-box	GCCACT	239	6	-	Arabidopsis thaliana	cis-acting regulatory element related to meristem expression	growth and development
GmOPR9	SoyC07_13G172100.m1	GCN4_motif	TGAGTCA	1333	7	-	Oryza sativa	cis-regulatory element involved in endosperm expression	growth and development
GmOPR7	SoyC07_13GOPR7	HD-Zip 1	CAAT(A/T)ATTG	1914	8.5	-	Arabidopsis thaliana	element involved in differentiation of the palisade mesophyll cells	growth and development
GmOPR8	SoyC07_13GOPR8	RY-element	CATGCATG	1833	8	-	Helianthus annuus	cis-acting regulatory element involved in seed-specific regulation	growth and development
GmOPR8	SoyC07_13GOPR8	GCN4_motif	TGAGTCA	1398	7	-	Oryza sativa	cis-regulatory element involved in endosperm expression	growth and development
GmOPR11	SoyC07_15G221000.m1	RY-element	CATGCATG	503	8	+	Helianthus annuus	cis-acting regulatory element involved in seed-specific regulation	growth and development
GmOPR14	SoyC07_17G203700.m1	CAT-box	GCCACT	2009	6	-	Arabidopsis thaliana	cis-acting regulatory element related to meristem expression	growth and development
GmOPR12	SoyC07_17GOPR12	RY-element	CATGCATG	1811	8	-	Helianthus annuus	cis-acting regulatory element involved in seed-specific regulation	growth and development
GmOPR13	SoyC07_17GOPR13	CAT-box	GCCACT	419	6	-	Arabidopsis thaliana	cis-acting regulatory element related to meristem expression	growth and development
GmOPR15	SoyC07_19G059000.m1	CAT-box	GCCACT	876	6	+	Arabidopsis thaliana	cis-acting regulatory element related to meristem expression	growth and development
GmOPR15	SoyC07_19G059000.m1	CAT-box	GCCACT	1517	6	-	Arabidopsis thaliana	cis-acting regulatory element related to meristem expression	growth and development
GmOPR2	SoyC08_01GOPR2	circadian	CAAAGATATC	870	9	-	Lycopersicon esculentum	cis-acting regulatory element involved in circadian control	growth and development
GmOPR2	SoyC08_01GOPR2	GCN4_motif	TGAGTCA	597	7	+	Oryza sativa	cis-regulatory element involved in endosperm expression	growth and development
GmOPR3	SoyC08_04G184400.m1	HD-Zip 1	CAAT(A/T)ATTG	1759	8.5	-	Arabidopsis thaliana	element involved in differentiation of the palisade mesophyll cells	growth and development
GmOPR5	SoyC08_06G015000.m1	AACA_motif	TAACAAACTCCA	305	11	+	Oryza sativa	involved in endosperm-specific negative expression	growth and development
GmOPR9	SoyC08_13G172300.m1	MSA-like	TCCAACGGT	75	9	+	Catharanthus roseus	cis-acting element involved in cell cycle regulation	growth and development
GmOPR9	SoyC08_13G172300.m1	circadian	CAAAGATATC	764	9	+	Lycopersicon esculentum	cis-acting regulatory element involved in circadian control	growth and development
GmOPR9	SoyC08_13G172300.m1	RY-element	CATGCATG	1269	8	-	Helianthus annuus	cis-acting regulatory element involved in seed-specific regulation	growth and development
GmOPR9	SoyC08_13G172300.m1	CAT-box	GCCACT	242	6	-	Arabidopsis thaliana	cis-acting regulatory element related to meristem expression	growth and development
GmOPR9	SoyC08_13G172300.m1	GCN4_motif	TGAGTCA	1335	7	-	Oryza sativa	cis-regulatory element involved in endosperm expression	growth and development
GmOPR7	SoyC08_13GOPR7	HD-Zip 1	CAAT(A/T)ATTG	1914	8.5	-	Arabidopsis thaliana	element involved in differentiation of the palisade mesophyll cells	growth and development
GmOPR8	SoyC08_13GOPR8	RY-element	CATGCATG	1833	8	-	Helianthus annuus	cis-acting regulatory element involved in seed-specific regulation	growth and development
GmOPR8	SoyC08_13GOPR8	GCN4_motif	TGAGTCA	1397	7	-	Oryza sativa	cis-regulatory element involved in endosperm expression	growth and development
GmOPR11	SoyC08_15G221900.m1	RY-element	CATGCATG	539	8	+	Helianthus annuus	cis-acting regulatory element involved in seed-specific regulation	growth and development
GmOPR11	SoyC08_15G221900.m1	RY-element	CATGCATG	543	8	+	Helianthus annuus	cis-acting regulatory element involved in seed-specific regulation	growth and development
GmOPR14	SoyC08_17G205100.m1	CAT-box	GCCACT	2009	6	-	Arabidopsis thaliana	cis-acting regulatory element related to meristem expression	growth and development
GmOPR12	SoyC08_17GOPR12	RY-element	CATGCATG	1811	8	-	Helianthus annuus	cis-acting regulatory element involved in seed-specific regulation	growth and development
GmOPR13	SoyC08_17GOPR13	CAT-box	GCCACT	422	6	-	Arabidopsis thaliana	cis-acting regulatory element related to meristem expression	growth and development
GmOPR15	SoyC08_19G059200.m1	CAT-box	GCCACT	886	6	+	Arabidopsis thaliana	cis-acting regulatory element related to meristem expression	growth and development
GmOPR15	SoyC08_19G059200.m1	CAT-box	GCCACT	1517	6	-	Arabidopsis thaliana	cis-acting regulatory element related to meristem expression	growth and development
GmOPR1	SoyC09_01GOPR1	CAT-box	GCCACT	473	6	+	Arabidopsis thaliana	cis-acting regulatory element related to meristem expression	growth and development
GmOPR2	SoyC09_01GOPR2	GCN4_motif	TGAGTCA	849	7	+	Oryza sativa	cis-regulatory element involved in endosperm expression	growth and development
GmOPR5	SoyC09_06GOPR5	AACA_motif	TAACAAACTCCA	304	11	+	Oryza sativa	involved in endosperm-specific negative expression	growth and development
GmOPR9	SoyC09_13G171200.m1	MSA-like	TCCAACGGT	70	9	+	Catharanthus roseus	cis-acting element involved in cell cycle regulation	growth and development
GmOPR9	SoyC09_13G171200.m1	circadian	CAAAGATATC	762	9	+	Lycopersicon esculentum	cis-acting regulatory element involved in circadian control	growth and development
GmOPR9	SoyC09_13G171200.m1	RY-element	CATGCATG	1271	8	-	Helianthus annuus	cis-acting regulatory element involved in seed-specific regulation	growth and development
GmOPR9	SoyC09_13G171200.m1	CAT-box	GCCACT	240	6	-	Arabidopsis thaliana	cis-acting regulatory element related to meristem expression	growth and development
GmOPR9	SoyC09_13G171200.m1	GCN4_motif	TGAGTCA	1337	7	-	Oryza sativa	cis-regulatory element involved in endosperm expression	growth and development
GmOPR7	SoyC09_13GOPR7	HD-Zip 1	CAAT(A/T)ATTG	1914	8.5	-	Arabidopsis thaliana	element involved in differentiation of the palisade mesophyll cells	growth and development
GmOPR8	SoyC09_13GOPR8	RY-element	CATGCATG	1833	8	-	Helianthus annuus	cis-acting regulatory element involved in seed-specific regulation	growth and development
GmOPR8	SoyC09_13GOPR8	GCN4_motif	TGAGTCA	1396	7	-	Oryza sativa	cis-regulatory element involved in endosperm expression	growth and development
GmOPR11	SoyC09_15G221100.m1	RY-element	CATGCATG	503	8	+	Helianthus annuus	cis-acting regulatory element involved in seed-specific regulation	growth and development
GmOPR14	SoyC09_17G204600.m1	circadian	CAAAGATATC	1121	9	-	Lycopersicon esculentum	cis-acting regulatory element involved in circadian control	growth and development
GmOPR14	SoyC09_17G204600.m1	CAT-box	GCCACT	1903	6	-	Arabidopsis thaliana	cis-acting regulatory element related to meristem expression	growth and development
GmOPR12	SoyC09_17GOPR12	RY-element	CATGCATG	1811	8	-	Helianthus annuus	cis-acting regulatory element involved in seed-specific regulation	growth and development
GmOPR13	SoyC09_17GOPR13	CAT-box	GCCACT	419	6	-	Arabidopsis thaliana	cis-acting regulatory element related to meristem expression	growth and development
GmOPR15	SoyC09_19G058400.m1	CAT-box	GCCACT	876	6	+	Arabidopsis thaliana	cis-acting regulatory element related to meristem expression	growth and development
GmOPR15	SoyC09_19G058400.m1	CAT-box	GCCACT	1517	6	-	Arabidopsis thaliana	cis-acting regulatory element related to meristem expression	growth and development
GmOPR1	SoyC10_01GOPR1	CAT-box	GCCACT	473	6	+	Arabidopsis thaliana	cis-acting regulatory element related to meristem expression	growth and development
GmOPR2	SoyC10_01GOPR2	GCN4_motif	TGAGTCA	849	7	+	Oryza sativa	cis-regulatory element involved in endosperm expression	growth and development
GmOPR5	SoyC10_06GOPR5	AACA_motif	TAACAAACTCCA	304	11	+	Oryza sativa	involved in endosperm-specific negative expression	growth and development
GmOPR9	SoyC10_13G171400.m1	MSA-like	TCCAACGGT	48	9	+	Catharanthus roseus	cis-acting element involved in cell cycle regulation	growth and development
GmOPR9	SoyC10_13G171400.m1	circadian	CAAAGATATC	740	9	+	Lycopersicon esculentum	cis-acting regulatory element involved in circadian control	growth and development
GmOPR9	SoyC10_13G171400.m1	RY-element	CATGCATG	1266	8	-	Helianthus annuus	cis-acting regulatory element involved in seed-specific regulation	growth and development
GmOPR9	SoyC10_13G171400.m1	CAT-box	GCCACT	218	6	-	Arabidopsis thaliana	cis-acting regulatory element related to meristem expression	growth and development
GmOPR9	SoyC10_13G171400.m1	GCN4_motif	TGAGTCA	1332	7	-	Oryza sativa	cis-regulatory element involved in endosperm expression	growth and development
GmOPR7	SoyC10_13GOPR7	HD-Zip 1	CAAT(A/T)ATTG	1914	8.5	-	Arabidopsis thaliana	element involved in differentiation of the palisade mesophyll cells	growth and development
GmOPR8	SoyC10_13GOPR8	RY-element	CATGCATG	1833	8	-	Helianthus annuus	cis-acting regulatory element involved in seed-specific regulation	growth and development
GmOPR8	SoyC10_13GOPR8	GCN4_motif	TGAGTCA	1396	7	-	Oryza sativa	cis-regulatory element involved in endosperm expression	growth and development
GmOPR11	SoyC10_15G222900.m1	RY-element	CATGCATG	503	8	+	Helianthus annuus	cis-acting regulatory element involved in seed-specific regulation	growth and development
GmOPR14	SoyC10_17G203200.m1	CAT-box	GCCACT	2009	6	-	Arabidopsis thaliana	cis-acting regulatory element related to meristem expression	growth and development
GmOPR12	SoyC10_17GOPR12	RY-element	CATGCATG	1811	8	-	Helianthus annuus	cis-acting regulatory element involved in seed-specific regulation	growth and development
GmOPR13	SoyC10_17GOPR13	CAT-box	GCCACT	419	6	-	Arabidopsis thaliana	cis-acting regulatory element related to meristem expression	growth and development
GmOPR15	SoyC10_19G058200.m1	CAT-box	GCCACT	876	6	+	Arabidopsis thaliana	cis-acting regulatory element related to meristem expression	growth and development
GmOPR15	SoyC10_19G058200.m1	CAT-box	GCCACT	1517	6	-	Arabidopsis thaliana	cis-acting regulatory element related to meristem expression	growth and development
GmOPR1	SoyC11_01GOPR1	CAT-box	GCCACT	473	6	+	Arabidopsis thaliana	cis-acting regulatory element related to meristem expression	growth and development
GmOPR2	SoyC11_01GOPR2	GCN4_motif	TGAGTCA	849	7	+	Oryza sativa	cis-regulatory element involved in endosperm expression	growth and development
GmOPR5	SoyC11_06GOPR5	AACA_motif	TAACAAACTCCA	304	11	+	Oryza sativa	involved in endosperm-specific negative expression	growth and development
GmOPR6	SoyC11_11G006700.m1	CAT-box	GCCACT	1743	6	-	Arabidopsis thaliana	cis-acting regulatory element related to meristem expression	growth and development
GmOPR9	SoyC11_13G172000.m1	MSA-like	TCCAACGGT	48	9	+	Catharanthus roseus	cis-acting element involved in cell cycle regulation	growth and development
GmOPR9	SoyC11_13G172000.m1	circadian	CAAAGATATC	740	9	+	Lycopersicon esculentum	cis-acting regulatory element involved in circadian control	growth and development
GmOPR9	SoyC11_13G172000.m1	RY-element	CATGCATG	1266	8	-	Helianthus annuus	cis-acting regulatory element involved in seed-specific regulation	growth and development
GmOPR9	SoyC11_13G172000.m1	CAT-box	GCCACT	218	6	-	Arabidopsis thaliana	cis-acting regulatory element related to meristem expression	growth and development
GmOPR9	SoyC11_13G172000.m1	GCN4_motif	TGAGTCA	1332	7	-	Oryza sativa	cis-regulatory element involved in endosperm expression	growth and development
GmOPR7	SoyC11_13GOPR7	HD-Zip 1	CAAT(A/T)ATTG	1914	8.5	-	Arabidopsis thaliana	element involved in differentiation of the palisade mesophyll cells	growth and development
GmOPR8	SoyC11_13GOPR8	RY-element	CATGCATG	1833	8	-	Helianthus annuus	cis-acting regulatory element involved in seed-specific regulation	growth and development
GmOPR8	SoyC11_13GOPR8	GCN4_motif	TGAGTCA	1396	7	-	Oryza sativa	cis-regulatory element involved in endosperm expression	growth and development
GmOPR11	SoyC11_15G222800.m1	RY-element	CATGCATG	516	8	+	Helianthus annuus	cis-acting regulatory element involved in seed-specific regulation	growth and development
GmOPR14	SoyC11_17G204400.m1	CAT-box	GCCACT	2009	6	-	Arabidopsis thaliana	cis-acting regulatory element related to meristem expression	growth and development
GmOPR12	SoyC11_17GOPR12	RY-element	CATGCATG	1811	8	-	Helianthus annuus	cis-acting regulatory element involved in seed-specific regulation	growth and development
GmOPR13	SoyC11_17GOPR13	CAT-box	GCCACT	421	6	-	Arabidopsis thaliana	cis-acting regulatory element related to meristem expression	growth and development
GmOPR15	SoyC11_19G059400.m1	CAT-box	GCCACT	876	6	+	Arabidopsis thaliana	cis-acting regulatory element related to meristem expression	growth and development
GmOPR15	SoyC11_19G059400.m1	CAT-box	GCCACT	1517	6	-	Arabidopsis thaliana	cis-acting regulatory element related to meristem expression	growth and development
GmOPR1	SoyC12_01GOPR1	CAT-box	GCCACT	473	6	+	Arabidopsis thaliana	cis-acting regulatory element related to meristem expression	growth and development
GmOPR2	SoyC12_01GOPR2	GCN4_motif	TGAGTCA	850	7	+	Oryza sativa	cis-regulatory element involved in endosperm expression	growth and development
GmOPR3	SoyC12_04G185500.m1	circadian	CAAAGATATC	767	9	-	Lycopersicon esculentum	cis-acting regulatory element involved in circadian control	growth and development
GmOPR5	SoyC12_06GOPR5	AACA_motif	TAACAAACTCCA	304	11	+	Oryza sativa	involved in endosperm-specific negative expression	growth and development
GmOPR9	SoyC12_13G173200.m1	MSA-like	TCCAACGGT	54	9	+	Catharanthus roseus	cis-acting element involved in cell cycle regulation	growth and development
GmOPR9	SoyC12_13G173200.m1	circadian	CAAAGATATC	746	9	+	Lycopersicon esculentum	cis-acting regulatory element involved in circadian control	growth and development
GmOPR9	SoyC12_13G173200.m1	RY-element	CATGCATG	1267	8	-	Helianthus annuus	cis-acting regulatory element involved in seed-specific regulation	growth and development
GmOPR9	SoyC12_13G173200.m1	CAT-box	GCCACT	224	6	-	Arabidopsis thaliana	cis-acting regulatory element related to meristem expression	growth and development
GmOPR9	SoyC12_13G173200.m1	GCN4_motif	TGAGTCA	1333	7	-	Oryza sativa	cis-regulatory element involved in endosperm expression	growth and development
GmOPR7	SoyC12_13GOPR7	HD-Zip 1	CAAT(A/T)ATTG	1914	8.5	-	Arabidopsis thaliana	element involved in differentiation of the palisade mesophyll cells	growth and development
GmOPR8	SoyC12_13GOPR8	RY-element	CATGCATG	1833	8	-	Helianthus annuus	cis-acting regulatory element involved in seed-specific regulation	growth and development
GmOPR8	SoyC12_13GOPR8	GCN4_motif	TGAGTCA	1397	7	-	Oryza sativa	cis-regulatory element involved in endosperm expression	growth and development
GmOPR11	SoyC12_15G222600.m1	RY-element	CATGCATG	504	8	+	Helianthus annuus	cis-acting regulatory element involved in seed-specific regulation	growth and development
GmOPR14	SoyC12_17G204700.m1	circadian	CAAAGATATC	1127	9	-	Lycopersicon esculentum	cis-acting regulatory element involved in circadian control	growth and development
GmOPR14	SoyC12_17G204700.m1	CAT-box	GCCACT	1903	6	-	Arabidopsis thaliana	cis-acting regulatory element related to meristem expression	growth and development
GmOPR12	SoyC12_17GOPR12	RY-element	CATGCATG	1811	8	-	Helianthus annuus	cis-acting regulatory element involved in seed-specific regulation	growth and development
GmOPR13	SoyC12_17GOPR13	CAT-box	GCCACT	422	6	-	Arabidopsis thaliana	cis-acting regulatory element related to meristem expression	growth and development
GmOPR15	SoyC12_19G059100.m2	CAT-box	GCCACT	877	6	+	Arabidopsis thaliana	cis-acting regulatory element related to meristem expression	growth and development
GmOPR15	SoyC12_19G059100.m2	CAT-box	GCCACT	1517	6	-	Arabidopsis thaliana	cis-acting regulatory element related to meristem expression	growth and development
GmOPR1	SoyC13_01G252100.m1	CAT-box	GCCACT	473	6	+	Arabidopsis thaliana	cis-acting regulatory element related to meristem expression	growth and development
GmOPR2	SoyC13_01G252300.m2	GCN4_motif	TGAGTCA	849	7	+	Oryza sativa	cis-regulatory element involved in endosperm expression	growth and development
GmOPR3	SoyC13_04G191300.m1	circadian	CAAAGATATC	768	9	-	Lycopersicon esculentum	cis-acting regulatory element involved in circadian control	growth and development
GmOPR5	SoyC13_06G015600.m1	AACA_motif	TAACAAACTCCA	303	11	+	Oryza sativa	involved in endosperm-specific negative expression	growth and development
GmOPR9	SoyC13_13G187500.m1	circadian	CAAAGATATC	692	9	+	Lycopersicon esculentum	cis-acting regulatory element involved in circadian control	growth and development
GmOPR9	SoyC13_13G187500.m1	CAT-box	GCCACT	171	6	-	Arabidopsis thaliana	cis-acting regulatory element related to meristem expression	growth and development
GmOPR9	SoyC13_13G187500.m1	GCN4_motif	TGAGTCA	1282	7	-	Oryza sativa	cis-regulatory element involved in endosperm expression	growth and development
GmOPR7	SoyC13_13GOPR7	HD-Zip 1	CAAT(A/T)ATTG	1917	8.5	-	Arabidopsis thaliana	element involved in differentiation of the palisade mesophyll cells	growth and development
GmOPR8	SoyC13_13GOPR8	RY-element	CATGCATG	1792	8	-	Helianthus annuus	cis-acting regulatory element involved in seed-specific regulation	growth and development
GmOPR8	SoyC13_13GOPR8	GCN4_motif	TGAGTCA	1357	7	-	Oryza sativa	cis-regulatory element involved in endosperm expression	growth and development
GmOPR11	SoyC13_15G233700.m1	RY-element	CATGCATG	504	8	+	Helianthus annuus	cis-acting regulatory element involved in seed-specific regulation	growth and development
GmOPR12	SoyC13_17G049000.m1	RY-element	CATGCATG	1811	8	-	Helianthus annuus	cis-acting regulatory element involved in seed-specific regulation	growth and development
GmOPR13	SoyC13_17G049100.m1	CAT-box	GCCACT	419	6	-	Arabidopsis thaliana	cis-acting regulatory element related to meristem expression	growth and development
GmOPR14	SoyC13_17G209000.m1	circadian	CAAAGATATC	1121	9	-	Lycopersicon esculentum	cis-acting regulatory element involved in circadian control	growth and development
GmOPR14	SoyC13_17G209000.m1	CAT-box	GCCACT	1903	6	-	Arabidopsis thaliana	cis-acting regulatory element related to meristem expression	growth and development
GmOPR15	SoyC13_19G060500.m1	CAT-box	GCCACT	876	6	+	Arabidopsis thaliana	cis-acting regulatory element related to meristem expression	growth and development
GmOPR15	SoyC13_19G060500.m1	CAT-box	GCCACT	1517	6	-	Arabidopsis thaliana	cis-acting regulatory element related to meristem expression	growth and development
GmOPR1	SoyC14_01G249400.m1	CAT-box	GCCACT	473	6	+	Arabidopsis thaliana	cis-acting regulatory element related to meristem expression	growth and development
GmOPR2	SoyC14_01G249600.m1	GCN4_motif	TGAGTCA	850	7	+	Oryza sativa	cis-regulatory element involved in endosperm expression	growth and development
GmOPR3	SoyC14_04G187800.m1	circadian	CAAAGATATC	766	9	-	Lycopersicon esculentum	cis-acting regulatory element involved in circadian control	growth and development
GmOPR5	SoyC14_06G014900.m1	AACA_motif	TAACAAACTCCA	304	11	+	Oryza sativa	involved in endosperm-specific negative expression	growth and development
GmOPR6	SoyC14_11G006600.m3	CAT-box	GCCACT	1744	6	-	Arabidopsis thaliana	cis-acting regulatory element related to meristem expression	growth and development
GmOPR9	SoyC14_13G170600.m1	MSA-like	TCCAACGGT	62	9	+	Catharanthus roseus	cis-acting element involved in cell cycle regulation	growth and development
GmOPR9	SoyC14_13G170600.m1	CAT-box	GCCACT	232	6	-	Arabidopsis thaliana	cis-acting regulatory element related to meristem expression	growth and development
GmOPR9	SoyC14_13G170600.m1	GCN4_motif	TGAGTCA	1333	7	-	Oryza sativa	cis-regulatory element involved in endosperm expression	growth and development
GmOPR7	SoyC14_13GOPR7	HD-Zip 1	CAAT(A/T)ATTG	1914	8.5	-	Arabidopsis thaliana	element involved in differentiation of the palisade mesophyll cells	growth and development
GmOPR8	SoyC14_13GOPR8	RY-element	CATGCATG	1833	8	-	Helianthus annuus	cis-acting regulatory element involved in seed-specific regulation	growth and development
GmOPR8	SoyC14_13GOPR8	GCN4_motif	TGAGTCA	1396	7	-	Oryza sativa	cis-regulatory element involved in endosperm expression	growth and development
GmOPR11	SoyC14_15G222300.m1	RY-element	CATGCATG	504	8	+	Helianthus annuus	cis-acting regulatory element involved in seed-specific regulation	growth and development
GmOPR14	SoyC14_17G202900.m1	circadian	CAAAGATATC	1121	9	-	Lycopersicon esculentum	cis-acting regulatory element involved in circadian control	growth and development
GmOPR14	SoyC14_17G202900.m1	CAT-box	GCCACT	1903	6	-	Arabidopsis thaliana	cis-acting regulatory element related to meristem expression	growth and development
GmOPR12	SoyC14_17GOPR12	RY-element	CATGCATG	1811	8	-	Helianthus annuus	cis-acting regulatory element involved in seed-specific regulation	growth and development
GmOPR13	SoyC14_17GOPR13	CAT-box	GCCACT	418	6	-	Arabidopsis thaliana	cis-acting regulatory element related to meristem expression	growth and development
GmOPR15	SoyC14_19G058700.m1	CAT-box	GCCACT	877	6	+	Arabidopsis thaliana	cis-acting regulatory element related to meristem expression	growth and development
GmOPR15	SoyC14_19G058700.m1	CAT-box	GCCACT	1517	6	-	Arabidopsis thaliana	cis-acting regulatory element related to meristem expression	growth and development
GmOPR1	SoyL01_01GOPR1	CAT-box	GCCACT	473	6	+	Arabidopsis thaliana	cis-acting regulatory element related to meristem expression	growth and development
GmOPR2	SoyL01_01GOPR2	GCN4_motif	TGAGTCA	850	7	+	Oryza sativa	cis-regulatory element involved in endosperm expression	growth and development
GmOPR5	SoyL01_06GOPR5	AACA_motif	TAACAAACTCCA	308	11	+	Oryza sativa	involved in endosperm-specific negative expression	growth and development
GmOPR9	SoyL01_13G170900.m1	MSA-like	TCCAACGGT	74	9	+	Catharanthus roseus	cis-acting element involved in cell cycle regulation	growth and development
GmOPR9	SoyL01_13G170900.m1	circadian	CAAAGATATC	764	9	+	Lycopersicon esculentum	cis-acting regulatory element involved in circadian control	growth and development
GmOPR9	SoyL01_13G170900.m1	RY-element	CATGCATG	1270	8	-	Helianthus annuus	cis-acting regulatory element involved in seed-specific regulation	growth and development
GmOPR9	SoyL01_13G170900.m1	CAT-box	GCCACT	243	6	-	Arabidopsis thaliana	cis-acting regulatory element related to meristem expression	growth and development
GmOPR9	SoyL01_13G170900.m1	GCN4_motif	TGAGTCA	1336	7	-	Oryza sativa	cis-regulatory element involved in endosperm expression	growth and development
GmOPR7	SoyL01_13GOPR7	HD-Zip 1	CAAT(A/T)ATTG	1914	8.5	-	Arabidopsis thaliana	element involved in differentiation of the palisade mesophyll cells	growth and development
GmOPR8	SoyL01_13GOPR8	RY-element	CATGCATG	1833	8	-	Helianthus annuus	cis-acting regulatory element involved in seed-specific regulation	growth and development
GmOPR8	SoyL01_13GOPR8	GCN4_motif	TGAGTCA	1396	7	-	Oryza sativa	cis-regulatory element involved in endosperm expression	growth and development
GmOPR11	SoyL01_15G221700.m1	RY-element	CATGCATG	507	8	+	Helianthus annuus	cis-acting regulatory element involved in seed-specific regulation	growth and development
GmOPR14	SoyL01_17G202900.m1	CAT-box	GCCACT	2009	6	-	Arabidopsis thaliana	cis-acting regulatory element related to meristem expression	growth and development
GmOPR12	SoyL01_17GOPR12	RY-element	CATGCATG	1811	8	-	Helianthus annuus	cis-acting regulatory element involved in seed-specific regulation	growth and development
GmOPR13	SoyL01_17GOPR13	CAT-box	GCCACT	424	6	-	Arabidopsis thaliana	cis-acting regulatory element related to meristem expression	growth and development
GmOPR15	SoyL01_19G059800.m1	CAT-box	GCCACT	876	6	+	Arabidopsis thaliana	cis-acting regulatory element related to meristem expression	growth and development
GmOPR15	SoyL01_19G059800.m1	CAT-box	GCCACT	1517	6	-	Arabidopsis thaliana	cis-acting regulatory element related to meristem expression	growth and development
GmOPR1	SoyL02_01G248400.m1	CAT-box	GCCACT	473	6	+	Arabidopsis thaliana	cis-acting regulatory element related to meristem expression	growth and development
GmOPR2	SoyL02_01G248600.m1	GCN4_motif	TGAGTCA	849	7	+	Oryza sativa	cis-regulatory element involved in endosperm expression	growth and development
GmOPR5	SoyL02_06GOPR5	HD-Zip 1	CAAT(A/T)ATTG	754	8.5	+	Arabidopsis thaliana	element involved in differentiation of the palisade mesophyll cells	growth and development
GmOPR5	SoyL02_06GOPR5	AACA_motif	TAACAAACTCCA	1213	11	+	Oryza sativa	involved in endosperm-specific negative expression	growth and development
GmOPR9	SoyL02_13G173600.m1	MSA-like	TCCAACGGT	48	9	+	Catharanthus roseus	cis-acting element involved in cell cycle regulation	growth and development
GmOPR9	SoyL02_13G173600.m1	circadian	CAAAGATATC	738	9	+	Lycopersicon esculentum	cis-acting regulatory element involved in circadian control	growth and development
GmOPR9	SoyL02_13G173600.m1	CAT-box	GCCACT	218	6	-	Arabidopsis thaliana	cis-acting regulatory element related to meristem expression	growth and development
GmOPR9	SoyL02_13G173600.m1	GCN4_motif	TGAGTCA	1330	7	-	Oryza sativa	cis-regulatory element involved in endosperm expression	growth and development
GmOPR7	SoyL02_13GOPR7	HD-Zip 1	CAAT(A/T)ATTG	1914	8.5	-	Arabidopsis thaliana	element involved in differentiation of the palisade mesophyll cells	growth and development
GmOPR8	SoyL02_13GOPR8	RY-element	CATGCATG	1833	8	-	Helianthus annuus	cis-acting regulatory element involved in seed-specific regulation	growth and development
GmOPR8	SoyL02_13GOPR8	GCN4_motif	TGAGTCA	1399	7	-	Oryza sativa	cis-regulatory element involved in endosperm expression	growth and development
GmOPR10	SoyL02_14G231700.m1	circadian	CAAAGATATC	1684	9	+	Lycopersicon esculentum	cis-acting regulatory element involved in circadian control	growth and development
GmOPR11	SoyL02_15G219500.m1	RY-element	CATGCATG	506	8	+	Helianthus annuus	cis-acting regulatory element involved in seed-specific regulation	growth and development
GmOPR14	SoyL02_17G203100.m1	motif I	gGTACGTGGCG	201	10	+	Oryza sativa	cis-acting regulatory element root specific	growth and development
GmOPR12	SoyL02_17GOPR12	RY-element	CATGCATG	1811	8	-	Helianthus annuus	cis-acting regulatory element involved in seed-specific regulation	growth and development
GmOPR13	SoyL02_17GOPR13	CAT-box	GCCACT	421	6	-	Arabidopsis thaliana	cis-acting regulatory element related to meristem expression	growth and development
GmOPR15	SoyL02_19G058900.m2	CAT-box	GCCACT	876	6	+	Arabidopsis thaliana	cis-acting regulatory element related to meristem expression	growth and development
GmOPR15	SoyL02_19G058900.m2	CAT-box	GCCACT	1517	6	-	Arabidopsis thaliana	cis-acting regulatory element related to meristem expression	growth and development
GmOPR1	SoyL03_01G246600.m1	CAT-box	GCCACT	477	6	+	Arabidopsis thaliana	cis-acting regulatory element related to meristem expression	growth and development
GmOPR2	SoyL03_01G246800.m2	GCN4_motif	TGAGTCA	850	7	+	Oryza sativa	cis-regulatory element involved in endosperm expression	growth and development
GmOPR3	SoyL03_04G188600.m1	circadian	CAAAGATATC	767	9	-	Lycopersicon esculentum	cis-acting regulatory element involved in circadian control	growth and development
GmOPR5	SoyL03_06GOPR5	AACA_motif	TAACAAACTCCA	303	11	+	Oryza sativa	involved in endosperm-specific negative expression	growth and development
GmOPR9	SoyL03_13G172100.m1	MSA-like	TCCAACGGT	70	9	+	Catharanthus roseus	cis-acting element involved in cell cycle regulation	growth and development
GmOPR9	SoyL03_13G172100.m1	circadian	CAAAGATATC	762	9	+	Lycopersicon esculentum	cis-acting regulatory element involved in circadian control	growth and development
GmOPR9	SoyL03_13G172100.m1	RY-element	CATGCATG	1268	8	-	Helianthus annuus	cis-acting regulatory element involved in seed-specific regulation	growth and development
GmOPR9	SoyL03_13G172100.m1	CAT-box	GCCACT	240	6	-	Arabidopsis thaliana	cis-acting regulatory element related to meristem expression	growth and development
GmOPR9	SoyL03_13G172100.m1	GCN4_motif	TGAGTCA	1334	7	-	Oryza sativa	cis-regulatory element involved in endosperm expression	growth and development
GmOPR7	SoyL03_13GOPR7	HD-Zip 1	CAAT(A/T)ATTG	1914	8.5	-	Arabidopsis thaliana	element involved in differentiation of the palisade mesophyll cells	growth and development
GmOPR8	SoyL03_13GOPR8	RY-element	CATGCATG	1833	8	-	Helianthus annuus	cis-acting regulatory element involved in seed-specific regulation	growth and development
GmOPR8	SoyL03_13GOPR8	GCN4_motif	TGAGTCA	1397	7	-	Oryza sativa	cis-regulatory element involved in endosperm expression	growth and development
GmOPR11	SoyL03_15G220400.m1	RY-element	CATGCATG	505	8	+	Helianthus annuus	cis-acting regulatory element involved in seed-specific regulation	growth and development
GmOPR14	SoyL03_17G201400.m1	circadian	CAAAGATATC	1125	9	-	Lycopersicon esculentum	cis-acting regulatory element involved in circadian control	growth and development
GmOPR14	SoyL03_17G201400.m1	CAT-box	GCCACT	1903	6	-	Arabidopsis thaliana	cis-acting regulatory element related to meristem expression	growth and development
GmOPR12	SoyL03_17GOPR12	RY-element	CATGCATG	1811	8	-	Helianthus annuus	cis-acting regulatory element involved in seed-specific regulation	growth and development
GmOPR13	SoyL03_17GOPR13	CAT-box	GCCACT	421	6	-	Arabidopsis thaliana	cis-acting regulatory element related to meristem expression	growth and development
GmOPR15	SoyL03_19G058400.m1	CAT-box	GCCACT	878	6	+	Arabidopsis thaliana	cis-acting regulatory element related to meristem expression	growth and development
GmOPR15	SoyL03_19G058400.m1	CAT-box	GCCACT	1517	6	-	Arabidopsis thaliana	cis-acting regulatory element related to meristem expression	growth and development
GmOPR2	SoyL04_01G253800.m1	GCN4_motif	TGAGTCA	1218	7	+	Oryza sativa	cis-regulatory element involved in endosperm expression	growth and development
GmOPR5	SoyL04_06G015300.m1	AACA_motif	TAACAAACTCCA	303	11	+	Oryza sativa	involved in endosperm-specific negative expression	growth and development
GmOPR7	SoyL04_13G105700.m1	HD-Zip 1	CAAT(A/T)ATTG	1914	8.5	-	Arabidopsis thaliana	element involved in differentiation of the palisade mesophyll cells	growth and development
GmOPR8	SoyL04_13G105800.m1	RY-element	CATGCATG	1833	8	-	Helianthus annuus	cis-acting regulatory element involved in seed-specific regulation	growth and development
GmOPR8	SoyL04_13G105800.m1	GCN4_motif	TGAGTCA	1396	7	-	Oryza sativa	cis-regulatory element involved in endosperm expression	growth and development
GmOPR9	SoyL04_13G184600.m1	MSA-like	TCCAACGGT	54	9	+	Catharanthus roseus	cis-acting element involved in cell cycle regulation	growth and development
GmOPR9	SoyL04_13G184600.m1	circadian	CAAAGATATC	746	9	+	Lycopersicon esculentum	cis-acting regulatory element involved in circadian control	growth and development
GmOPR9	SoyL04_13G184600.m1	CAT-box	GCCACT	224	6	-	Arabidopsis thaliana	cis-acting regulatory element related to meristem expression	growth and development
GmOPR9	SoyL04_13G184600.m1	GCN4_motif	TGAGTCA	1338	7	-	Oryza sativa	cis-regulatory element involved in endosperm expression	growth and development
GmOPR11	SoyL04_15G227500.m1	RY-element	CATGCATG	536	8	+	Helianthus annuus	cis-acting regulatory element involved in seed-specific regulation	growth and development
GmOPR11	SoyL04_15G227500.m1	RY-element	CATGCATG	540	8	+	Helianthus annuus	cis-acting regulatory element involved in seed-specific regulation	growth and development
GmOPR12	SoyL04_17G046800.m1	RY-element	CATGCATG	1811	8	-	Helianthus annuus	cis-acting regulatory element involved in seed-specific regulation	growth and development
GmOPR13	SoyL04_17G046900.m1	CAT-box	GCCACT	420	6	-	Arabidopsis thaliana	cis-acting regulatory element related to meristem expression	growth and development
GmOPR14	SoyL04_17G206800.m1	CAT-box	GCCACT	2009	6	-	Arabidopsis thaliana	cis-acting regulatory element related to meristem expression	growth and development
GmOPR15	SoyL04_19G061800.m1	CAT-box	GCCACT	877	6	+	Arabidopsis thaliana	cis-acting regulatory element related to meristem expression	growth and development
GmOPR15	SoyL04_19G061800.m1	CAT-box	GCCACT	1517	6	-	Arabidopsis thaliana	cis-acting regulatory element related to meristem expression	growth and development
GmOPR1	SoyL05_01G246600.m1	CAT-box	GCCACT	473	6	+	Arabidopsis thaliana	cis-acting regulatory element related to meristem expression	growth and development
GmOPR2	SoyL05_01G246800.m1	GCN4_motif	TGAGTCA	850	7	+	Oryza sativa	cis-regulatory element involved in endosperm expression	growth and development
GmOPR3	SoyL05_04G185700.m1	circadian	CAAAGATATC	766	9	-	Lycopersicon esculentum	cis-acting regulatory element involved in circadian control	growth and development
GmOPR5	SoyL05_06GOPR5	AACA_motif	TAACAAACTCCA	314	11	+	Oryza sativa	involved in endosperm-specific negative expression	growth and development
GmOPR9	SoyL05_13G171700.m1	MSA-like	TCCAACGGT	48	9	+	Catharanthus roseus	cis-acting element involved in cell cycle regulation	growth and development
GmOPR9	SoyL05_13G171700.m1	circadian	CAAAGATATC	741	9	+	Lycopersicon esculentum	cis-acting regulatory element involved in circadian control	growth and development
GmOPR9	SoyL05_13G171700.m1	RY-element	CATGCATG	1267	8	-	Helianthus annuus	cis-acting regulatory element involved in seed-specific regulation	growth and development
GmOPR9	SoyL05_13G171700.m1	CAT-box	GCCACT	218	6	-	Arabidopsis thaliana	cis-acting regulatory element related to meristem expression	growth and development
GmOPR9	SoyL05_13G171700.m1	GCN4_motif	TGAGTCA	1333	7	-	Oryza sativa	cis-regulatory element involved in endosperm expression	growth and development
GmOPR7	SoyL05_13GOPR7	HD-Zip 1	CAAT(A/T)ATTG	1914	8.5	-	Arabidopsis thaliana	element involved in differentiation of the palisade mesophyll cells	growth and development
GmOPR8	SoyL05_13GOPR8	RY-element	CATGCATG	1833	8	-	Helianthus annuus	cis-acting regulatory element involved in seed-specific regulation	growth and development
GmOPR8	SoyL05_13GOPR8	GCN4_motif	TGAGTCA	1396	7	-	Oryza sativa	cis-regulatory element involved in endosperm expression	growth and development
GmOPR10	SoyL05_14G230000.m2	circadian	CAAAGATATC	1622	9	+	Lycopersicon esculentum	cis-acting regulatory element involved in circadian control	growth and development
GmOPR11	SoyL05_15G221000.m1	RY-element	CATGCATG	538	8	+	Helianthus annuus	cis-acting regulatory element involved in seed-specific regulation	growth and development
GmOPR11	SoyL05_15G221000.m1	RY-element	CATGCATG	542	8	+	Helianthus annuus	cis-acting regulatory element involved in seed-specific regulation	growth and development
GmOPR14	SoyL05_17G202900.m1	CAT-box	GCCACT	2009	6	-	Arabidopsis thaliana	cis-acting regulatory element related to meristem expression	growth and development
GmOPR12	SoyL05_17GOPR12	RY-element	CATGCATG	1811	8	-	Helianthus annuus	cis-acting regulatory element involved in seed-specific regulation	growth and development
GmOPR13	SoyL05_17GOPR13	CAT-box	GCCACT	422	6	-	Arabidopsis thaliana	cis-acting regulatory element related to meristem expression	growth and development
GmOPR15	SoyL05_19G060000.m1	CAT-box	GCCACT	876	6	+	Arabidopsis thaliana	cis-acting regulatory element related to meristem expression	growth and development
GmOPR15	SoyL05_19G060000.m1	CAT-box	GCCACT	1517	6	-	Arabidopsis thaliana	cis-acting regulatory element related to meristem expression	growth and development
GmOPR2	SoyL06_01GOPR2	GCN4_motif	TGAGTCA	637	7	+	Oryza sativa	cis-regulatory element involved in endosperm expression	growth and development
GmOPR3	SoyL06_04G191800.m1	circadian	CAAAGATATC	767	9	-	Lycopersicon esculentum	cis-acting regulatory element involved in circadian control	growth and development
GmOPR5	SoyL06_06GOPR5	AACA_motif	TAACAAACTCCA	303	11	+	Oryza sativa	involved in endosperm-specific negative expression	growth and development
GmOPR9	SoyL06_13G180700.m1	MSA-like	TCCAACGGT	67	9	+	Catharanthus roseus	cis-acting element involved in cell cycle regulation	growth and development
GmOPR9	SoyL06_13G180700.m1	circadian	CAAAGATATC	758	9	+	Lycopersicon esculentum	cis-acting regulatory element involved in circadian control	growth and development
GmOPR9	SoyL06_13G180700.m1	RY-element	CATGCATG	1267	8	-	Helianthus annuus	cis-acting regulatory element involved in seed-specific regulation	growth and development
GmOPR9	SoyL06_13G180700.m1	CAT-box	GCCACT	237	6	-	Arabidopsis thaliana	cis-acting regulatory element related to meristem expression	growth and development
GmOPR9	SoyL06_13G180700.m1	GCN4_motif	TGAGTCA	1333	7	-	Oryza sativa	cis-regulatory element involved in endosperm expression	growth and development
GmOPR7	SoyL06_13GOPR7	HD-Zip 1	CAAT(A/T)ATTG	1914	8.5	-	Arabidopsis thaliana	element involved in differentiation of the palisade mesophyll cells	growth and development
GmOPR8	SoyL06_13GOPR8	RY-element	CATGCATG	1833	8	-	Helianthus annuus	cis-acting regulatory element involved in seed-specific regulation	growth and development
GmOPR8	SoyL06_13GOPR8	GCN4_motif	TGAGTCA	1396	7	-	Oryza sativa	cis-regulatory element involved in endosperm expression	growth and development
GmOPR11	SoyL06_15G224800.m1	RY-element	CATGCATG	503	8	+	Helianthus annuus	cis-acting regulatory element involved in seed-specific regulation	growth and development
GmOPR14	SoyL06_17G207000.m1	CAT-box	GCCACT	2009	6	-	Arabidopsis thaliana	cis-acting regulatory element related to meristem expression	growth and development
GmOPR12	SoyL06_17GOPR12	RY-element	CATGCATG	1811	8	-	Helianthus annuus	cis-acting regulatory element involved in seed-specific regulation	growth and development
GmOPR13	SoyL06_17GOPR13	CAT-box	GCCACT	421	6	-	Arabidopsis thaliana	cis-acting regulatory element related to meristem expression	growth and development
GmOPR15	SoyL06_19G061600.m1	CAT-box	GCCACT	877	6	+	Arabidopsis thaliana	cis-acting regulatory element related to meristem expression	growth and development
GmOPR15	SoyL06_19G061600.m1	CAT-box	GCCACT	1517	6	-	Arabidopsis thaliana	cis-acting regulatory element related to meristem expression	growth and development
GmOPR1	SoyL07_01G252000.m1	CAT-box	GCCACT	478	6	+	Arabidopsis thaliana	cis-acting regulatory element related to meristem expression	growth and development
GmOPR2	SoyL07_01G252200.m1	GCN4_motif	TGAGTCA	849	7	+	Oryza sativa	cis-regulatory element involved in endosperm expression	growth and development
GmOPR3	SoyL07_04G191800.m1	circadian	CAAAGATATC	766	9	-	Lycopersicon esculentum	cis-acting regulatory element involved in circadian control	growth and development
GmOPR5	SoyL07_06G015600.m1	AACA_motif	TAACAAACTCCA	303	11	+	Oryza sativa	involved in endosperm-specific negative expression	growth and development
GmOPR7	SoyL07_13G101900.m1	HD-Zip 1	CAAT(A/T)ATTG	1914	8.5	-	Arabidopsis thaliana	element involved in differentiation of the palisade mesophyll cells	growth and development
GmOPR8	SoyL07_13G102000.m1	RY-element	CATGCATG	1833	8	-	Helianthus annuus	cis-acting regulatory element involved in seed-specific regulation	growth and development
GmOPR8	SoyL07_13G102000.m1	GCN4_motif	TGAGTCA	1395	7	-	Oryza sativa	cis-regulatory element involved in endosperm expression	growth and development
GmOPR9	SoyL07_13G180700.m1	MSA-like	TCCAACGGT	45	9	+	Catharanthus roseus	cis-acting element involved in cell cycle regulation	growth and development
GmOPR9	SoyL07_13G180700.m1	circadian	CAAAGATATC	737	9	+	Lycopersicon esculentum	cis-acting regulatory element involved in circadian control	growth and development
GmOPR9	SoyL07_13G180700.m1	CAT-box	GCCACT	215	6	-	Arabidopsis thaliana	cis-acting regulatory element related to meristem expression	growth and development
GmOPR9	SoyL07_13G180700.m1	GCN4_motif	TGAGTCA	1329	7	-	Oryza sativa	cis-regulatory element involved in endosperm expression	growth and development
GmOPR11	SoyL07_15G232800.m1	RY-element	CATGCATG	504	8	+	Helianthus annuus	cis-acting regulatory element involved in seed-specific regulation	growth and development
GmOPR12	SoyL07_17G049100.m1	RY-element	CATGCATG	1811	8	-	Helianthus annuus	cis-acting regulatory element involved in seed-specific regulation	growth and development
GmOPR13	SoyL07_17G049200.m1	CAT-box	GCCACT	420	6	-	Arabidopsis thaliana	cis-acting regulatory element related to meristem expression	growth and development
GmOPR14	SoyL07_17G210200.m1	circadian	CAAAGATATC	1125	9	-	Lycopersicon esculentum	cis-acting regulatory element involved in circadian control	growth and development
GmOPR14	SoyL07_17G210200.m1	CAT-box	GCCACT	1903	6	-	Arabidopsis thaliana	cis-acting regulatory element related to meristem expression	growth and development
GmOPR15	SoyL07_19G060900.m2	CAT-box	GCCACT	876	6	+	Arabidopsis thaliana	cis-acting regulatory element related to meristem expression	growth and development
GmOPR15	SoyL07_19G060900.m2	CAT-box	GCCACT	1517	6	-	Arabidopsis thaliana	cis-acting regulatory element related to meristem expression	growth and development
GmOPR1	SoyL08_01G251600.m1	CAT-box	GCCACT	473	6	+	Arabidopsis thaliana	cis-acting regulatory element related to meristem expression	growth and development
GmOPR2	SoyL08_01G251800.m1	GCN4_motif	TGAGTCA	849	7	+	Oryza sativa	cis-regulatory element involved in endosperm expression	growth and development
GmOPR3	SoyL08_04G191000.m1	circadian	CAAAGATATC	766	9	-	Lycopersicon esculentum	cis-acting regulatory element involved in circadian control	growth and development
GmOPR5	SoyL08_06G015300.m1	AACA_motif	TAACAAACTCCA	304	11	+	Oryza sativa	involved in endosperm-specific negative expression	growth and development
GmOPR9	SoyL08_13G181600.m1	MSA-like	TCCAACGGT	65	9	+	Catharanthus roseus	cis-acting element involved in cell cycle regulation	growth and development
GmOPR9	SoyL08_13G181600.m1	circadian	CAAAGATATC	757	9	+	Lycopersicon esculentum	cis-acting regulatory element involved in circadian control	growth and development
GmOPR9	SoyL08_13G181600.m1	RY-element	CATGCATG	1266	8	-	Helianthus annuus	cis-acting regulatory element involved in seed-specific regulation	growth and development
GmOPR9	SoyL08_13G181600.m1	CAT-box	GCCACT	235	6	-	Arabidopsis thaliana	cis-acting regulatory element related to meristem expression	growth and development
GmOPR9	SoyL08_13G181600.m1	GCN4_motif	TGAGTCA	1332	7	-	Oryza sativa	cis-regulatory element involved in endosperm expression	growth and development
GmOPR7	SoyL08_13GOPR7	HD-Zip 1	CAAT(A/T)ATTG	1914	8.5	-	Arabidopsis thaliana	element involved in differentiation of the palisade mesophyll cells	growth and development
GmOPR8	SoyL08_13GOPR8	RY-element	CATGCATG	1833	8	-	Helianthus annuus	cis-acting regulatory element involved in seed-specific regulation	growth and development
GmOPR8	SoyL08_13GOPR8	GCN4_motif	TGAGTCA	1396	7	-	Oryza sativa	cis-regulatory element involved in endosperm expression	growth and development
GmOPR11	SoyL08_15G232100.m1	RY-element	CATGCATG	536	8	+	Helianthus annuus	cis-acting regulatory element involved in seed-specific regulation	growth and development
GmOPR11	SoyL08_15G232100.m1	RY-element	CATGCATG	540	8	+	Helianthus annuus	cis-acting regulatory element involved in seed-specific regulation	growth and development
GmOPR14	SoyL08_17G210900.m1	CAT-box	GCCACT	2009	6	-	Arabidopsis thaliana	cis-acting regulatory element related to meristem expression	growth and development
GmOPR12	SoyL08_17GOPR12	RY-element	CATGCATG	1811	8	-	Helianthus annuus	cis-acting regulatory element involved in seed-specific regulation	growth and development
GmOPR13	SoyL08_17GOPR13	CAT-box	GCCACT	419	6	-	Arabidopsis thaliana	cis-acting regulatory element related to meristem expression	growth and development
GmOPR15	SoyL08_19G061700.m1	CAT-box	GCCACT	876	6	+	Arabidopsis thaliana	cis-acting regulatory element related to meristem expression	growth and development
GmOPR15	SoyL08_19G061700.m1	CAT-box	GCCACT	1517	6	-	Arabidopsis thaliana	cis-acting regulatory element related to meristem expression	growth and development
GmOPR1	SoyL09_01G250100.m1	CAT-box	GCCACT	473	6	+	Arabidopsis thaliana	cis-acting regulatory element related to meristem expression	growth and development
GmOPR2	SoyL09_01G250300.m1	GCN4_motif	TGAGTCA	849	7	+	Oryza sativa	cis-regulatory element involved in endosperm expression	growth and development
GmOPR3	SoyL09_04G191700.m1	circadian	CAAAGATATC	766	9	-	Lycopersicon esculentum	cis-acting regulatory element involved in circadian control	growth and development
GmOPR5	SoyL09_06G015500.m1	AACA_motif	TAACAAACTCCA	304	11	+	Oryza sativa	involved in endosperm-specific negative expression	growth and development
GmOPR7	SoyL09_13G100100.m1	HD-Zip 1	CAAT(A/T)ATTG	1914	8.5	-	Arabidopsis thaliana	element involved in differentiation of the palisade mesophyll cells	growth and development
GmOPR8	SoyL09_13G100200.m1	RY-element	CATGCATG	1833	8	-	Helianthus annuus	cis-acting regulatory element involved in seed-specific regulation	growth and development
GmOPR8	SoyL09_13G100200.m1	GCN4_motif	TGAGTCA	1396	7	-	Oryza sativa	cis-regulatory element involved in endosperm expression	growth and development
GmOPR9	SoyL09_13G178100.m1	MSA-like	TCCAACGGT	48	9	+	Catharanthus roseus	cis-acting element involved in cell cycle regulation	growth and development
GmOPR9	SoyL09_13G178100.m1	circadian	CAAAGATATC	740	9	+	Lycopersicon esculentum	cis-acting regulatory element involved in circadian control	growth and development
GmOPR9	SoyL09_13G178100.m1	CAT-box	GCCACT	218	6	-	Arabidopsis thaliana	cis-acting regulatory element related to meristem expression	growth and development
GmOPR9	SoyL09_13G178100.m1	GCN4_motif	TGAGTCA	1332	7	-	Oryza sativa	cis-regulatory element involved in endosperm expression	growth and development
GmOPR11	SoyL09_15G230700.m1	RY-element	CATGCATG	503	8	+	Helianthus annuus	cis-acting regulatory element involved in seed-specific regulation	growth and development
GmOPR14	SoyL09_17G208900.m1	circadian	CAAAGATATC	1123	9	-	Lycopersicon esculentum	cis-acting regulatory element involved in circadian control	growth and development
GmOPR14	SoyL09_17G208900.m1	CAT-box	GCCACT	1903	6	-	Arabidopsis thaliana	cis-acting regulatory element related to meristem expression	growth and development
GmOPR12	SoyL09_17GOPR12	RY-element	CATGCATG	1811	8	-	Helianthus annuus	cis-acting regulatory element involved in seed-specific regulation	growth and development
GmOPR13	SoyL09_17GOPR13	CAT-box	GCCACT	419	6	-	Arabidopsis thaliana	cis-acting regulatory element related to meristem expression	growth and development
GmOPR15	SoyL09_19G059800.m1	CAT-box	GCCACT	876	6	+	Arabidopsis thaliana	cis-acting regulatory element related to meristem expression	growth and development
GmOPR15	SoyL09_19G059800.m1	CAT-box	GCCACT	1517	6	-	Arabidopsis thaliana	cis-acting regulatory element related to meristem expression	growth and development
GmOPR1	SoyW01_01G253600.m1	CAT-box	GCCACT	473	6	+	Arabidopsis thaliana	cis-acting regulatory element related to meristem expression	growth and development
GmOPR2	SoyW01_01G253700.m1	GCN4_motif	TGAGTCA	852	7	+	Oryza sativa	cis-regulatory element involved in endosperm expression	growth and development
GmOPR3	SoyW01_04G192150.m1	circadian	CAAAGATATC	764	9	-	Lycopersicon esculentum	cis-acting regulatory element involved in circadian control	growth and development
GmOPR5	SoyW01_06G016300.m1	AACA_motif	TAACAAACTCCA	304	11	+	Oryza sativa	involved in endosperm-specific negative expression	growth and development
GmOPR7	SoyW01_13G100800.m1	HD-Zip 1	CAAT(A/T)ATTG	1914	8.5	-	Arabidopsis thaliana	element involved in differentiation of the palisade mesophyll cells	growth and development
GmOPR8	SoyW01_13G100900.m1	RY-element	CATGCATG	1833	8	-	Helianthus annuus	cis-acting regulatory element involved in seed-specific regulation	growth and development
GmOPR8	SoyW01_13G100900.m1	GCN4_motif	TGAGTCA	1396	7	-	Oryza sativa	cis-regulatory element involved in endosperm expression	growth and development
GmOPR9	SoyW01_13G179700.m1	MSA-like	TCCAACGGT	47	9	+	Catharanthus roseus	cis-acting element involved in cell cycle regulation	growth and development
GmOPR9	SoyW01_13G179700.m1	circadian	CAAAGATATC	741	9	+	Lycopersicon esculentum	cis-acting regulatory element involved in circadian control	growth and development
GmOPR9	SoyW01_13G179700.m1	CAT-box	GCCACT	217	6	-	Arabidopsis thaliana	cis-acting regulatory element related to meristem expression	growth and development
GmOPR9	SoyW01_13G179700.m1	GCN4_motif	TGAGTCA	1332	7	-	Oryza sativa	cis-regulatory element involved in endosperm expression	growth and development
GmOPR10	SoyW01_14G237500.m1	circadian	CAAAGATATC	1684	9	+	Lycopersicon esculentum	cis-acting regulatory element involved in circadian control	growth and development
GmOPR11	SoyW01_15G232700.m1	RY-element	CATGCATG	536	8	+	Helianthus annuus	cis-acting regulatory element involved in seed-specific regulation	growth and development
GmOPR11	SoyW01_15G232700.m1	RY-element	CATGCATG	540	8	+	Helianthus annuus	cis-acting regulatory element involved in seed-specific regulation	growth and development
GmOPR12	SoyW01_17G051800.m1	RY-element	CATGCATG	1811	8	-	Helianthus annuus	cis-acting regulatory element involved in seed-specific regulation	growth and development
GmOPR13	SoyW01_17G051900.m1	CAT-box	GCCACT	421	6	-	Arabidopsis thaliana	cis-acting regulatory element related to meristem expression	growth and development
GmOPR14	SoyW01_17G213600.m1	CAT-box	GCCACT	2009	6	-	Arabidopsis thaliana	cis-acting regulatory element related to meristem expression	growth and development
GmOPR15	SoyW01_19G061100.m1	CAT-box	GCCACT	875	6	+	Arabidopsis thaliana	cis-acting regulatory element related to meristem expression	growth and development
GmOPR15	SoyW01_19G061100.m1	CAT-box	GCCACT	1517	6	-	Arabidopsis thaliana	cis-acting regulatory element related to meristem expression	growth and development
GmOPR1	SoyW02_01G250800.m1	CAT-box	GCCACT	473	6	+	Arabidopsis thaliana	cis-acting regulatory element related to meristem expression	growth and development
GmOPR2	SoyW02_01G251000.m1	GCN4_motif	TGAGTCA	73	7	-	Oryza sativa	cis-regulatory element involved in endosperm expression	growth and development
GmOPR3	SoyW02_04G185400.m1	circadian	CAAAGATATC	766	9	-	Lycopersicon esculentum	cis-acting regulatory element involved in circadian control	growth and development
GmOPR5	SoyW02_06GOPR5	AACA_motif	TAACAAACTCCA	304	11	+	Oryza sativa	involved in endosperm-specific negative expression	growth and development
GmOPR9	SoyW02_11G030900.m1	MSA-like	TCCAACGGT	44	9	+	Catharanthus roseus	cis-acting element involved in cell cycle regulation	growth and development
GmOPR9	SoyW02_11G030900.m1	circadian	CAAAGATATC	736	9	+	Lycopersicon esculentum	cis-acting regulatory element involved in circadian control	growth and development
GmOPR9	SoyW02_11G030900.m1	CAT-box	GCCACT	214	6	-	Arabidopsis thaliana	cis-acting regulatory element related to meristem expression	growth and development
GmOPR9	SoyW02_11G030900.m1	GCN4_motif	TGAGTCA	1327	7	-	Oryza sativa	cis-regulatory element involved in endosperm expression	growth and development
GmOPR7	SoyW02_13GOPR7	HD-Zip 1	CAAT(A/T)ATTG	1914	8.5	-	Arabidopsis thaliana	element involved in differentiation of the palisade mesophyll cells	growth and development
GmOPR8	SoyW02_13GOPR8	RY-element	CATGCATG	1833	8	-	Helianthus annuus	cis-acting regulatory element involved in seed-specific regulation	growth and development
GmOPR8	SoyW02_13GOPR8	GCN4_motif	TGAGTCA	1396	7	-	Oryza sativa	cis-regulatory element involved in endosperm expression	growth and development
GmOPR10	SoyW02_14G233900.m1	circadian	CAAAGATATC	1684	9	+	Lycopersicon esculentum	cis-acting regulatory element involved in circadian control	growth and development
GmOPR11	SoyW02_15G222500.m1	RY-element	CATGCATG	507	8	+	Helianthus annuus	cis-acting regulatory element involved in seed-specific regulation	growth and development
GmOPR14	SoyW02_17G202000.m2	CAT-box	GCCACT	2009	6	-	Arabidopsis thaliana	cis-acting regulatory element related to meristem expression	growth and development
GmOPR12	SoyW02_17GOPR12	RY-element	CATGCATG	1811	8	-	Helianthus annuus	cis-acting regulatory element involved in seed-specific regulation	growth and development
GmOPR13	SoyW02_17GOPR13	CAT-box	GCCACT	433	6	-	Arabidopsis thaliana	cis-acting regulatory element related to meristem expression	growth and development
GmOPR15	SoyW02_19G057800.m1	CAT-box	GCCACT	876	6	+	Arabidopsis thaliana	cis-acting regulatory element related to meristem expression	growth and development
GmOPR15	SoyW02_19G057800.m1	CAT-box	GCCACT	1517	6	-	Arabidopsis thaliana	cis-acting regulatory element related to meristem expression	growth and development
GmOPR1	SoyW03_01G254300.m1	CAT-box	GCCACT	463	6	+	Arabidopsis thaliana	cis-acting regulatory element related to meristem expression	growth and development
GmOPR2	SoyW03_01G254500.m1	GCN4_motif	TGAGTCA	74	7	-	Oryza sativa	cis-regulatory element involved in endosperm expression	growth and development
GmOPR5	SoyW03_06G015800.m1	AACA_motif	TAACAAACTCCA	304	11	+	Oryza sativa	involved in endosperm-specific negative expression	growth and development
GmOPR7	SoyW03_13G105300.m1	HD-Zip 1	CAAT(A/T)ATTG	1914	8.5	-	Arabidopsis thaliana	element involved in differentiation of the palisade mesophyll cells	growth and development
GmOPR8	SoyW03_13G105400.m1	RY-element	CATGCATG	1833	8	-	Helianthus annuus	cis-acting regulatory element involved in seed-specific regulation	growth and development
GmOPR8	SoyW03_13G105400.m1	GCN4_motif	TGAGTCA	1396	7	-	Oryza sativa	cis-regulatory element involved in endosperm expression	growth and development
GmOPR9	SoyW03_13G184700.m1	MSA-like	TCCAACGGT	44	9	+	Catharanthus roseus	cis-acting element involved in cell cycle regulation	growth and development
GmOPR9	SoyW03_13G184700.m1	circadian	CAAAGATATC	736	9	+	Lycopersicon esculentum	cis-acting regulatory element involved in circadian control	growth and development
GmOPR9	SoyW03_13G184700.m1	CAT-box	GCCACT	214	6	-	Arabidopsis thaliana	cis-acting regulatory element related to meristem expression	growth and development
GmOPR9	SoyW03_13G184700.m1	GCN4_motif	TGAGTCA	1327	7	-	Oryza sativa	cis-regulatory element involved in endosperm expression	growth and development
GmOPR11	SoyW03_15G235800.m1	RY-element	CATGCATG	539	8	+	Helianthus annuus	cis-acting regulatory element involved in seed-specific regulation	growth and development
GmOPR11	SoyW03_15G235800.m1	RY-element	CATGCATG	543	8	+	Helianthus annuus	cis-acting regulatory element involved in seed-specific regulation	growth and development
GmOPR12	SoyW03_17G048200.m1	RY-element	CATGCATG	1811	8	-	Helianthus annuus	cis-acting regulatory element involved in seed-specific regulation	growth and development
GmOPR13	SoyW03_17G048300.m1	CAT-box	GCCACT	425	6	-	Arabidopsis thaliana	cis-acting regulatory element related to meristem expression	growth and development
GmOPR14	SoyW03_17G210900.m2	CAT-box	GCCACT	2009	6	-	Arabidopsis thaliana	cis-acting regulatory element related to meristem expression	growth and development
GmOPR15	SoyW03_19G061900.m1	CAT-box	GCCACT	876	6	+	Arabidopsis thaliana	cis-acting regulatory element related to meristem expression	growth and development
GmOPR15	SoyW03_19G061900.m1	CAT-box	GCCACT	1517	6	-	Arabidopsis thaliana	cis-acting regulatory element related to meristem expression	growth and development
GmOPR2	SoyZH13_01G217200.m1	GCN4_motif	TGAGTCA	849	7	+	Oryza sativa	cis-regulatory element involved in endosperm expression	growth and development
GmOPR1	SoyZH13_01GOPR1	CAT-box	GCCACT	463	6	+	Arabidopsis thaliana	cis-acting regulatory element related to meristem expression	growth and development
GmOPR5	SoyZH13_06GOPR5	AACA_motif	TAACAAACTCCA	303	11	+	Oryza sativa	involved in endosperm-specific negative expression	growth and development
GmOPR7	SoyZH13_13G091200.m1	HD-Zip 1	CAAT(A/T)ATTG	1914	8.5	-	Arabidopsis thaliana	element involved in differentiation of the palisade mesophyll cells	growth and development
GmOPR8	SoyZH13_13G091300.m1	RY-element	CATGCATG	1833	8	-	Helianthus annuus	cis-acting regulatory element involved in seed-specific regulation	growth and development
GmOPR8	SoyZH13_13G091300.m1	GCN4_motif	TGAGTCA	1396	7	-	Oryza sativa	cis-regulatory element involved in endosperm expression	growth and development
GmOPR9	SoyZH13_13G166901.m1	MSA-like	TCCAACGGT	61	9	+	Catharanthus roseus	cis-acting element involved in cell cycle regulation	growth and development
GmOPR9	SoyZH13_13G166901.m1	circadian	CAAAGATATC	753	9	+	Lycopersicon esculentum	cis-acting regulatory element involved in circadian control	growth and development
GmOPR9	SoyZH13_13G166901.m1	CAT-box	GCCACT	231	6	-	Arabidopsis thaliana	cis-acting regulatory element related to meristem expression	growth and development
GmOPR11	SoyZH13_15G210100.m1	RY-element	CATGCATG	536	8	+	Helianthus annuus	cis-acting regulatory element involved in seed-specific regulation	growth and development
GmOPR11	SoyZH13_15G210100.m1	RY-element	CATGCATG	540	8	+	Helianthus annuus	cis-acting regulatory element involved in seed-specific regulation	growth and development
GmOPR14	SoyZH13_17G198600.m2	CAT-box	GCCACT	2009	6	-	Arabidopsis thaliana	cis-acting regulatory element related to meristem expression	growth and development
GmOPR12	SoyZH13_17GOPR12	RY-element	CATGCATG	1811	8	-	Helianthus annuus	cis-acting regulatory element involved in seed-specific regulation	growth and development
GmOPR13	SoyZH13_17GOPR13	CAT-box	GCCACT	422	6	-	Arabidopsis thaliana	cis-acting regulatory element related to meristem expression	growth and development
GmOPR15	SoyZH13_19G051600.m1	CAT-box	GCCACT	876	6	+	Arabidopsis thaliana	cis-acting regulatory element related to meristem expression	growth and development
GmOPR15	SoyZH13_19G051600.m1	CAT-box	GCCACT	1517	6	-	Arabidopsis thaliana	cis-acting regulatory element related to meristem expression	growth and development
GmOPR1	Glyma.01G235450.1.Wm82.a4.v1	TGA-element	AACGAC	510	6	-	Brassica oleracea	auxin-responsive element	hormone responsive
GmOPR1	Glyma.01G235450.1.Wm82.a4.v1	TGA-element	AACGAC	757	6	-	Brassica oleracea	auxin-responsive element	hormone responsive
GmOPR1	Glyma.01G235450.1.Wm82.a4.v1	ABRE	ACGTG	385	5	+	Arabidopsis thaliana	cis-acting element involved in the abscisic acid responsiveness	hormone responsive
GmOPR1	Glyma.01G235450.1.Wm82.a4.v1	ABRE	TACGGTC	753	7	+	Arabidopsis thaliana	cis-acting element involved in the abscisic acid responsiveness	hormone responsive
GmOPR1	Glyma.01G235450.1.Wm82.a4.v1	TGACG-motif	TGACG	383	5	+	Hordeum vulgare	cis-acting regulatory element involved in the MeJA-responsiveness	hormone responsive
GmOPR1	Glyma.01G235450.1.Wm82.a4.v1	TGACG-motif	TGACG	1461	5	-	Hordeum vulgare	cis-acting regulatory element involved in the MeJA-responsiveness	hormone responsive
GmOPR1	Glyma.01G235450.1.Wm82.a4.v1	CGTCA-motif	CGTCA	383	5	-	Hordeum vulgare	cis-acting regulatory element involved in the MeJA-responsiveness	hormone responsive
GmOPR1	Glyma.01G235450.1.Wm82.a4.v1	CGTCA-motif	CGTCA	1461	5	+	Hordeum vulgare	cis-acting regulatory element involved in the MeJA-responsiveness	hormone responsive
GmOPR2	Glyma.01G235600.1.Wm82.a4.v1	TCA-element	CCATCTTTTT	440	9	-	Nicotiana tabacum	cis-acting element involved in salicylic acid responsiveness	hormone responsive
GmOPR2	Glyma.01G235600.1.Wm82.a4.v1	TCA-element	TCAGAAGAGG	585	9	+	Brassica oleracea	cis-acting element involved in salicylic acid responsiveness	hormone responsive
GmOPR2	Glyma.01G235600.1.Wm82.a4.v1	TCA-element	CCATCTTTTT	1967	9	-	Nicotiana tabacum	cis-acting element involved in salicylic acid responsiveness	hormone responsive
GmOPR2	Glyma.01G235600.1.Wm82.a4.v1	ABRE	ACGTG	611	5	+	Arabidopsis thaliana	cis-acting element involved in the abscisic acid responsiveness	hormone responsive
GmOPR2	Glyma.01G235600.1.Wm82.a4.v1	ABRE	ACGTG	1121	5	+	Arabidopsis thaliana	cis-acting element involved in the abscisic acid responsiveness	hormone responsive
GmOPR2	Glyma.01G235600.1.Wm82.a4.v1	ABRE	ACGTG	1770	5	+	Arabidopsis thaliana	cis-acting element involved in the abscisic acid responsiveness	hormone responsive
GmOPR2	Glyma.01G235600.1.Wm82.a4.v1	TGACG-motif	TGACG	874	5	+	Hordeum vulgare	cis-acting regulatory element involved in the MeJA-responsiveness	hormone responsive
GmOPR2	Glyma.01G235600.1.Wm82.a4.v1	CGTCA-motif	CGTCA	874	5	-	Hordeum vulgare	cis-acting regulatory element involved in the MeJA-responsiveness	hormone responsive
GmOPR3	Glyma.04G184800.1.Wm82.a4.v1	TATC-box	TATCCCA	937	7	+	Oryza sativa	cis-acting element involved in gibberellin-responsiveness	hormone responsive
GmOPR3	Glyma.04G184800.1.Wm82.a4.v1	TCA-element	CCATCTTTTT	294	9	+	Nicotiana tabacum	cis-acting element involved in salicylic acid responsiveness	hormone responsive
GmOPR3	Glyma.04G184800.1.Wm82.a4.v1	P-box	CCTTTTG	196	7	-	Oryza sativa	gibberellin-responsive element	hormone responsive
GmOPR4	Glyma.06G016900.1.Wm82.a4.v1	TGA-element	AACGAC	1671	6	+	Brassica oleracea	auxin-responsive element	hormone responsive
GmOPR4	Glyma.06G016900.1.Wm82.a4.v1	TCA-element	CCATCTTTTT	1547	9	+	Nicotiana tabacum	cis-acting element involved in salicylic acid responsiveness	hormone responsive
GmOPR5	Glyma.06GOPR5	TGA-element	AACGAC	1550	6	+	Brassica oleracea	auxin-responsive element	hormone responsive
GmOPR5	Glyma.06GOPR5	ABRE	ACGTG	634	5	-	Arabidopsis thaliana	cis-acting element involved in the abscisic acid responsiveness	hormone responsive
GmOPR5	Glyma.06GOPR5	CGTCA-motif	CGTCA	797	5	-	Hordeum vulgare	cis-acting regulatory element involved in the MeJA-responsiveness	hormone responsive
GmOPR5	Glyma.06GOPR5	CGTCA-motif	CGTCA	1374	5	-	Hordeum vulgare	cis-acting regulatory element involved in the MeJA-responsiveness	hormone responsive
GmOPR5	Glyma.06GOPR5	TGACG-motif	TGACG	797	5	+	Hordeum vulgare	cis-acting regulatory element involved in the MeJA-responsiveness	hormone responsive
GmOPR5	Glyma.06GOPR5	TGACG-motif	TGACG	1374	5	+	Hordeum vulgare	cis-acting regulatory element involved in the MeJA-responsiveness	hormone responsive
GmOPR6	Glyma.11G007600.1.Wm82.a4.v1	TATC-box	TATCCCA	1306	7	-	Oryza sativa	cis-acting element involved in gibberellin-responsiveness	hormone responsive
GmOPR6	Glyma.11G007600.1.Wm82.a4.v1	ABRE	ACGTG	1103	5	+	Arabidopsis thaliana	cis-acting element involved in the abscisic acid responsiveness	hormone responsive
GmOPR6	Glyma.11G007600.1.Wm82.a4.v1	ABRE	CACGTG	1733	6	-	Arabidopsis thaliana	cis-acting element involved in the abscisic acid responsiveness	hormone responsive
GmOPR6	Glyma.11G007600.1.Wm82.a4.v1	ABRE	ACGTG	1734	5	+	Arabidopsis thaliana	cis-acting element involved in the abscisic acid responsiveness	hormone responsive
GmOPR6	Glyma.11G007600.1.Wm82.a4.v1	TGACG-motif	TGACG	1017	5	-	Hordeum vulgare	cis-acting regulatory element involved in the MeJA-responsiveness	hormone responsive
GmOPR6	Glyma.11G007600.1.Wm82.a4.v1	TGACG-motif	TGACG	1068	5	-	Hordeum vulgare	cis-acting regulatory element involved in the MeJA-responsiveness	hormone responsive
GmOPR6	Glyma.11G007600.1.Wm82.a4.v1	TGACG-motif	TGACG	1101	5	+	Hordeum vulgare	cis-acting regulatory element involved in the MeJA-responsiveness	hormone responsive
GmOPR6	Glyma.11G007600.1.Wm82.a4.v1	CGTCA-motif	CGTCA	1017	5	+	Hordeum vulgare	cis-acting regulatory element involved in the MeJA-responsiveness	hormone responsive
GmOPR6	Glyma.11G007600.1.Wm82.a4.v1	CGTCA-motif	CGTCA	1068	5	+	Hordeum vulgare	cis-acting regulatory element involved in the MeJA-responsiveness	hormone responsive
GmOPR6	Glyma.11G007600.1.Wm82.a4.v1	CGTCA-motif	CGTCA	1101	5	-	Hordeum vulgare	cis-acting regulatory element involved in the MeJA-responsiveness	hormone responsive
GmOPR6	Glyma.11G007600.1.Wm82.a4.v1	GARE-motif	TCTGTTG	375	7	+	Brassica oleracea	gibberellin-responsive element	hormone responsive
GmOPR7	Glyma.13G109700.2.Wm82.a4.v1	TCA-element	TCAGAAGAGG	1937	9	-	Brassica oleracea	cis-acting element involved in salicylic acid responsiveness	hormone responsive
GmOPR7	Glyma.13G109700.2.Wm82.a4.v1	ABRE	CACGTG	1849	6	-	Arabidopsis thaliana	cis-acting element involved in the abscisic acid responsiveness	hormone responsive
GmOPR7	Glyma.13G109700.2.Wm82.a4.v1	ABRE	ACGTG	1850	5	+	Arabidopsis thaliana	cis-acting element involved in the abscisic acid responsiveness	hormone responsive
GmOPR7	Glyma.13G109700.2.Wm82.a4.v1	ABRE	CACGTG	1871	6	-	Arabidopsis thaliana	cis-acting element involved in the abscisic acid responsiveness	hormone responsive
GmOPR7	Glyma.13G109700.2.Wm82.a4.v1	ABRE	ACGTG	1872	5	+	Arabidopsis thaliana	cis-acting element involved in the abscisic acid responsiveness	hormone responsive
GmOPR7	Glyma.13G109700.2.Wm82.a4.v1	AuxRR-core	GGTCCAT	1343	7	+	Nicotiana tabacum	cis-acting regulatory element involved in auxin responsiveness	hormone responsive
GmOPR8	Glyma.13G109800.1.Wm82.a4.v1	TCA-element	TCAGAAGAGG	2001	9	-	Brassica oleracea	cis-acting element involved in salicylic acid responsiveness	hormone responsive
GmOPR8	Glyma.13G109800.1.Wm82.a4.v1	ABRE	CACGTG	862	6	+	Arabidopsis thaliana	cis-acting element involved in the abscisic acid responsiveness	hormone responsive
GmOPR8	Glyma.13G109800.1.Wm82.a4.v1	ABRE	ACGTG	863	5	+	Arabidopsis thaliana	cis-acting element involved in the abscisic acid responsiveness	hormone responsive
GmOPR8	Glyma.13G109800.1.Wm82.a4.v1	ABRE	ACGTG	1773	5	-	Arabidopsis thaliana	cis-acting element involved in the abscisic acid responsiveness	hormone responsive
GmOPR8	Glyma.13G109800.1.Wm82.a4.v1	ABRE	ACGTG	1902	5	+	Arabidopsis thaliana	cis-acting element involved in the abscisic acid responsiveness	hormone responsive
GmOPR8	Glyma.13G109800.1.Wm82.a4.v1	ABRE	GACACGTACGT	1917	10	+	Oryza sativa	cis-acting element involved in the abscisic acid responsiveness	hormone responsive
GmOPR8	Glyma.13G109800.1.Wm82.a4.v1	ABRE	ACGTG	1919	5	-	Arabidopsis thaliana	cis-acting element involved in the abscisic acid responsiveness	hormone responsive
GmOPR8	Glyma.13G109800.1.Wm82.a4.v1	ABRE	CGTACGTGCA	1921	9	+	Hordeum vulgare	cis-acting element involved in the abscisic acid responsiveness	hormone responsive
GmOPR8	Glyma.13G109800.1.Wm82.a4.v1	ABRE	ACGTG	1924	5	+	Arabidopsis thaliana	cis-acting element involved in the abscisic acid responsiveness	hormone responsive
GmOPR8	Glyma.13G109800.1.Wm82.a4.v1	TGACG-motif	TGACG	675	5	-	Hordeum vulgare	cis-acting regulatory element involved in the MeJA-responsiveness	hormone responsive
GmOPR8	Glyma.13G109800.1.Wm82.a4.v1	TGACG-motif	TGACG	1257	5	+	Hordeum vulgare	cis-acting regulatory element involved in the MeJA-responsiveness	hormone responsive
GmOPR8	Glyma.13G109800.1.Wm82.a4.v1	CGTCA-motif	CGTCA	675	5	+	Hordeum vulgare	cis-acting regulatory element involved in the MeJA-responsiveness	hormone responsive
GmOPR8	Glyma.13G109800.1.Wm82.a4.v1	CGTCA-motif	CGTCA	1257	5	-	Hordeum vulgare	cis-acting regulatory element involved in the MeJA-responsiveness	hormone responsive
GmOPR9	Glyma.13G186200.1.Wm82.a4.v1	TATC-box	TATCCCA	338	7	-	Oryza sativa	cis-acting element involved in gibberellin-responsiveness	hormone responsive
GmOPR9	Glyma.13G186200.1.Wm82.a4.v1	ABRE	ACGTG	1462	5	+	Arabidopsis thaliana	cis-acting element involved in the abscisic acid responsiveness	hormone responsive
GmOPR10	Glyma.14G223600.1.Wm82.a4.v1	TGA-element	AACGAC	260	6	+	Brassica oleracea	auxin-responsive element	hormone responsive
GmOPR10	Glyma.14G223600.1.Wm82.a4.v1	TGA-element	AACGAC	516	6	-	Brassica oleracea	auxin-responsive element	hormone responsive
GmOPR10	Glyma.14G223600.1.Wm82.a4.v1	TGA-element	AACGAC	579	6	-	Brassica oleracea	auxin-responsive element	hormone responsive
GmOPR10	Glyma.14G223600.1.Wm82.a4.v1	TGA-element	AACGAC	722	6	-	Brassica oleracea	auxin-responsive element	hormone responsive
GmOPR10	Glyma.14G223600.1.Wm82.a4.v1	TGA-element	AACGAC	1646	6	+	Brassica oleracea	auxin-responsive element	hormone responsive
GmOPR10	Glyma.14G223600.1.Wm82.a4.v1	ABRE	CGCACGTGTC	496	9	-	Hordeum vulgare	cis-acting element involved in the abscisic acid responsiveness	hormone responsive
GmOPR10	Glyma.14G223600.1.Wm82.a4.v1	ABRE	CACGTG	498	6	+	Arabidopsis thaliana	cis-acting element involved in the abscisic acid responsiveness	hormone responsive
GmOPR10	Glyma.14G223600.1.Wm82.a4.v1	ABRE	ACGTG	499	5	+	Arabidopsis thaliana	cis-acting element involved in the abscisic acid responsiveness	hormone responsive
GmOPR10	Glyma.14G223600.1.Wm82.a4.v1	ABRE	ACGTG	537	5	-	Arabidopsis thaliana	cis-acting element involved in the abscisic acid responsiveness	hormone responsive
GmOPR10	Glyma.14G223600.1.Wm82.a4.v1	ABRE	ACGTG	1388	5	+	Arabidopsis thaliana	cis-acting element involved in the abscisic acid responsiveness	hormone responsive
GmOPR10	Glyma.14G223600.1.Wm82.a4.v1	ABRE	GCAACGTGTC	1426	9	-	Hordeum vulgare	cis-acting element involved in the abscisic acid responsiveness	hormone responsive
GmOPR10	Glyma.14G223600.1.Wm82.a4.v1	ABRE	ACGTG	1428	5	-	Arabidopsis thaliana	cis-acting element involved in the abscisic acid responsiveness	hormone responsive
GmOPR10	Glyma.14G223600.1.Wm82.a4.v1	ABRE	CACGTG	1576	6	-	Arabidopsis thaliana	cis-acting element involved in the abscisic acid responsiveness	hormone responsive
GmOPR10	Glyma.14G223600.1.Wm82.a4.v1	ABRE	ACGTG	1577	5	+	Arabidopsis thaliana	cis-acting element involved in the abscisic acid responsiveness	hormone responsive
GmOPR10	Glyma.14G223600.1.Wm82.a4.v1	ABRE	ACGTG	1609	5	+	Arabidopsis thaliana	cis-acting element involved in the abscisic acid responsiveness	hormone responsive
GmOPR10	Glyma.14G223600.1.Wm82.a4.v1	TGACG-motif	TGACG	58	5	+	Hordeum vulgare	cis-acting regulatory element involved in the MeJA-responsiveness	hormone responsive
GmOPR10	Glyma.14G223600.1.Wm82.a4.v1	TGACG-motif	TGACG	575	5	+	Hordeum vulgare	cis-acting regulatory element involved in the MeJA-responsiveness	hormone responsive
GmOPR10	Glyma.14G223600.1.Wm82.a4.v1	CGTCA-motif	CGTCA	58	5	-	Hordeum vulgare	cis-acting regulatory element involved in the MeJA-responsiveness	hormone responsive
GmOPR10	Glyma.14G223600.1.Wm82.a4.v1	CGTCA-motif	CGTCA	575	5	-	Hordeum vulgare	cis-acting regulatory element involved in the MeJA-responsiveness	hormone responsive
GmOPR10	Glyma.14G223600.1.Wm82.a4.v1	GARE-motif	TCTGTTG	201	7	+	Brassica oleracea	gibberellin-responsive element	hormone responsive
GmOPR11	Glyma.15G223900.1.Wm82.a4.v1	TGA-element	AACGAC	1656	6	+	Brassica oleracea	auxin-responsive element	hormone responsive
GmOPR11	Glyma.15G223900.1.Wm82.a4.v1	TCA-element	CCATCTTTTT	262	9	+	Nicotiana tabacum	cis-acting element involved in salicylic acid responsiveness	hormone responsive
GmOPR11	Glyma.15G223900.1.Wm82.a4.v1	TCA-element	CCATCTTTTT	302	9	-	Nicotiana tabacum	cis-acting element involved in salicylic acid responsiveness	hormone responsive
GmOPR11	Glyma.15G223900.1.Wm82.a4.v1	ABRE	GCAACGTGTC	391	9	+	Hordeum vulgare	cis-acting element involved in the abscisic acid responsiveness	hormone responsive
GmOPR11	Glyma.15G223900.1.Wm82.a4.v1	ABRE	CACGTG	429	6	+	Arabidopsis thaliana	cis-acting element involved in the abscisic acid responsiveness	hormone responsive
GmOPR11	Glyma.15G223900.1.Wm82.a4.v1	ABRE	ACGTG	430	5	+	Arabidopsis thaliana	cis-acting element involved in the abscisic acid responsiveness	hormone responsive
GmOPR11	Glyma.15G223900.1.Wm82.a4.v1	ABRE	ACGTG	470	5	-	Arabidopsis thaliana	cis-acting element involved in the abscisic acid responsiveness	hormone responsive
GmOPR11	Glyma.15G223900.1.Wm82.a4.v1	ABRE	ACGTG	519	5	-	Arabidopsis thaliana	cis-acting element involved in the abscisic acid responsiveness	hormone responsive
GmOPR11	Glyma.15G223900.1.Wm82.a4.v1	ABRE	ACGTG	727	5	+	Arabidopsis thaliana	cis-acting element involved in the abscisic acid responsiveness	hormone responsive
GmOPR11	Glyma.15G223900.1.Wm82.a4.v1	ABRE	ACGTG	1052	5	+	Arabidopsis thaliana	cis-acting element involved in the abscisic acid responsiveness	hormone responsive
GmOPR11	Glyma.15G223900.1.Wm82.a4.v1	TGACG-motif	TGACG	472	5	-	Hordeum vulgare	cis-acting regulatory element involved in the MeJA-responsiveness	hormone responsive
GmOPR11	Glyma.15G223900.1.Wm82.a4.v1	TGACG-motif	TGACG	521	5	-	Hordeum vulgare	cis-acting regulatory element involved in the MeJA-responsiveness	hormone responsive
GmOPR11	Glyma.15G223900.1.Wm82.a4.v1	TGACG-motif	TGACG	536	5	-	Hordeum vulgare	cis-acting regulatory element involved in the MeJA-responsiveness	hormone responsive
GmOPR11	Glyma.15G223900.1.Wm82.a4.v1	TGACG-motif	TGACG	706	5	+	Hordeum vulgare	cis-acting regulatory element involved in the MeJA-responsiveness	hormone responsive
GmOPR11	Glyma.15G223900.1.Wm82.a4.v1	CGTCA-motif	CGTCA	472	5	+	Hordeum vulgare	cis-acting regulatory element involved in the MeJA-responsiveness	hormone responsive
GmOPR11	Glyma.15G223900.1.Wm82.a4.v1	CGTCA-motif	CGTCA	521	5	+	Hordeum vulgare	cis-acting regulatory element involved in the MeJA-responsiveness	hormone responsive
GmOPR11	Glyma.15G223900.1.Wm82.a4.v1	CGTCA-motif	CGTCA	536	5	+	Hordeum vulgare	cis-acting regulatory element involved in the MeJA-responsiveness	hormone responsive
GmOPR11	Glyma.15G223900.1.Wm82.a4.v1	CGTCA-motif	CGTCA	706	5	-	Hordeum vulgare	cis-acting regulatory element involved in the MeJA-responsiveness	hormone responsive
GmOPR11	Glyma.15G223900.1.Wm82.a4.v1	P-box	CCTTTTG	1448	7	-	Oryza sativa	gibberellin-responsive element	hormone responsive
GmOPR12	Glyma.17G049900.1.Wm82.a4.v1	TATC-box	TATCCCA	1936	7	+	Oryza sativa	cis-acting element involved in gibberellin-responsiveness	hormone responsive
GmOPR12	Glyma.17G049900.1.Wm82.a4.v1	TCA-element	CCATCTTTTT	975	9	+	Nicotiana tabacum	cis-acting element involved in salicylic acid responsiveness	hormone responsive
GmOPR12	Glyma.17G049900.1.Wm82.a4.v1	ABRE	ACGTG	1873	5	+	Arabidopsis thaliana	cis-acting element involved in the abscisic acid responsiveness	hormone responsive
GmOPR12	Glyma.17G049900.1.Wm82.a4.v1	ABRE	GACACGTACGT	1888	10	+	Oryza sativa	cis-acting element involved in the abscisic acid responsiveness	hormone responsive
GmOPR12	Glyma.17G049900.1.Wm82.a4.v1	ABRE	ACGTG	1890	5	-	Arabidopsis thaliana	cis-acting element involved in the abscisic acid responsiveness	hormone responsive
GmOPR12	Glyma.17G049900.1.Wm82.a4.v1	ABRE	CGTACGTGCA	1892	9	+	Hordeum vulgare	cis-acting element involved in the abscisic acid responsiveness	hormone responsive
GmOPR12	Glyma.17G049900.1.Wm82.a4.v1	ABRE	ACGTG	1895	5	+	Arabidopsis thaliana	cis-acting element involved in the abscisic acid responsiveness	hormone responsive
GmOPR12	Glyma.17G049900.1.Wm82.a4.v1	AuxRE	TGTCTCAATAAG	162	11	+	Glycine max	part of an auxin-responsive element	hormone responsive
GmOPR13	Glyma.17G050000.1.Wm82.a4.v1	ABRE	ACGTG	1690	5	-	Arabidopsis thaliana	cis-acting element involved in the abscisic acid responsiveness	hormone responsive
GmOPR13	Glyma.17G050000.1.Wm82.a4.v1	AuxRR-core	GGTCCAT	1956	7	+	Nicotiana tabacum	cis-acting regulatory element involved in auxin responsiveness	hormone responsive
GmOPR14	Glyma.17G209900.1.Wm82.a4.v1	ABRE	ACGTG	69	5	+	Arabidopsis thaliana	cis-acting element involved in the abscisic acid responsiveness	hormone responsive
GmOPR14	Glyma.17G209900.1.Wm82.a4.v1	ABRE	ACGTG	285	5	+	Arabidopsis thaliana	cis-acting element involved in the abscisic acid responsiveness	hormone responsive
GmOPR14	Glyma.17G209900.1.Wm82.a4.v1	ABRE	TACGGTC	489	7	+	Arabidopsis thaliana	cis-acting element involved in the abscisic acid responsiveness	hormone responsive
GmOPR14	Glyma.17G209900.1.Wm82.a4.v1	TGACG-motif	TGACG	1761	5	-	Hordeum vulgare	cis-acting regulatory element involved in the MeJA-responsiveness	hormone responsive
GmOPR14	Glyma.17G209900.1.Wm82.a4.v1	CGTCA-motif	CGTCA	1761	5	+	Hordeum vulgare	cis-acting regulatory element involved in the MeJA-responsiveness	hormone responsive
GmOPR15	Glyma.19G057500.1.Wm82.a4.v1	TGA-element	AACGAC	1535	6	+	Brassica oleracea	auxin-responsive element	hormone responsive
GmOPR15	Glyma.19G057500.1.Wm82.a4.v1	ABRE	ACGTG	383	5	-	Arabidopsis thaliana	cis-acting element involved in the abscisic acid responsiveness	hormone responsive
GmOPR15	Glyma.19G057500.1.Wm82.a4.v1	ABRE	ACGTG	458	5	-	Arabidopsis thaliana	cis-acting element involved in the abscisic acid responsiveness	hormone responsive
GmOPR15	Glyma.19G057500.1.Wm82.a4.v1	CGTCA-motif	CGTCA	63	5	-	Hordeum vulgare	cis-acting regulatory element involved in the MeJA-responsiveness	hormone responsive
GmOPR15	Glyma.19G057500.1.Wm82.a4.v1	CGTCA-motif	CGTCA	845	5	-	Hordeum vulgare	cis-acting regulatory element involved in the MeJA-responsiveness	hormone responsive
GmOPR15	Glyma.19G057500.1.Wm82.a4.v1	TGACG-motif	TGACG	63	5	+	Hordeum vulgare	cis-acting regulatory element involved in the MeJA-responsiveness	hormone responsive
GmOPR15	Glyma.19G057500.1.Wm82.a4.v1	TGACG-motif	TGACG	845	5	+	Hordeum vulgare	cis-acting regulatory element involved in the MeJA-responsiveness	hormone responsive
GmOPR1	SoyC01_01G245400.m1	TGA-element	AACGAC	511	6	-	Brassica oleracea	auxin-responsive element	hormone responsive
GmOPR1	SoyC01_01G245400.m1	TGA-element	AACGAC	758	6	-	Brassica oleracea	auxin-responsive element	hormone responsive
GmOPR1	SoyC01_01G245400.m1	ABRE	ACGTG	386	5	+	Arabidopsis thaliana	cis-acting element involved in the abscisic acid responsiveness	hormone responsive
GmOPR1	SoyC01_01G245400.m1	ABRE	TACGGTC	754	7	+	Arabidopsis thaliana	cis-acting element involved in the abscisic acid responsiveness	hormone responsive
GmOPR1	SoyC01_01G245400.m1	TGACG-motif	TGACG	384	5	+	Hordeum vulgare	cis-acting regulatory element involved in the MeJA-responsiveness	hormone responsive
GmOPR1	SoyC01_01G245400.m1	TGACG-motif	TGACG	1461	5	-	Hordeum vulgare	cis-acting regulatory element involved in the MeJA-responsiveness	hormone responsive
GmOPR1	SoyC01_01G245400.m1	CGTCA-motif	CGTCA	384	5	-	Hordeum vulgare	cis-acting regulatory element involved in the MeJA-responsiveness	hormone responsive
GmOPR1	SoyC01_01G245400.m1	CGTCA-motif	CGTCA	1461	5	+	Hordeum vulgare	cis-acting regulatory element involved in the MeJA-responsiveness	hormone responsive
GmOPR2	SoyC01_01G245600.m1	TCA-element	CCATCTTTTT	443	9	-	Nicotiana tabacum	cis-acting element involved in salicylic acid responsiveness	hormone responsive
GmOPR2	SoyC01_01G245600.m1	TCA-element	TCAGAAGAGG	588	9	+	Brassica oleracea	cis-acting element involved in salicylic acid responsiveness	hormone responsive
GmOPR2	SoyC01_01G245600.m1	TCA-element	CCATCTTTTT	1967	9	-	Nicotiana tabacum	cis-acting element involved in salicylic acid responsiveness	hormone responsive
GmOPR2	SoyC01_01G245600.m1	ABRE	ACGTG	614	5	+	Arabidopsis thaliana	cis-acting element involved in the abscisic acid responsiveness	hormone responsive
GmOPR2	SoyC01_01G245600.m1	ABRE	ACGTG	1122	5	+	Arabidopsis thaliana	cis-acting element involved in the abscisic acid responsiveness	hormone responsive
GmOPR2	SoyC01_01G245600.m1	ABRE	ACGTG	1770	5	+	Arabidopsis thaliana	cis-acting element involved in the abscisic acid responsiveness	hormone responsive
GmOPR2	SoyC01_01G245600.m1	TGACG-motif	TGACG	876	5	+	Hordeum vulgare	cis-acting regulatory element involved in the MeJA-responsiveness	hormone responsive
GmOPR2	SoyC01_01G245600.m1	CGTCA-motif	CGTCA	876	5	-	Hordeum vulgare	cis-acting regulatory element involved in the MeJA-responsiveness	hormone responsive
GmOPR3	SoyC01_04G187200.m1	TATC-box	TATCCCA	931	7	+	Oryza sativa	cis-acting element involved in gibberellin-responsiveness	hormone responsive
GmOPR3	SoyC01_04G187200.m1	TCA-element	CCATCTTTTT	275	9	+	Nicotiana tabacum	cis-acting element involved in salicylic acid responsiveness	hormone responsive
GmOPR3	SoyC01_04G187200.m1	P-box	CCTTTTG	171	7	-	Oryza sativa	gibberellin-responsive element	hormone responsive
GmOPR4	SoyC01_06G013900.m1	TGA-element	AACGAC	1672	6	+	Brassica oleracea	auxin-responsive element	hormone responsive
GmOPR4	SoyC01_06G013900.m1	TCA-element	CCATCTTTTT	1548	9	+	Nicotiana tabacum	cis-acting element involved in salicylic acid responsiveness	hormone responsive
GmOPR5	SoyC01_06GOPR5	TGA-element	AACGAC	1550	6	+	Brassica oleracea	auxin-responsive element	hormone responsive
GmOPR5	SoyC01_06GOPR5	ABRE	ACGTG	634	5	-	Arabidopsis thaliana	cis-acting element involved in the abscisic acid responsiveness	hormone responsive
GmOPR5	SoyC01_06GOPR5	CGTCA-motif	CGTCA	797	5	-	Hordeum vulgare	cis-acting regulatory element involved in the MeJA-responsiveness	hormone responsive
GmOPR5	SoyC01_06GOPR5	CGTCA-motif	CGTCA	1374	5	-	Hordeum vulgare	cis-acting regulatory element involved in the MeJA-responsiveness	hormone responsive
GmOPR5	SoyC01_06GOPR5	TGACG-motif	TGACG	797	5	+	Hordeum vulgare	cis-acting regulatory element involved in the MeJA-responsiveness	hormone responsive
GmOPR5	SoyC01_06GOPR5	TGACG-motif	TGACG	1374	5	+	Hordeum vulgare	cis-acting regulatory element involved in the MeJA-responsiveness	hormone responsive
GmOPR6	SoyC01_11G007100.m1	TATC-box	TATCCCA	1310	7	-	Oryza sativa	cis-acting element involved in gibberellin-responsiveness	hormone responsive
GmOPR6	SoyC01_11G007100.m1	ABRE	ACGTG	1107	5	+	Arabidopsis thaliana	cis-acting element involved in the abscisic acid responsiveness	hormone responsive
GmOPR6	SoyC01_11G007100.m1	ABRE	CACGTG	1734	6	-	Arabidopsis thaliana	cis-acting element involved in the abscisic acid responsiveness	hormone responsive
GmOPR6	SoyC01_11G007100.m1	ABRE	ACGTG	1735	5	+	Arabidopsis thaliana	cis-acting element involved in the abscisic acid responsiveness	hormone responsive
GmOPR6	SoyC01_11G007100.m1	TGACG-motif	TGACG	1022	5	-	Hordeum vulgare	cis-acting regulatory element involved in the MeJA-responsiveness	hormone responsive
GmOPR6	SoyC01_11G007100.m1	TGACG-motif	TGACG	1072	5	-	Hordeum vulgare	cis-acting regulatory element involved in the MeJA-responsiveness	hormone responsive
GmOPR6	SoyC01_11G007100.m1	TGACG-motif	TGACG	1105	5	+	Hordeum vulgare	cis-acting regulatory element involved in the MeJA-responsiveness	hormone responsive
GmOPR6	SoyC01_11G007100.m1	CGTCA-motif	CGTCA	1022	5	+	Hordeum vulgare	cis-acting regulatory element involved in the MeJA-responsiveness	hormone responsive
GmOPR6	SoyC01_11G007100.m1	CGTCA-motif	CGTCA	1072	5	+	Hordeum vulgare	cis-acting regulatory element involved in the MeJA-responsiveness	hormone responsive
GmOPR6	SoyC01_11G007100.m1	CGTCA-motif	CGTCA	1105	5	-	Hordeum vulgare	cis-acting regulatory element involved in the MeJA-responsiveness	hormone responsive
GmOPR6	SoyC01_11G007100.m1	GARE-motif	TCTGTTG	382	7	+	Brassica oleracea	gibberellin-responsive element	hormone responsive
GmOPR7	SoyC01_13GOPR7	TCA-element	TCAGAAGAGG	590	9	-	Brassica oleracea	cis-acting element involved in salicylic acid responsiveness	hormone responsive
GmOPR7	SoyC01_13GOPR7	ABRE	CACGTG	502	6	+	Arabidopsis thaliana	cis-acting element involved in the abscisic acid responsiveness	hormone responsive
GmOPR7	SoyC01_13GOPR7	ABRE	ACGTG	503	5	+	Arabidopsis thaliana	cis-acting element involved in the abscisic acid responsiveness	hormone responsive
GmOPR7	SoyC01_13GOPR7	ABRE	CACGTG	524	6	+	Arabidopsis thaliana	cis-acting element involved in the abscisic acid responsiveness	hormone responsive
GmOPR7	SoyC01_13GOPR7	ABRE	ACGTG	525	5	+	Arabidopsis thaliana	cis-acting element involved in the abscisic acid responsiveness	hormone responsive
GmOPR7	SoyC01_13GOPR7	ABRE	ACGTG	1398	5	+	Arabidopsis thaliana	cis-acting element involved in the abscisic acid responsiveness	hormone responsive
GmOPR7	SoyC01_13GOPR7	TGACG-motif	TGACG	754	5	-	Hordeum vulgare	cis-acting regulatory element involved in the MeJA-responsiveness	hormone responsive
GmOPR7	SoyC01_13GOPR7	CGTCA-motif	CGTCA	754	5	+	Hordeum vulgare	cis-acting regulatory element involved in the MeJA-responsiveness	hormone responsive
GmOPR8	SoyC01_13GOPR8	TCA-element	TCAGAAGAGG	2001	9	-	Brassica oleracea	cis-acting element involved in salicylic acid responsiveness	hormone responsive
GmOPR8	SoyC01_13GOPR8	ABRE	CACGTG	859	6	+	Arabidopsis thaliana	cis-acting element involved in the abscisic acid responsiveness	hormone responsive
GmOPR8	SoyC01_13GOPR8	ABRE	ACGTG	860	5	+	Arabidopsis thaliana	cis-acting element involved in the abscisic acid responsiveness	hormone responsive
GmOPR8	SoyC01_13GOPR8	ABRE	ACGTG	1773	5	-	Arabidopsis thaliana	cis-acting element involved in the abscisic acid responsiveness	hormone responsive
GmOPR8	SoyC01_13GOPR8	ABRE	ACGTG	1902	5	+	Arabidopsis thaliana	cis-acting element involved in the abscisic acid responsiveness	hormone responsive
GmOPR8	SoyC01_13GOPR8	ABRE	GACACGTACGT	1917	10	+	Oryza sativa	cis-acting element involved in the abscisic acid responsiveness	hormone responsive
GmOPR8	SoyC01_13GOPR8	ABRE	ACGTG	1919	5	-	Arabidopsis thaliana	cis-acting element involved in the abscisic acid responsiveness	hormone responsive
GmOPR8	SoyC01_13GOPR8	ABRE	CGTACGTGCA	1921	9	+	Hordeum vulgare	cis-acting element involved in the abscisic acid responsiveness	hormone responsive
GmOPR8	SoyC01_13GOPR8	ABRE	ACGTG	1924	5	+	Arabidopsis thaliana	cis-acting element involved in the abscisic acid responsiveness	hormone responsive
GmOPR8	SoyC01_13GOPR8	CGTCA-motif	CGTCA	672	5	+	Hordeum vulgare	cis-acting regulatory element involved in the MeJA-responsiveness	hormone responsive
GmOPR8	SoyC01_13GOPR8	CGTCA-motif	CGTCA	1258	5	-	Hordeum vulgare	cis-acting regulatory element involved in the MeJA-responsiveness	hormone responsive
GmOPR8	SoyC01_13GOPR8	TGACG-motif	TGACG	672	5	-	Hordeum vulgare	cis-acting regulatory element involved in the MeJA-responsiveness	hormone responsive
GmOPR8	SoyC01_13GOPR8	TGACG-motif	TGACG	1258	5	+	Hordeum vulgare	cis-acting regulatory element involved in the MeJA-responsiveness	hormone responsive
GmOPR9	SoyC01_13GOPR9	TCA-element	CCATCTTTTT	703	9	+	Nicotiana tabacum	cis-acting element involved in salicylic acid responsiveness	hormone responsive
GmOPR9	SoyC01_13GOPR9	TCA-element	TCAGAAGAGG	1320	9	-	Brassica oleracea	cis-acting element involved in salicylic acid responsiveness	hormone responsive
GmOPR9	SoyC01_13GOPR9	ABRE	ACGTG	736	5	+	Arabidopsis thaliana	cis-acting element involved in the abscisic acid responsiveness	hormone responsive
GmOPR9	SoyC01_13GOPR9	ABRE	ACGTG	1800	5	+	Arabidopsis thaliana	cis-acting element involved in the abscisic acid responsiveness	hormone responsive
GmOPR10	SoyC01_14G231500.m2	TGA-element	AACGAC	262	6	+	Brassica oleracea	auxin-responsive element	hormone responsive
GmOPR10	SoyC01_14G231500.m2	TGA-element	AACGAC	517	6	-	Brassica oleracea	auxin-responsive element	hormone responsive
GmOPR10	SoyC01_14G231500.m2	TGA-element	AACGAC	580	6	-	Brassica oleracea	auxin-responsive element	hormone responsive
GmOPR10	SoyC01_14G231500.m2	TGA-element	AACGAC	723	6	-	Brassica oleracea	auxin-responsive element	hormone responsive
GmOPR10	SoyC01_14G231500.m2	TGA-element	AACGAC	1646	6	+	Brassica oleracea	auxin-responsive element	hormone responsive
GmOPR10	SoyC01_14G231500.m2	ABRE	CGCACGTGTC	497	9	-	Hordeum vulgare	cis-acting element involved in the abscisic acid responsiveness	hormone responsive
GmOPR10	SoyC01_14G231500.m2	ABRE	CACGTG	499	6	+	Arabidopsis thaliana	cis-acting element involved in the abscisic acid responsiveness	hormone responsive
GmOPR10	SoyC01_14G231500.m2	ABRE	ACGTG	500	5	+	Arabidopsis thaliana	cis-acting element involved in the abscisic acid responsiveness	hormone responsive
GmOPR10	SoyC01_14G231500.m2	ABRE	ACGTG	538	5	-	Arabidopsis thaliana	cis-acting element involved in the abscisic acid responsiveness	hormone responsive
GmOPR10	SoyC01_14G231500.m2	ABRE	ACGTG	1389	5	+	Arabidopsis thaliana	cis-acting element involved in the abscisic acid responsiveness	hormone responsive
GmOPR10	SoyC01_14G231500.m2	ABRE	GCAACGTGTC	1427	9	-	Hordeum vulgare	cis-acting element involved in the abscisic acid responsiveness	hormone responsive
GmOPR10	SoyC01_14G231500.m2	ABRE	ACGTG	1429	5	-	Arabidopsis thaliana	cis-acting element involved in the abscisic acid responsiveness	hormone responsive
GmOPR10	SoyC01_14G231500.m2	ABRE	CACGTG	1576	6	-	Arabidopsis thaliana	cis-acting element involved in the abscisic acid responsiveness	hormone responsive
GmOPR10	SoyC01_14G231500.m2	ABRE	ACGTG	1577	5	+	Arabidopsis thaliana	cis-acting element involved in the abscisic acid responsiveness	hormone responsive
GmOPR10	SoyC01_14G231500.m2	ABRE	ACGTG	1609	5	+	Arabidopsis thaliana	cis-acting element involved in the abscisic acid responsiveness	hormone responsive
GmOPR10	SoyC01_14G231500.m2	CGTCA-motif	CGTCA	60	5	-	Hordeum vulgare	cis-acting regulatory element involved in the MeJA-responsiveness	hormone responsive
GmOPR10	SoyC01_14G231500.m2	CGTCA-motif	CGTCA	576	5	-	Hordeum vulgare	cis-acting regulatory element involved in the MeJA-responsiveness	hormone responsive
GmOPR10	SoyC01_14G231500.m2	TGACG-motif	TGACG	60	5	+	Hordeum vulgare	cis-acting regulatory element involved in the MeJA-responsiveness	hormone responsive
GmOPR10	SoyC01_14G231500.m2	TGACG-motif	TGACG	576	5	+	Hordeum vulgare	cis-acting regulatory element involved in the MeJA-responsiveness	hormone responsive
GmOPR10	SoyC01_14G231500.m2	GARE-motif	TCTGTTG	203	7	+	Brassica oleracea	gibberellin-responsive element	hormone responsive
GmOPR11	SoyC01_15G222300.m1	TGA-element	AACGAC	1656	6	+	Brassica oleracea	auxin-responsive element	hormone responsive
GmOPR11	SoyC01_15G222300.m1	TCA-element	CCATCTTTTT	305	9	-	Nicotiana tabacum	cis-acting element involved in salicylic acid responsiveness	hormone responsive
GmOPR11	SoyC01_15G222300.m1	ABRE	GCAACGTGTC	394	9	+	Hordeum vulgare	cis-acting element involved in the abscisic acid responsiveness	hormone responsive
GmOPR11	SoyC01_15G222300.m1	ABRE	CACGTG	432	6	+	Arabidopsis thaliana	cis-acting element involved in the abscisic acid responsiveness	hormone responsive
GmOPR11	SoyC01_15G222300.m1	ABRE	ACGTG	433	5	+	Arabidopsis thaliana	cis-acting element involved in the abscisic acid responsiveness	hormone responsive
GmOPR11	SoyC01_15G222300.m1	ABRE	ACGTG	473	5	-	Arabidopsis thaliana	cis-acting element involved in the abscisic acid responsiveness	hormone responsive
GmOPR11	SoyC01_15G222300.m1	ABRE	ACGTG	522	5	-	Arabidopsis thaliana	cis-acting element involved in the abscisic acid responsiveness	hormone responsive
GmOPR11	SoyC01_15G222300.m1	ABRE	ACGTG	1052	5	+	Arabidopsis thaliana	cis-acting element involved in the abscisic acid responsiveness	hormone responsive
GmOPR11	SoyC01_15G222300.m1	AuxRR-core	GGTCCAT	627	7	-	Nicotiana tabacum	cis-acting regulatory element involved in auxin responsiveness	hormone responsive
GmOPR11	SoyC01_15G222300.m1	TGACG-motif	TGACG	475	5	-	Hordeum vulgare	cis-acting regulatory element involved in the MeJA-responsiveness	hormone responsive
GmOPR11	SoyC01_15G222300.m1	TGACG-motif	TGACG	524	5	-	Hordeum vulgare	cis-acting regulatory element involved in the MeJA-responsiveness	hormone responsive
GmOPR11	SoyC01_15G222300.m1	TGACG-motif	TGACG	539	5	-	Hordeum vulgare	cis-acting regulatory element involved in the MeJA-responsiveness	hormone responsive
GmOPR11	SoyC01_15G222300.m1	TGACG-motif	TGACG	709	5	+	Hordeum vulgare	cis-acting regulatory element involved in the MeJA-responsiveness	hormone responsive
GmOPR11	SoyC01_15G222300.m1	CGTCA-motif	CGTCA	475	5	+	Hordeum vulgare	cis-acting regulatory element involved in the MeJA-responsiveness	hormone responsive
GmOPR11	SoyC01_15G222300.m1	CGTCA-motif	CGTCA	524	5	+	Hordeum vulgare	cis-acting regulatory element involved in the MeJA-responsiveness	hormone responsive
GmOPR11	SoyC01_15G222300.m1	CGTCA-motif	CGTCA	539	5	+	Hordeum vulgare	cis-acting regulatory element involved in the MeJA-responsiveness	hormone responsive
GmOPR11	SoyC01_15G222300.m1	CGTCA-motif	CGTCA	709	5	-	Hordeum vulgare	cis-acting regulatory element involved in the MeJA-responsiveness	hormone responsive
GmOPR14	SoyC01_17G204200.m1	ABRE	ACGTG	153	5	+	Arabidopsis thaliana	cis-acting element involved in the abscisic acid responsiveness	hormone responsive
GmOPR14	SoyC01_17G204200.m1	ABRE	ACGTG	369	5	+	Arabidopsis thaliana	cis-acting element involved in the abscisic acid responsiveness	hormone responsive
GmOPR14	SoyC01_17G204200.m1	ABRE	TACGGTC	573	7	+	Arabidopsis thaliana	cis-acting element involved in the abscisic acid responsiveness	hormone responsive
GmOPR14	SoyC01_17G204200.m1	ABRE	ACGTG	869	5	-	Arabidopsis thaliana	cis-acting element involved in the abscisic acid responsiveness	hormone responsive
GmOPR14	SoyC01_17G204200.m1	TGACG-motif	TGACG	1845	5	-	Hordeum vulgare	cis-acting regulatory element involved in the MeJA-responsiveness	hormone responsive
GmOPR14	SoyC01_17G204200.m1	CGTCA-motif	CGTCA	1845	5	+	Hordeum vulgare	cis-acting regulatory element involved in the MeJA-responsiveness	hormone responsive
GmOPR12	SoyC01_17GOPR12	TATC-box	TATCCCA	1936	7	+	Oryza sativa	cis-acting element involved in gibberellin-responsiveness	hormone responsive
GmOPR12	SoyC01_17GOPR12	TCA-element	CCATCTTTTT	979	9	+	Nicotiana tabacum	cis-acting element involved in salicylic acid responsiveness	hormone responsive
GmOPR12	SoyC01_17GOPR12	ABRE	ACGTG	1873	5	+	Arabidopsis thaliana	cis-acting element involved in the abscisic acid responsiveness	hormone responsive
GmOPR12	SoyC01_17GOPR12	ABRE	GACACGTACGT	1888	10	+	Oryza sativa	cis-acting element involved in the abscisic acid responsiveness	hormone responsive
GmOPR12	SoyC01_17GOPR12	ABRE	ACGTG	1890	5	-	Arabidopsis thaliana	cis-acting element involved in the abscisic acid responsiveness	hormone responsive
GmOPR12	SoyC01_17GOPR12	ABRE	CGTACGTGCA	1892	9	+	Hordeum vulgare	cis-acting element involved in the abscisic acid responsiveness	hormone responsive
GmOPR12	SoyC01_17GOPR12	ABRE	ACGTG	1895	5	+	Arabidopsis thaliana	cis-acting element involved in the abscisic acid responsiveness	hormone responsive
GmOPR12	SoyC01_17GOPR12	AuxRE	TGTCTCAATAAG	166	11	+	Glycine max	part of an auxin-responsive element	hormone responsive
GmOPR13	SoyC01_17GOPR13	ABRE	ACGTG	1690	5	-	Arabidopsis thaliana	cis-acting element involved in the abscisic acid responsiveness	hormone responsive
GmOPR13	SoyC01_17GOPR13	AuxRR-core	GGTCCAT	1956	7	+	Nicotiana tabacum	cis-acting regulatory element involved in auxin responsiveness	hormone responsive
GmOPR15	SoyC01_19G061200.m1	TGA-element	AACGAC	1535	6	+	Brassica oleracea	auxin-responsive element	hormone responsive
GmOPR15	SoyC01_19G061200.m1	ABRE	ACGTG	383	5	-	Arabidopsis thaliana	cis-acting element involved in the abscisic acid responsiveness	hormone responsive
GmOPR15	SoyC01_19G061200.m1	ABRE	ACGTG	458	5	-	Arabidopsis thaliana	cis-acting element involved in the abscisic acid responsiveness	hormone responsive
GmOPR15	SoyC01_19G061200.m1	TGACG-motif	TGACG	63	5	+	Hordeum vulgare	cis-acting regulatory element involved in the MeJA-responsiveness	hormone responsive
GmOPR15	SoyC01_19G061200.m1	TGACG-motif	TGACG	845	5	+	Hordeum vulgare	cis-acting regulatory element involved in the MeJA-responsiveness	hormone responsive
GmOPR15	SoyC01_19G061200.m1	TGACG-motif	TGACG	1568	5	-	Hordeum vulgare	cis-acting regulatory element involved in the MeJA-responsiveness	hormone responsive
GmOPR15	SoyC01_19G061200.m1	CGTCA-motif	CGTCA	63	5	-	Hordeum vulgare	cis-acting regulatory element involved in the MeJA-responsiveness	hormone responsive
GmOPR15	SoyC01_19G061200.m1	CGTCA-motif	CGTCA	845	5	-	Hordeum vulgare	cis-acting regulatory element involved in the MeJA-responsiveness	hormone responsive
GmOPR15	SoyC01_19G061200.m1	CGTCA-motif	CGTCA	1568	5	+	Hordeum vulgare	cis-acting regulatory element involved in the MeJA-responsiveness	hormone responsive
GmOPR1	SoyC02_01GOPR1	TGA-element	AACGAC	510	6	-	Brassica oleracea	auxin-responsive element	hormone responsive
GmOPR1	SoyC02_01GOPR1	TGA-element	AACGAC	757	6	-	Brassica oleracea	auxin-responsive element	hormone responsive
GmOPR1	SoyC02_01GOPR1	ABRE	ACGTG	385	5	+	Arabidopsis thaliana	cis-acting element involved in the abscisic acid responsiveness	hormone responsive
GmOPR1	SoyC02_01GOPR1	ABRE	TACGGTC	753	7	+	Arabidopsis thaliana	cis-acting element involved in the abscisic acid responsiveness	hormone responsive
GmOPR1	SoyC02_01GOPR1	CGTCA-motif	CGTCA	383	5	-	Hordeum vulgare	cis-acting regulatory element involved in the MeJA-responsiveness	hormone responsive
GmOPR1	SoyC02_01GOPR1	CGTCA-motif	CGTCA	1461	5	+	Hordeum vulgare	cis-acting regulatory element involved in the MeJA-responsiveness	hormone responsive
GmOPR1	SoyC02_01GOPR1	TGACG-motif	TGACG	383	5	+	Hordeum vulgare	cis-acting regulatory element involved in the MeJA-responsiveness	hormone responsive
GmOPR1	SoyC02_01GOPR1	TGACG-motif	TGACG	1461	5	-	Hordeum vulgare	cis-acting regulatory element involved in the MeJA-responsiveness	hormone responsive
GmOPR2	SoyC02_01GOPR2	TCA-element	CCATCTTTTT	442	9	-	Nicotiana tabacum	cis-acting element involved in salicylic acid responsiveness	hormone responsive
GmOPR2	SoyC02_01GOPR2	TCA-element	TCAGAAGAGG	587	9	+	Brassica oleracea	cis-acting element involved in salicylic acid responsiveness	hormone responsive
GmOPR2	SoyC02_01GOPR2	TCA-element	CCATCTTTTT	1967	9	-	Nicotiana tabacum	cis-acting element involved in salicylic acid responsiveness	hormone responsive
GmOPR2	SoyC02_01GOPR2	ABRE	ACGTG	613	5	+	Arabidopsis thaliana	cis-acting element involved in the abscisic acid responsiveness	hormone responsive
GmOPR2	SoyC02_01GOPR2	ABRE	ACGTG	1123	5	+	Arabidopsis thaliana	cis-acting element involved in the abscisic acid responsiveness	hormone responsive
GmOPR2	SoyC02_01GOPR2	ABRE	ACGTG	1770	5	+	Arabidopsis thaliana	cis-acting element involved in the abscisic acid responsiveness	hormone responsive
GmOPR2	SoyC02_01GOPR2	TGACG-motif	TGACG	876	5	+	Hordeum vulgare	cis-acting regulatory element involved in the MeJA-responsiveness	hormone responsive
GmOPR2	SoyC02_01GOPR2	CGTCA-motif	CGTCA	876	5	-	Hordeum vulgare	cis-acting regulatory element involved in the MeJA-responsiveness	hormone responsive
GmOPR3	SoyC02_04G188600.m1	TATC-box	TATCCCA	931	7	+	Oryza sativa	cis-acting element involved in gibberellin-responsiveness	hormone responsive
GmOPR3	SoyC02_04G188600.m1	TCA-element	CCATCTTTTT	275	9	+	Nicotiana tabacum	cis-acting element involved in salicylic acid responsiveness	hormone responsive
GmOPR3	SoyC02_04G188600.m1	P-box	CCTTTTG	171	7	-	Oryza sativa	gibberellin-responsive element	hormone responsive
GmOPR4	SoyC02_06GOPR4	TGA-element	AACGAC	1666	6	+	Brassica oleracea	auxin-responsive element	hormone responsive
GmOPR4	SoyC02_06GOPR4	TCA-element	CCATCTTTTT	1543	9	+	Nicotiana tabacum	cis-acting element involved in salicylic acid responsiveness	hormone responsive
GmOPR5	SoyC02_06GOPR5	TGA-element	AACGAC	1551	6	+	Brassica oleracea	auxin-responsive element	hormone responsive
GmOPR5	SoyC02_06GOPR5	ABRE	ACGTG	642	5	-	Arabidopsis thaliana	cis-acting element involved in the abscisic acid responsiveness	hormone responsive
GmOPR5	SoyC02_06GOPR5	CGTCA-motif	CGTCA	806	5	-	Hordeum vulgare	cis-acting regulatory element involved in the MeJA-responsiveness	hormone responsive
GmOPR5	SoyC02_06GOPR5	CGTCA-motif	CGTCA	1375	5	-	Hordeum vulgare	cis-acting regulatory element involved in the MeJA-responsiveness	hormone responsive
GmOPR5	SoyC02_06GOPR5	TGACG-motif	TGACG	806	5	+	Hordeum vulgare	cis-acting regulatory element involved in the MeJA-responsiveness	hormone responsive
GmOPR5	SoyC02_06GOPR5	TGACG-motif	TGACG	1375	5	+	Hordeum vulgare	cis-acting regulatory element involved in the MeJA-responsiveness	hormone responsive
GmOPR6	SoyC02_11G007000.m1	TATC-box	TATCCCA	1306	7	-	Oryza sativa	cis-acting element involved in gibberellin-responsiveness	hormone responsive
GmOPR6	SoyC02_11G007000.m1	ABRE	ACGTG	1103	5	+	Arabidopsis thaliana	cis-acting element involved in the abscisic acid responsiveness	hormone responsive
GmOPR6	SoyC02_11G007000.m1	ABRE	CACGTG	1733	6	-	Arabidopsis thaliana	cis-acting element involved in the abscisic acid responsiveness	hormone responsive
GmOPR6	SoyC02_11G007000.m1	ABRE	ACGTG	1734	5	+	Arabidopsis thaliana	cis-acting element involved in the abscisic acid responsiveness	hormone responsive
GmOPR6	SoyC02_11G007000.m1	TGACG-motif	TGACG	1017	5	-	Hordeum vulgare	cis-acting regulatory element involved in the MeJA-responsiveness	hormone responsive
GmOPR6	SoyC02_11G007000.m1	TGACG-motif	TGACG	1068	5	-	Hordeum vulgare	cis-acting regulatory element involved in the MeJA-responsiveness	hormone responsive
GmOPR6	SoyC02_11G007000.m1	TGACG-motif	TGACG	1101	5	+	Hordeum vulgare	cis-acting regulatory element involved in the MeJA-responsiveness	hormone responsive
GmOPR6	SoyC02_11G007000.m1	CGTCA-motif	CGTCA	1017	5	+	Hordeum vulgare	cis-acting regulatory element involved in the MeJA-responsiveness	hormone responsive
GmOPR6	SoyC02_11G007000.m1	CGTCA-motif	CGTCA	1068	5	+	Hordeum vulgare	cis-acting regulatory element involved in the MeJA-responsiveness	hormone responsive
GmOPR6	SoyC02_11G007000.m1	CGTCA-motif	CGTCA	1101	5	-	Hordeum vulgare	cis-acting regulatory element involved in the MeJA-responsiveness	hormone responsive
GmOPR6	SoyC02_11G007000.m1	GARE-motif	TCTGTTG	376	7	+	Brassica oleracea	gibberellin-responsive element	hormone responsive
GmOPR7	SoyC02_13G095900.m1	TCA-element	TCAGAAGAGG	1937	9	-	Brassica oleracea	cis-acting element involved in salicylic acid responsiveness	hormone responsive
GmOPR7	SoyC02_13G095900.m1	ABRE	CACGTG	1849	6	-	Arabidopsis thaliana	cis-acting element involved in the abscisic acid responsiveness	hormone responsive
GmOPR7	SoyC02_13G095900.m1	ABRE	ACGTG	1850	5	+	Arabidopsis thaliana	cis-acting element involved in the abscisic acid responsiveness	hormone responsive
GmOPR7	SoyC02_13G095900.m1	ABRE	CACGTG	1871	6	-	Arabidopsis thaliana	cis-acting element involved in the abscisic acid responsiveness	hormone responsive
GmOPR7	SoyC02_13G095900.m1	ABRE	ACGTG	1872	5	+	Arabidopsis thaliana	cis-acting element involved in the abscisic acid responsiveness	hormone responsive
GmOPR7	SoyC02_13G095900.m1	CGTCA-motif	CGTCA	36	5	+	Hordeum vulgare	cis-acting regulatory element involved in the MeJA-responsiveness	hormone responsive
GmOPR7	SoyC02_13G095900.m1	TGACG-motif	TGACG	36	5	-	Hordeum vulgare	cis-acting regulatory element involved in the MeJA-responsiveness	hormone responsive
GmOPR8	SoyC02_13GOPR8	TCA-element	TCAGAAGAGG	1960	9	-	Brassica oleracea	cis-acting element involved in salicylic acid responsiveness	hormone responsive
GmOPR8	SoyC02_13GOPR8	ABRE	CACGTG	817	6	+	Arabidopsis thaliana	cis-acting element involved in the abscisic acid responsiveness	hormone responsive
GmOPR8	SoyC02_13GOPR8	ABRE	ACGTG	818	5	+	Arabidopsis thaliana	cis-acting element involved in the abscisic acid responsiveness	hormone responsive
GmOPR8	SoyC02_13GOPR8	ABRE	ACGTG	1732	5	-	Arabidopsis thaliana	cis-acting element involved in the abscisic acid responsiveness	hormone responsive
GmOPR8	SoyC02_13GOPR8	ABRE	ACGTG	1861	5	+	Arabidopsis thaliana	cis-acting element involved in the abscisic acid responsiveness	hormone responsive
GmOPR8	SoyC02_13GOPR8	ABRE	GACACGTACGT	1876	10	+	Oryza sativa	cis-acting element involved in the abscisic acid responsiveness	hormone responsive
GmOPR8	SoyC02_13GOPR8	ABRE	ACGTG	1878	5	-	Arabidopsis thaliana	cis-acting element involved in the abscisic acid responsiveness	hormone responsive
GmOPR8	SoyC02_13GOPR8	ABRE	CGTACGTGCA	1880	9	+	Hordeum vulgare	cis-acting element involved in the abscisic acid responsiveness	hormone responsive
GmOPR8	SoyC02_13GOPR8	ABRE	ACGTG	1883	5	+	Arabidopsis thaliana	cis-acting element involved in the abscisic acid responsiveness	hormone responsive
GmOPR8	SoyC02_13GOPR8	CGTCA-motif	CGTCA	630	5	+	Hordeum vulgare	cis-acting regulatory element involved in the MeJA-responsiveness	hormone responsive
GmOPR8	SoyC02_13GOPR8	CGTCA-motif	CGTCA	1216	5	-	Hordeum vulgare	cis-acting regulatory element involved in the MeJA-responsiveness	hormone responsive
GmOPR8	SoyC02_13GOPR8	TGACG-motif	TGACG	630	5	-	Hordeum vulgare	cis-acting regulatory element involved in the MeJA-responsiveness	hormone responsive
GmOPR8	SoyC02_13GOPR8	TGACG-motif	TGACG	1216	5	+	Hordeum vulgare	cis-acting regulatory element involved in the MeJA-responsiveness	hormone responsive
GmOPR9	SoyC02_13GOPR9	TGA-element	AACGAC	41	6	+	Brassica oleracea	auxin-responsive element	hormone responsive
GmOPR9	SoyC02_13GOPR9	TGA-element	AACGAC	323	6	-	Brassica oleracea	auxin-responsive element	hormone responsive
GmOPR9	SoyC02_13GOPR9	TGA-element	AACGAC	439	6	-	Brassica oleracea	auxin-responsive element	hormone responsive
GmOPR9	SoyC02_13GOPR9	TGA-element	AACGAC	1485	6	+	Brassica oleracea	auxin-responsive element	hormone responsive
GmOPR9	SoyC02_13GOPR9	ABRE	GCCGCGTGGC	419	9	-	Oryza sativa	cis-acting element involved in the abscisic acid responsiveness	hormone responsive
GmOPR9	SoyC02_13GOPR9	ABRE	ACGTG	829	5	-	Arabidopsis thaliana	cis-acting element involved in the abscisic acid responsiveness	hormone responsive
GmOPR9	SoyC02_13GOPR9	ABRE	ACGTG	1127	5	+	Arabidopsis thaliana	cis-acting element involved in the abscisic acid responsiveness	hormone responsive
GmOPR9	SoyC02_13GOPR9	TGACG-motif	TGACG	451	5	-	Hordeum vulgare	cis-acting regulatory element involved in the MeJA-responsiveness	hormone responsive
GmOPR9	SoyC02_13GOPR9	TGACG-motif	TGACG	892	5	+	Hordeum vulgare	cis-acting regulatory element involved in the MeJA-responsiveness	hormone responsive
GmOPR9	SoyC02_13GOPR9	TGACG-motif	TGACG	1086	5	-	Hordeum vulgare	cis-acting regulatory element involved in the MeJA-responsiveness	hormone responsive
GmOPR9	SoyC02_13GOPR9	CGTCA-motif	CGTCA	451	5	+	Hordeum vulgare	cis-acting regulatory element involved in the MeJA-responsiveness	hormone responsive
GmOPR9	SoyC02_13GOPR9	CGTCA-motif	CGTCA	892	5	-	Hordeum vulgare	cis-acting regulatory element involved in the MeJA-responsiveness	hormone responsive
GmOPR9	SoyC02_13GOPR9	CGTCA-motif	CGTCA	1086	5	+	Hordeum vulgare	cis-acting regulatory element involved in the MeJA-responsiveness	hormone responsive
GmOPR9	SoyC02_13GOPR9	GARE-motif	TCTGTTG	1659	7	+	Brassica oleracea	gibberellin-responsive element	hormone responsive
GmOPR10	SoyC02_14G231500.m1	TGA-element	AACGAC	261	6	+	Brassica oleracea	auxin-responsive element	hormone responsive
GmOPR10	SoyC02_14G231500.m1	TGA-element	AACGAC	517	6	-	Brassica oleracea	auxin-responsive element	hormone responsive
GmOPR10	SoyC02_14G231500.m1	TGA-element	AACGAC	580	6	-	Brassica oleracea	auxin-responsive element	hormone responsive
GmOPR10	SoyC02_14G231500.m1	TGA-element	AACGAC	723	6	-	Brassica oleracea	auxin-responsive element	hormone responsive
GmOPR10	SoyC02_14G231500.m1	TGA-element	AACGAC	1646	6	+	Brassica oleracea	auxin-responsive element	hormone responsive
GmOPR10	SoyC02_14G231500.m1	ABRE	CGCACGTGTC	497	9	-	Hordeum vulgare	cis-acting element involved in the abscisic acid responsiveness	hormone responsive
GmOPR10	SoyC02_14G231500.m1	ABRE	CACGTG	499	6	+	Arabidopsis thaliana	cis-acting element involved in the abscisic acid responsiveness	hormone responsive
GmOPR10	SoyC02_14G231500.m1	ABRE	ACGTG	500	5	+	Arabidopsis thaliana	cis-acting element involved in the abscisic acid responsiveness	hormone responsive
GmOPR10	SoyC02_14G231500.m1	ABRE	ACGTG	538	5	-	Arabidopsis thaliana	cis-acting element involved in the abscisic acid responsiveness	hormone responsive
GmOPR10	SoyC02_14G231500.m1	ABRE	ACGTG	1388	5	+	Arabidopsis thaliana	cis-acting element involved in the abscisic acid responsiveness	hormone responsive
GmOPR10	SoyC02_14G231500.m1	ABRE	GCAACGTGTC	1426	9	-	Hordeum vulgare	cis-acting element involved in the abscisic acid responsiveness	hormone responsive
GmOPR10	SoyC02_14G231500.m1	ABRE	ACGTG	1428	5	-	Arabidopsis thaliana	cis-acting element involved in the abscisic acid responsiveness	hormone responsive
GmOPR10	SoyC02_14G231500.m1	ABRE	CACGTG	1576	6	-	Arabidopsis thaliana	cis-acting element involved in the abscisic acid responsiveness	hormone responsive
GmOPR10	SoyC02_14G231500.m1	ABRE	ACGTG	1577	5	+	Arabidopsis thaliana	cis-acting element involved in the abscisic acid responsiveness	hormone responsive
GmOPR10	SoyC02_14G231500.m1	ABRE	ACGTG	1609	5	+	Arabidopsis thaliana	cis-acting element involved in the abscisic acid responsiveness	hormone responsive
GmOPR10	SoyC02_14G231500.m1	CGTCA-motif	CGTCA	59	5	-	Hordeum vulgare	cis-acting regulatory element involved in the MeJA-responsiveness	hormone responsive
GmOPR10	SoyC02_14G231500.m1	CGTCA-motif	CGTCA	576	5	-	Hordeum vulgare	cis-acting regulatory element involved in the MeJA-responsiveness	hormone responsive
GmOPR10	SoyC02_14G231500.m1	TGACG-motif	TGACG	59	5	+	Hordeum vulgare	cis-acting regulatory element involved in the MeJA-responsiveness	hormone responsive
GmOPR10	SoyC02_14G231500.m1	TGACG-motif	TGACG	576	5	+	Hordeum vulgare	cis-acting regulatory element involved in the MeJA-responsiveness	hormone responsive
GmOPR10	SoyC02_14G231500.m1	GARE-motif	TCTGTTG	202	7	+	Brassica oleracea	gibberellin-responsive element	hormone responsive
GmOPR11	SoyC02_15GOPR11	TGA-element	AACGAC	1656	6	+	Brassica oleracea	auxin-responsive element	hormone responsive
GmOPR11	SoyC02_15GOPR11	TCA-element	CCATCTTTTT	263	9	+	Nicotiana tabacum	cis-acting element involved in salicylic acid responsiveness	hormone responsive
GmOPR11	SoyC02_15GOPR11	TCA-element	CCATCTTTTT	303	9	-	Nicotiana tabacum	cis-acting element involved in salicylic acid responsiveness	hormone responsive
GmOPR11	SoyC02_15GOPR11	ABRE	GCAACGTGTC	392	9	+	Hordeum vulgare	cis-acting element involved in the abscisic acid responsiveness	hormone responsive
GmOPR11	SoyC02_15GOPR11	ABRE	CACGTG	430	6	+	Arabidopsis thaliana	cis-acting element involved in the abscisic acid responsiveness	hormone responsive
GmOPR11	SoyC02_15GOPR11	ABRE	ACGTG	431	5	+	Arabidopsis thaliana	cis-acting element involved in the abscisic acid responsiveness	hormone responsive
GmOPR11	SoyC02_15GOPR11	ABRE	ACGTG	471	5	-	Arabidopsis thaliana	cis-acting element involved in the abscisic acid responsiveness	hormone responsive
GmOPR11	SoyC02_15GOPR11	ABRE	ACGTG	520	5	-	Arabidopsis thaliana	cis-acting element involved in the abscisic acid responsiveness	hormone responsive
GmOPR11	SoyC02_15GOPR11	ABRE	ACGTG	728	5	+	Arabidopsis thaliana	cis-acting element involved in the abscisic acid responsiveness	hormone responsive
GmOPR11	SoyC02_15GOPR11	ABRE	ACGTG	1053	5	+	Arabidopsis thaliana	cis-acting element involved in the abscisic acid responsiveness	hormone responsive
GmOPR11	SoyC02_15GOPR11	CGTCA-motif	CGTCA	473	5	+	Hordeum vulgare	cis-acting regulatory element involved in the MeJA-responsiveness	hormone responsive
GmOPR11	SoyC02_15GOPR11	CGTCA-motif	CGTCA	522	5	+	Hordeum vulgare	cis-acting regulatory element involved in the MeJA-responsiveness	hormone responsive
GmOPR11	SoyC02_15GOPR11	CGTCA-motif	CGTCA	537	5	+	Hordeum vulgare	cis-acting regulatory element involved in the MeJA-responsiveness	hormone responsive
GmOPR11	SoyC02_15GOPR11	CGTCA-motif	CGTCA	707	5	-	Hordeum vulgare	cis-acting regulatory element involved in the MeJA-responsiveness	hormone responsive
GmOPR11	SoyC02_15GOPR11	TGACG-motif	TGACG	473	5	-	Hordeum vulgare	cis-acting regulatory element involved in the MeJA-responsiveness	hormone responsive
GmOPR11	SoyC02_15GOPR11	TGACG-motif	TGACG	522	5	-	Hordeum vulgare	cis-acting regulatory element involved in the MeJA-responsiveness	hormone responsive
GmOPR11	SoyC02_15GOPR11	TGACG-motif	TGACG	537	5	-	Hordeum vulgare	cis-acting regulatory element involved in the MeJA-responsiveness	hormone responsive
GmOPR11	SoyC02_15GOPR11	TGACG-motif	TGACG	707	5	+	Hordeum vulgare	cis-acting regulatory element involved in the MeJA-responsiveness	hormone responsive
GmOPR11	SoyC02_15GOPR11	P-box	CCTTTTG	1448	7	-	Oryza sativa	gibberellin-responsive element	hormone responsive
GmOPR14	SoyC02_17G203300.m2	ABRE	ACGTG	101	5	+	Arabidopsis thaliana	cis-acting element involved in the abscisic acid responsiveness	hormone responsive
GmOPR14	SoyC02_17G203300.m2	ABRE	ACGTG	317	5	+	Arabidopsis thaliana	cis-acting element involved in the abscisic acid responsiveness	hormone responsive
GmOPR14	SoyC02_17G203300.m2	ABRE	TACGGTC	521	7	+	Arabidopsis thaliana	cis-acting element involved in the abscisic acid responsiveness	hormone responsive
GmOPR14	SoyC02_17G203300.m2	TGACG-motif	TGACG	1793	5	-	Hordeum vulgare	cis-acting regulatory element involved in the MeJA-responsiveness	hormone responsive
GmOPR14	SoyC02_17G203300.m2	CGTCA-motif	CGTCA	1793	5	+	Hordeum vulgare	cis-acting regulatory element involved in the MeJA-responsiveness	hormone responsive
GmOPR12	SoyC02_17GOPR12	TATC-box	TATCCCA	1936	7	+	Oryza sativa	cis-acting element involved in gibberellin-responsiveness	hormone responsive
GmOPR12	SoyC02_17GOPR12	TCA-element	CCATCTTTTT	978	9	+	Nicotiana tabacum	cis-acting element involved in salicylic acid responsiveness	hormone responsive
GmOPR12	SoyC02_17GOPR12	ABRE	ACGTG	1873	5	+	Arabidopsis thaliana	cis-acting element involved in the abscisic acid responsiveness	hormone responsive
GmOPR12	SoyC02_17GOPR12	ABRE	GACACGTACGT	1888	10	+	Oryza sativa	cis-acting element involved in the abscisic acid responsiveness	hormone responsive
GmOPR12	SoyC02_17GOPR12	ABRE	ACGTG	1890	5	-	Arabidopsis thaliana	cis-acting element involved in the abscisic acid responsiveness	hormone responsive
GmOPR12	SoyC02_17GOPR12	ABRE	CGTACGTGCA	1892	9	+	Hordeum vulgare	cis-acting element involved in the abscisic acid responsiveness	hormone responsive
GmOPR12	SoyC02_17GOPR12	ABRE	ACGTG	1895	5	+	Arabidopsis thaliana	cis-acting element involved in the abscisic acid responsiveness	hormone responsive
GmOPR12	SoyC02_17GOPR12	AuxRE	TGTCTCAATAAG	166	11	+	Glycine max	part of an auxin-responsive element	hormone responsive
GmOPR13	SoyC02_17GOPR13	ABRE	ACGTG	1690	5	-	Arabidopsis thaliana	cis-acting element involved in the abscisic acid responsiveness	hormone responsive
GmOPR13	SoyC02_17GOPR13	AuxRR-core	GGTCCAT	1956	7	+	Nicotiana tabacum	cis-acting regulatory element involved in auxin responsiveness	hormone responsive
GmOPR15	SoyC02_19G058500.m1	TGA-element	AACGAC	1536	6	+	Brassica oleracea	auxin-responsive element	hormone responsive
GmOPR15	SoyC02_19G058500.m1	ABRE	ACGTG	384	5	-	Arabidopsis thaliana	cis-acting element involved in the abscisic acid responsiveness	hormone responsive
GmOPR15	SoyC02_19G058500.m1	ABRE	ACGTG	459	5	-	Arabidopsis thaliana	cis-acting element involved in the abscisic acid responsiveness	hormone responsive
GmOPR15	SoyC02_19G058500.m1	TGACG-motif	TGACG	65	5	+	Hordeum vulgare	cis-acting regulatory element involved in the MeJA-responsiveness	hormone responsive
GmOPR15	SoyC02_19G058500.m1	TGACG-motif	TGACG	846	5	+	Hordeum vulgare	cis-acting regulatory element involved in the MeJA-responsiveness	hormone responsive
GmOPR15	SoyC02_19G058500.m1	CGTCA-motif	CGTCA	65	5	-	Hordeum vulgare	cis-acting regulatory element involved in the MeJA-responsiveness	hormone responsive
GmOPR15	SoyC02_19G058500.m1	CGTCA-motif	CGTCA	846	5	-	Hordeum vulgare	cis-acting regulatory element involved in the MeJA-responsiveness	hormone responsive
GmOPR1	SoyC03_01G251200.m1	TGA-element	AACGAC	510	6	-	Brassica oleracea	auxin-responsive element	hormone responsive
GmOPR1	SoyC03_01G251200.m1	TGA-element	AACGAC	757	6	-	Brassica oleracea	auxin-responsive element	hormone responsive
GmOPR1	SoyC03_01G251200.m1	ABRE	ACGTG	385	5	+	Arabidopsis thaliana	cis-acting element involved in the abscisic acid responsiveness	hormone responsive
GmOPR1	SoyC03_01G251200.m1	ABRE	TACGGTC	753	7	+	Arabidopsis thaliana	cis-acting element involved in the abscisic acid responsiveness	hormone responsive
GmOPR1	SoyC03_01G251200.m1	CGTCA-motif	CGTCA	383	5	-	Hordeum vulgare	cis-acting regulatory element involved in the MeJA-responsiveness	hormone responsive
GmOPR1	SoyC03_01G251200.m1	CGTCA-motif	CGTCA	1461	5	+	Hordeum vulgare	cis-acting regulatory element involved in the MeJA-responsiveness	hormone responsive
GmOPR1	SoyC03_01G251200.m1	TGACG-motif	TGACG	383	5	+	Hordeum vulgare	cis-acting regulatory element involved in the MeJA-responsiveness	hormone responsive
GmOPR1	SoyC03_01G251200.m1	TGACG-motif	TGACG	1461	5	-	Hordeum vulgare	cis-acting regulatory element involved in the MeJA-responsiveness	hormone responsive
GmOPR2	SoyC03_01G251300.m1	TCA-element	CCATCTTTTT	440	9	-	Nicotiana tabacum	cis-acting element involved in salicylic acid responsiveness	hormone responsive
GmOPR2	SoyC03_01G251300.m1	TCA-element	TCAGAAGAGG	585	9	+	Brassica oleracea	cis-acting element involved in salicylic acid responsiveness	hormone responsive
GmOPR2	SoyC03_01G251300.m1	TCA-element	CCATCTTTTT	1967	9	-	Nicotiana tabacum	cis-acting element involved in salicylic acid responsiveness	hormone responsive
GmOPR2	SoyC03_01G251300.m1	ABRE	ACGTG	611	5	+	Arabidopsis thaliana	cis-acting element involved in the abscisic acid responsiveness	hormone responsive
GmOPR2	SoyC03_01G251300.m1	ABRE	ACGTG	1121	5	+	Arabidopsis thaliana	cis-acting element involved in the abscisic acid responsiveness	hormone responsive
GmOPR2	SoyC03_01G251300.m1	ABRE	ACGTG	1770	5	+	Arabidopsis thaliana	cis-acting element involved in the abscisic acid responsiveness	hormone responsive
GmOPR2	SoyC03_01G251300.m1	CGTCA-motif	CGTCA	874	5	-	Hordeum vulgare	cis-acting regulatory element involved in the MeJA-responsiveness	hormone responsive
GmOPR2	SoyC03_01G251300.m1	TGACG-motif	TGACG	874	5	+	Hordeum vulgare	cis-acting regulatory element involved in the MeJA-responsiveness	hormone responsive
GmOPR3	SoyC03_04G189000.m1	TATC-box	TATCCCA	931	7	+	Oryza sativa	cis-acting element involved in gibberellin-responsiveness	hormone responsive
GmOPR3	SoyC03_04G189000.m1	TCA-element	CCATCTTTTT	274	9	+	Nicotiana tabacum	cis-acting element involved in salicylic acid responsiveness	hormone responsive
GmOPR3	SoyC03_04G189000.m1	P-box	CCTTTTG	170	7	-	Oryza sativa	gibberellin-responsive element	hormone responsive
GmOPR4	SoyC03_06G015200.m1	TGA-element	AACGAC	1674	6	+	Brassica oleracea	auxin-responsive element	hormone responsive
GmOPR4	SoyC03_06G015200.m1	TCA-element	CCATCTTTTT	1550	9	+	Nicotiana tabacum	cis-acting element involved in salicylic acid responsiveness	hormone responsive
GmOPR5	SoyC03_06G015300.m1	TGA-element	AACGAC	1559	6	+	Brassica oleracea	auxin-responsive element	hormone responsive
GmOPR5	SoyC03_06G015300.m1	ABRE	ACGTG	644	5	-	Arabidopsis thaliana	cis-acting element involved in the abscisic acid responsiveness	hormone responsive
GmOPR5	SoyC03_06G015300.m1	TGACG-motif	TGACG	807	5	+	Hordeum vulgare	cis-acting regulatory element involved in the MeJA-responsiveness	hormone responsive
GmOPR5	SoyC03_06G015300.m1	TGACG-motif	TGACG	1383	5	+	Hordeum vulgare	cis-acting regulatory element involved in the MeJA-responsiveness	hormone responsive
GmOPR5	SoyC03_06G015300.m1	CGTCA-motif	CGTCA	807	5	-	Hordeum vulgare	cis-acting regulatory element involved in the MeJA-responsiveness	hormone responsive
GmOPR5	SoyC03_06G015300.m1	CGTCA-motif	CGTCA	1383	5	-	Hordeum vulgare	cis-acting regulatory element involved in the MeJA-responsiveness	hormone responsive
GmOPR6	SoyC03_11G007200.m1	TATC-box	TATCCCA	1306	7	-	Oryza sativa	cis-acting element involved in gibberellin-responsiveness	hormone responsive
GmOPR6	SoyC03_11G007200.m1	ABRE	ACGTG	1103	5	+	Arabidopsis thaliana	cis-acting element involved in the abscisic acid responsiveness	hormone responsive
GmOPR6	SoyC03_11G007200.m1	ABRE	CACGTG	1733	6	-	Arabidopsis thaliana	cis-acting element involved in the abscisic acid responsiveness	hormone responsive
GmOPR6	SoyC03_11G007200.m1	ABRE	ACGTG	1734	5	+	Arabidopsis thaliana	cis-acting element involved in the abscisic acid responsiveness	hormone responsive
GmOPR6	SoyC03_11G007200.m1	TGACG-motif	TGACG	1017	5	-	Hordeum vulgare	cis-acting regulatory element involved in the MeJA-responsiveness	hormone responsive
GmOPR6	SoyC03_11G007200.m1	TGACG-motif	TGACG	1068	5	-	Hordeum vulgare	cis-acting regulatory element involved in the MeJA-responsiveness	hormone responsive
GmOPR6	SoyC03_11G007200.m1	TGACG-motif	TGACG	1101	5	+	Hordeum vulgare	cis-acting regulatory element involved in the MeJA-responsiveness	hormone responsive
GmOPR6	SoyC03_11G007200.m1	CGTCA-motif	CGTCA	1017	5	+	Hordeum vulgare	cis-acting regulatory element involved in the MeJA-responsiveness	hormone responsive
GmOPR6	SoyC03_11G007200.m1	CGTCA-motif	CGTCA	1068	5	+	Hordeum vulgare	cis-acting regulatory element involved in the MeJA-responsiveness	hormone responsive
GmOPR6	SoyC03_11G007200.m1	CGTCA-motif	CGTCA	1101	5	-	Hordeum vulgare	cis-acting regulatory element involved in the MeJA-responsiveness	hormone responsive
GmOPR6	SoyC03_11G007200.m1	GARE-motif	TCTGTTG	375	7	+	Brassica oleracea	gibberellin-responsive element	hormone responsive
GmOPR8	SoyC03_13G101100.m1	TCA-element	TCAGAAGAGG	2001	9	-	Brassica oleracea	cis-acting element involved in salicylic acid responsiveness	hormone responsive
GmOPR8	SoyC03_13G101100.m1	ABRE	CACGTG	861	6	+	Arabidopsis thaliana	cis-acting element involved in the abscisic acid responsiveness	hormone responsive
GmOPR8	SoyC03_13G101100.m1	ABRE	ACGTG	862	5	+	Arabidopsis thaliana	cis-acting element involved in the abscisic acid responsiveness	hormone responsive
GmOPR8	SoyC03_13G101100.m1	ABRE	ACGTG	1775	5	-	Arabidopsis thaliana	cis-acting element involved in the abscisic acid responsiveness	hormone responsive
GmOPR8	SoyC03_13G101100.m1	ABRE	ACGTG	1904	5	+	Arabidopsis thaliana	cis-acting element involved in the abscisic acid responsiveness	hormone responsive
GmOPR8	SoyC03_13G101100.m1	ABRE	GACACGTACGT	1919	10	+	Oryza sativa	cis-acting element involved in the abscisic acid responsiveness	hormone responsive
GmOPR8	SoyC03_13G101100.m1	ABRE	ACGTG	1921	5	-	Arabidopsis thaliana	cis-acting element involved in the abscisic acid responsiveness	hormone responsive
GmOPR8	SoyC03_13G101100.m1	ABRE	CGTACGTGCA	1923	9	+	Hordeum vulgare	cis-acting element involved in the abscisic acid responsiveness	hormone responsive
GmOPR8	SoyC03_13G101100.m1	ABRE	ACGTG	1926	5	+	Arabidopsis thaliana	cis-acting element involved in the abscisic acid responsiveness	hormone responsive
GmOPR8	SoyC03_13G101100.m1	CGTCA-motif	CGTCA	675	5	+	Hordeum vulgare	cis-acting regulatory element involved in the MeJA-responsiveness	hormone responsive
GmOPR8	SoyC03_13G101100.m1	CGTCA-motif	CGTCA	1260	5	-	Hordeum vulgare	cis-acting regulatory element involved in the MeJA-responsiveness	hormone responsive
GmOPR8	SoyC03_13G101100.m1	TGACG-motif	TGACG	675	5	-	Hordeum vulgare	cis-acting regulatory element involved in the MeJA-responsiveness	hormone responsive
GmOPR8	SoyC03_13G101100.m1	TGACG-motif	TGACG	1260	5	+	Hordeum vulgare	cis-acting regulatory element involved in the MeJA-responsiveness	hormone responsive
GmOPR9	SoyC03_13G180200.m1	TATC-box	TATCCCA	310	7	-	Oryza sativa	cis-acting element involved in gibberellin-responsiveness	hormone responsive
GmOPR9	SoyC03_13G180200.m1	TCA-element	CCATCTTTTT	1383	9	+	Nicotiana tabacum	cis-acting element involved in salicylic acid responsiveness	hormone responsive
GmOPR9	SoyC03_13G180200.m1	TCA-element	TCAGAAGAGG	1998	9	-	Brassica oleracea	cis-acting element involved in salicylic acid responsiveness	hormone responsive
GmOPR9	SoyC03_13G180200.m1	ABRE	ACGTG	1415	5	+	Arabidopsis thaliana	cis-acting element involved in the abscisic acid responsiveness	hormone responsive
GmOPR7	SoyC03_13GOPR7	TCA-element	TCAGAAGAGG	1937	9	-	Brassica oleracea	cis-acting element involved in salicylic acid responsiveness	hormone responsive
GmOPR7	SoyC03_13GOPR7	ABRE	CACGTG	1849	6	-	Arabidopsis thaliana	cis-acting element involved in the abscisic acid responsiveness	hormone responsive
GmOPR7	SoyC03_13GOPR7	ABRE	ACGTG	1850	5	+	Arabidopsis thaliana	cis-acting element involved in the abscisic acid responsiveness	hormone responsive
GmOPR7	SoyC03_13GOPR7	ABRE	CACGTG	1871	6	-	Arabidopsis thaliana	cis-acting element involved in the abscisic acid responsiveness	hormone responsive
GmOPR7	SoyC03_13GOPR7	ABRE	ACGTG	1872	5	+	Arabidopsis thaliana	cis-acting element involved in the abscisic acid responsiveness	hormone responsive
GmOPR7	SoyC03_13GOPR7	AuxRR-core	GGTCCAT	1343	7	+	Nicotiana tabacum	cis-acting regulatory element involved in auxin responsiveness	hormone responsive
GmOPR10	SoyC03_14G237700.m1	TGA-element	AACGAC	261	6	+	Brassica oleracea	auxin-responsive element	hormone responsive
GmOPR10	SoyC03_14G237700.m1	TGA-element	AACGAC	517	6	-	Brassica oleracea	auxin-responsive element	hormone responsive
GmOPR10	SoyC03_14G237700.m1	TGA-element	AACGAC	580	6	-	Brassica oleracea	auxin-responsive element	hormone responsive
GmOPR10	SoyC03_14G237700.m1	TGA-element	AACGAC	723	6	-	Brassica oleracea	auxin-responsive element	hormone responsive
GmOPR10	SoyC03_14G237700.m1	TGA-element	AACGAC	1646	6	+	Brassica oleracea	auxin-responsive element	hormone responsive
GmOPR10	SoyC03_14G237700.m1	ABRE	CGCACGTGTC	497	9	-	Hordeum vulgare	cis-acting element involved in the abscisic acid responsiveness	hormone responsive
GmOPR10	SoyC03_14G237700.m1	ABRE	CACGTG	499	6	+	Arabidopsis thaliana	cis-acting element involved in the abscisic acid responsiveness	hormone responsive
GmOPR10	SoyC03_14G237700.m1	ABRE	ACGTG	500	5	+	Arabidopsis thaliana	cis-acting element involved in the abscisic acid responsiveness	hormone responsive
GmOPR10	SoyC03_14G237700.m1	ABRE	ACGTG	538	5	-	Arabidopsis thaliana	cis-acting element involved in the abscisic acid responsiveness	hormone responsive
GmOPR10	SoyC03_14G237700.m1	ABRE	ACGTG	1388	5	+	Arabidopsis thaliana	cis-acting element involved in the abscisic acid responsiveness	hormone responsive
GmOPR10	SoyC03_14G237700.m1	ABRE	GCAACGTGTC	1426	9	-	Hordeum vulgare	cis-acting element involved in the abscisic acid responsiveness	hormone responsive
GmOPR10	SoyC03_14G237700.m1	ABRE	ACGTG	1428	5	-	Arabidopsis thaliana	cis-acting element involved in the abscisic acid responsiveness	hormone responsive
GmOPR10	SoyC03_14G237700.m1	ABRE	CACGTG	1576	6	-	Arabidopsis thaliana	cis-acting element involved in the abscisic acid responsiveness	hormone responsive
GmOPR10	SoyC03_14G237700.m1	ABRE	ACGTG	1577	5	+	Arabidopsis thaliana	cis-acting element involved in the abscisic acid responsiveness	hormone responsive
GmOPR10	SoyC03_14G237700.m1	ABRE	ACGTG	1609	5	+	Arabidopsis thaliana	cis-acting element involved in the abscisic acid responsiveness	hormone responsive
GmOPR10	SoyC03_14G237700.m1	CGTCA-motif	CGTCA	59	5	-	Hordeum vulgare	cis-acting regulatory element involved in the MeJA-responsiveness	hormone responsive
GmOPR10	SoyC03_14G237700.m1	CGTCA-motif	CGTCA	576	5	-	Hordeum vulgare	cis-acting regulatory element involved in the MeJA-responsiveness	hormone responsive
GmOPR10	SoyC03_14G237700.m1	TGACG-motif	TGACG	59	5	+	Hordeum vulgare	cis-acting regulatory element involved in the MeJA-responsiveness	hormone responsive
GmOPR10	SoyC03_14G237700.m1	TGACG-motif	TGACG	576	5	+	Hordeum vulgare	cis-acting regulatory element involved in the MeJA-responsiveness	hormone responsive
GmOPR10	SoyC03_14G237700.m1	GARE-motif	TCTGTTG	202	7	+	Brassica oleracea	gibberellin-responsive element	hormone responsive
GmOPR11	SoyC03_15G232700.m1	TGA-element	AACGAC	1656	6	+	Brassica oleracea	auxin-responsive element	hormone responsive
GmOPR11	SoyC03_15G232700.m1	TCA-element	CCATCTTTTT	300	9	-	Nicotiana tabacum	cis-acting element involved in salicylic acid responsiveness	hormone responsive
GmOPR11	SoyC03_15G232700.m1	ABRE	GCAACGTGTC	389	9	+	Hordeum vulgare	cis-acting element involved in the abscisic acid responsiveness	hormone responsive
GmOPR11	SoyC03_15G232700.m1	ABRE	CACGTG	427	6	+	Arabidopsis thaliana	cis-acting element involved in the abscisic acid responsiveness	hormone responsive
GmOPR11	SoyC03_15G232700.m1	ABRE	ACGTG	428	5	+	Arabidopsis thaliana	cis-acting element involved in the abscisic acid responsiveness	hormone responsive
GmOPR11	SoyC03_15G232700.m1	ABRE	ACGTG	468	5	-	Arabidopsis thaliana	cis-acting element involved in the abscisic acid responsiveness	hormone responsive
GmOPR11	SoyC03_15G232700.m1	ABRE	ACGTG	517	5	-	Arabidopsis thaliana	cis-acting element involved in the abscisic acid responsiveness	hormone responsive
GmOPR11	SoyC03_15G232700.m1	ABRE	ACGTG	1051	5	+	Arabidopsis thaliana	cis-acting element involved in the abscisic acid responsiveness	hormone responsive
GmOPR11	SoyC03_15G232700.m1	AuxRR-core	GGTCCAT	622	7	-	Nicotiana tabacum	cis-acting regulatory element involved in auxin responsiveness	hormone responsive
GmOPR11	SoyC03_15G232700.m1	CGTCA-motif	CGTCA	470	5	+	Hordeum vulgare	cis-acting regulatory element involved in the MeJA-responsiveness	hormone responsive
GmOPR11	SoyC03_15G232700.m1	CGTCA-motif	CGTCA	519	5	+	Hordeum vulgare	cis-acting regulatory element involved in the MeJA-responsiveness	hormone responsive
GmOPR11	SoyC03_15G232700.m1	CGTCA-motif	CGTCA	704	5	-	Hordeum vulgare	cis-acting regulatory element involved in the MeJA-responsiveness	hormone responsive
GmOPR11	SoyC03_15G232700.m1	TGACG-motif	TGACG	470	5	-	Hordeum vulgare	cis-acting regulatory element involved in the MeJA-responsiveness	hormone responsive
GmOPR11	SoyC03_15G232700.m1	TGACG-motif	TGACG	519	5	-	Hordeum vulgare	cis-acting regulatory element involved in the MeJA-responsiveness	hormone responsive
GmOPR11	SoyC03_15G232700.m1	TGACG-motif	TGACG	704	5	+	Hordeum vulgare	cis-acting regulatory element involved in the MeJA-responsiveness	hormone responsive
GmOPR12	SoyC03_17G048600.m1	TATC-box	TATCCCA	1936	7	+	Oryza sativa	cis-acting element involved in gibberellin-responsiveness	hormone responsive
GmOPR12	SoyC03_17G048600.m1	TCA-element	CCATCTTTTT	988	9	+	Nicotiana tabacum	cis-acting element involved in salicylic acid responsiveness	hormone responsive
GmOPR12	SoyC03_17G048600.m1	ABRE	ACGTG	1873	5	+	Arabidopsis thaliana	cis-acting element involved in the abscisic acid responsiveness	hormone responsive
GmOPR12	SoyC03_17G048600.m1	ABRE	GACACGTACGT	1888	10	+	Oryza sativa	cis-acting element involved in the abscisic acid responsiveness	hormone responsive
GmOPR12	SoyC03_17G048600.m1	ABRE	ACGTG	1890	5	-	Arabidopsis thaliana	cis-acting element involved in the abscisic acid responsiveness	hormone responsive
GmOPR12	SoyC03_17G048600.m1	ABRE	CGTACGTGCA	1892	9	+	Hordeum vulgare	cis-acting element involved in the abscisic acid responsiveness	hormone responsive
GmOPR12	SoyC03_17G048600.m1	ABRE	ACGTG	1895	5	+	Arabidopsis thaliana	cis-acting element involved in the abscisic acid responsiveness	hormone responsive
GmOPR12	SoyC03_17G048600.m1	AuxRE	TGTCTCAATAAG	176	11	+	Glycine max	part of an auxin-responsive element	hormone responsive
GmOPR13	SoyC03_17G048700.m1	ABRE	ACGTG	1696	5	-	Arabidopsis thaliana	cis-acting element involved in the abscisic acid responsiveness	hormone responsive
GmOPR13	SoyC03_17G048700.m1	AuxRR-core	GGTCCAT	1956	7	+	Nicotiana tabacum	cis-acting regulatory element involved in auxin responsiveness	hormone responsive
GmOPR14	SoyC03_17G209600.m1	TGA-element	AACGAC	992	6	+	Brassica oleracea	auxin-responsive element	hormone responsive
GmOPR14	SoyC03_17G209600.m1	AuxRR-core	GGTCCAT	1763	7	-	Nicotiana tabacum	cis-acting regulatory element involved in auxin responsiveness	hormone responsive
GmOPR15	SoyC03_19G060500.m1	TGA-element	AACGAC	1535	6	+	Brassica oleracea	auxin-responsive element	hormone responsive
GmOPR15	SoyC03_19G060500.m1	ABRE	ACGTG	385	5	-	Arabidopsis thaliana	cis-acting element involved in the abscisic acid responsiveness	hormone responsive
GmOPR15	SoyC03_19G060500.m1	ABRE	ACGTG	460	5	-	Arabidopsis thaliana	cis-acting element involved in the abscisic acid responsiveness	hormone responsive
GmOPR15	SoyC03_19G060500.m1	TGACG-motif	TGACG	66	5	+	Hordeum vulgare	cis-acting regulatory element involved in the MeJA-responsiveness	hormone responsive
GmOPR15	SoyC03_19G060500.m1	TGACG-motif	TGACG	847	5	+	Hordeum vulgare	cis-acting regulatory element involved in the MeJA-responsiveness	hormone responsive
GmOPR15	SoyC03_19G060500.m1	TGACG-motif	TGACG	1568	5	-	Hordeum vulgare	cis-acting regulatory element involved in the MeJA-responsiveness	hormone responsive
GmOPR15	SoyC03_19G060500.m1	CGTCA-motif	CGTCA	66	5	-	Hordeum vulgare	cis-acting regulatory element involved in the MeJA-responsiveness	hormone responsive
GmOPR15	SoyC03_19G060500.m1	CGTCA-motif	CGTCA	847	5	-	Hordeum vulgare	cis-acting regulatory element involved in the MeJA-responsiveness	hormone responsive
GmOPR15	SoyC03_19G060500.m1	CGTCA-motif	CGTCA	1568	5	+	Hordeum vulgare	cis-acting regulatory element involved in the MeJA-responsiveness	hormone responsive
GmOPR1	SoyC04_01G245700.m1	TGA-element	AACGAC	510	6	-	Brassica oleracea	auxin-responsive element	hormone responsive
GmOPR1	SoyC04_01G245700.m1	TGA-element	AACGAC	757	6	-	Brassica oleracea	auxin-responsive element	hormone responsive
GmOPR1	SoyC04_01G245700.m1	ABRE	ACGTG	385	5	+	Arabidopsis thaliana	cis-acting element involved in the abscisic acid responsiveness	hormone responsive
GmOPR1	SoyC04_01G245700.m1	ABRE	TACGGTC	753	7	+	Arabidopsis thaliana	cis-acting element involved in the abscisic acid responsiveness	hormone responsive
GmOPR1	SoyC04_01G245700.m1	CGTCA-motif	CGTCA	383	5	-	Hordeum vulgare	cis-acting regulatory element involved in the MeJA-responsiveness	hormone responsive
GmOPR1	SoyC04_01G245700.m1	CGTCA-motif	CGTCA	1461	5	+	Hordeum vulgare	cis-acting regulatory element involved in the MeJA-responsiveness	hormone responsive
GmOPR1	SoyC04_01G245700.m1	TGACG-motif	TGACG	383	5	+	Hordeum vulgare	cis-acting regulatory element involved in the MeJA-responsiveness	hormone responsive
GmOPR1	SoyC04_01G245700.m1	TGACG-motif	TGACG	1461	5	-	Hordeum vulgare	cis-acting regulatory element involved in the MeJA-responsiveness	hormone responsive
GmOPR2	SoyC04_01G245900.m1	TCA-element	CCATCTTTTT	441	9	-	Nicotiana tabacum	cis-acting element involved in salicylic acid responsiveness	hormone responsive
GmOPR2	SoyC04_01G245900.m1	TCA-element	TCAGAAGAGG	586	9	+	Brassica oleracea	cis-acting element involved in salicylic acid responsiveness	hormone responsive
GmOPR2	SoyC04_01G245900.m1	TCA-element	CCATCTTTTT	1967	9	-	Nicotiana tabacum	cis-acting element involved in salicylic acid responsiveness	hormone responsive
GmOPR2	SoyC04_01G245900.m1	ABRE	ACGTG	612	5	+	Arabidopsis thaliana	cis-acting element involved in the abscisic acid responsiveness	hormone responsive
GmOPR2	SoyC04_01G245900.m1	ABRE	ACGTG	1122	5	+	Arabidopsis thaliana	cis-acting element involved in the abscisic acid responsiveness	hormone responsive
GmOPR2	SoyC04_01G245900.m1	ABRE	ACGTG	1770	5	+	Arabidopsis thaliana	cis-acting element involved in the abscisic acid responsiveness	hormone responsive
GmOPR2	SoyC04_01G245900.m1	TGACG-motif	TGACG	875	5	+	Hordeum vulgare	cis-acting regulatory element involved in the MeJA-responsiveness	hormone responsive
GmOPR2	SoyC04_01G245900.m1	CGTCA-motif	CGTCA	875	5	-	Hordeum vulgare	cis-acting regulatory element involved in the MeJA-responsiveness	hormone responsive
GmOPR3	SoyC04_04G184400.m1	TATC-box	TATCCCA	936	7	+	Oryza sativa	cis-acting element involved in gibberellin-responsiveness	hormone responsive
GmOPR3	SoyC04_04G184400.m1	TCA-element	CCATCTTTTT	293	9	+	Nicotiana tabacum	cis-acting element involved in salicylic acid responsiveness	hormone responsive
GmOPR3	SoyC04_04G184400.m1	P-box	CCTTTTG	195	7	-	Oryza sativa	gibberellin-responsive element	hormone responsive
GmOPR4	SoyC04_06G014900.m1	TGA-element	AACGAC	1671	6	+	Brassica oleracea	auxin-responsive element	hormone responsive
GmOPR4	SoyC04_06G014900.m1	TCA-element	CCATCTTTTT	1547	9	+	Nicotiana tabacum	cis-acting element involved in salicylic acid responsiveness	hormone responsive
GmOPR5	SoyC04_06G015000.m1	TGA-element	AACGAC	1550	6	+	Brassica oleracea	auxin-responsive element	hormone responsive
GmOPR5	SoyC04_06G015000.m1	ABRE	ACGTG	635	5	-	Arabidopsis thaliana	cis-acting element involved in the abscisic acid responsiveness	hormone responsive
GmOPR5	SoyC04_06G015000.m1	TGACG-motif	TGACG	798	5	+	Hordeum vulgare	cis-acting regulatory element involved in the MeJA-responsiveness	hormone responsive
GmOPR5	SoyC04_06G015000.m1	TGACG-motif	TGACG	1374	5	+	Hordeum vulgare	cis-acting regulatory element involved in the MeJA-responsiveness	hormone responsive
GmOPR5	SoyC04_06G015000.m1	CGTCA-motif	CGTCA	798	5	-	Hordeum vulgare	cis-acting regulatory element involved in the MeJA-responsiveness	hormone responsive
GmOPR5	SoyC04_06G015000.m1	CGTCA-motif	CGTCA	1374	5	-	Hordeum vulgare	cis-acting regulatory element involved in the MeJA-responsiveness	hormone responsive
GmOPR6	SoyC04_11G007100.m1	TATC-box	TATCCCA	1306	7	-	Oryza sativa	cis-acting element involved in gibberellin-responsiveness	hormone responsive
GmOPR6	SoyC04_11G007100.m1	ABRE	ACGTG	1103	5	+	Arabidopsis thaliana	cis-acting element involved in the abscisic acid responsiveness	hormone responsive
GmOPR6	SoyC04_11G007100.m1	ABRE	CACGTG	1733	6	-	Arabidopsis thaliana	cis-acting element involved in the abscisic acid responsiveness	hormone responsive
GmOPR6	SoyC04_11G007100.m1	ABRE	ACGTG	1734	5	+	Arabidopsis thaliana	cis-acting element involved in the abscisic acid responsiveness	hormone responsive
GmOPR6	SoyC04_11G007100.m1	TGACG-motif	TGACG	1017	5	-	Hordeum vulgare	cis-acting regulatory element involved in the MeJA-responsiveness	hormone responsive
GmOPR6	SoyC04_11G007100.m1	TGACG-motif	TGACG	1101	5	+	Hordeum vulgare	cis-acting regulatory element involved in the MeJA-responsiveness	hormone responsive
GmOPR6	SoyC04_11G007100.m1	CGTCA-motif	CGTCA	1017	5	+	Hordeum vulgare	cis-acting regulatory element involved in the MeJA-responsiveness	hormone responsive
GmOPR6	SoyC04_11G007100.m1	CGTCA-motif	CGTCA	1101	5	-	Hordeum vulgare	cis-acting regulatory element involved in the MeJA-responsiveness	hormone responsive
GmOPR6	SoyC04_11G007100.m1	GARE-motif	TCTGTTG	375	7	+	Brassica oleracea	gibberellin-responsive element	hormone responsive
GmOPR7	SoyC04_13G100200.m1	TCA-element	TCAGAAGAGG	1937	9	-	Brassica oleracea	cis-acting element involved in salicylic acid responsiveness	hormone responsive
GmOPR7	SoyC04_13G100200.m1	ABRE	CACGTG	1849	6	-	Arabidopsis thaliana	cis-acting element involved in the abscisic acid responsiveness	hormone responsive
GmOPR7	SoyC04_13G100200.m1	ABRE	ACGTG	1850	5	+	Arabidopsis thaliana	cis-acting element involved in the abscisic acid responsiveness	hormone responsive
GmOPR7	SoyC04_13G100200.m1	ABRE	CACGTG	1871	6	-	Arabidopsis thaliana	cis-acting element involved in the abscisic acid responsiveness	hormone responsive
GmOPR7	SoyC04_13G100200.m1	ABRE	ACGTG	1872	5	+	Arabidopsis thaliana	cis-acting element involved in the abscisic acid responsiveness	hormone responsive
GmOPR7	SoyC04_13G100200.m1	AuxRR-core	GGTCCAT	1343	7	+	Nicotiana tabacum	cis-acting regulatory element involved in auxin responsiveness	hormone responsive
GmOPR8	SoyC04_13G100300.m1	TCA-element	TCAGAAGAGG	2001	9	-	Brassica oleracea	cis-acting element involved in salicylic acid responsiveness	hormone responsive
GmOPR8	SoyC04_13G100300.m1	ABRE	CACGTG	862	6	+	Arabidopsis thaliana	cis-acting element involved in the abscisic acid responsiveness	hormone responsive
GmOPR8	SoyC04_13G100300.m1	ABRE	ACGTG	863	5	+	Arabidopsis thaliana	cis-acting element involved in the abscisic acid responsiveness	hormone responsive
GmOPR8	SoyC04_13G100300.m1	ABRE	ACGTG	1773	5	-	Arabidopsis thaliana	cis-acting element involved in the abscisic acid responsiveness	hormone responsive
GmOPR8	SoyC04_13G100300.m1	ABRE	ACGTG	1902	5	+	Arabidopsis thaliana	cis-acting element involved in the abscisic acid responsiveness	hormone responsive
GmOPR8	SoyC04_13G100300.m1	ABRE	GACACGTACGT	1917	10	+	Oryza sativa	cis-acting element involved in the abscisic acid responsiveness	hormone responsive
GmOPR8	SoyC04_13G100300.m1	ABRE	ACGTG	1919	5	-	Arabidopsis thaliana	cis-acting element involved in the abscisic acid responsiveness	hormone responsive
GmOPR8	SoyC04_13G100300.m1	ABRE	CGTACGTGCA	1921	9	+	Hordeum vulgare	cis-acting element involved in the abscisic acid responsiveness	hormone responsive
GmOPR8	SoyC04_13G100300.m1	ABRE	ACGTG	1924	5	+	Arabidopsis thaliana	cis-acting element involved in the abscisic acid responsiveness	hormone responsive
GmOPR8	SoyC04_13G100300.m1	TGACG-motif	TGACG	675	5	-	Hordeum vulgare	cis-acting regulatory element involved in the MeJA-responsiveness	hormone responsive
GmOPR8	SoyC04_13G100300.m1	TGACG-motif	TGACG	1257	5	+	Hordeum vulgare	cis-acting regulatory element involved in the MeJA-responsiveness	hormone responsive
GmOPR8	SoyC04_13G100300.m1	CGTCA-motif	CGTCA	675	5	+	Hordeum vulgare	cis-acting regulatory element involved in the MeJA-responsiveness	hormone responsive
GmOPR8	SoyC04_13G100300.m1	CGTCA-motif	CGTCA	1257	5	-	Hordeum vulgare	cis-acting regulatory element involved in the MeJA-responsiveness	hormone responsive
GmOPR9	SoyC04_13G179200.m1	TATC-box	TATCCCA	355	7	-	Oryza sativa	cis-acting element involved in gibberellin-responsiveness	hormone responsive
GmOPR9	SoyC04_13G179200.m1	ABRE	ACGTG	1462	5	+	Arabidopsis thaliana	cis-acting element involved in the abscisic acid responsiveness	hormone responsive
GmOPR9	SoyC04_13G179200.m1	P-box	CCTTTTG	21	7	-	Oryza sativa	gibberellin-responsive element	hormone responsive
GmOPR10	SoyC04_14G234300.m1	TGA-element	AACGAC	262	6	+	Brassica oleracea	auxin-responsive element	hormone responsive
GmOPR10	SoyC04_14G234300.m1	TGA-element	AACGAC	518	6	-	Brassica oleracea	auxin-responsive element	hormone responsive
GmOPR10	SoyC04_14G234300.m1	TGA-element	AACGAC	581	6	-	Brassica oleracea	auxin-responsive element	hormone responsive
GmOPR10	SoyC04_14G234300.m1	TGA-element	AACGAC	724	6	-	Brassica oleracea	auxin-responsive element	hormone responsive
GmOPR10	SoyC04_14G234300.m1	TGA-element	AACGAC	1647	6	+	Brassica oleracea	auxin-responsive element	hormone responsive
GmOPR10	SoyC04_14G234300.m1	ABRE	CGCACGTGTC	498	9	-	Hordeum vulgare	cis-acting element involved in the abscisic acid responsiveness	hormone responsive
GmOPR10	SoyC04_14G234300.m1	ABRE	CACGTG	500	6	+	Arabidopsis thaliana	cis-acting element involved in the abscisic acid responsiveness	hormone responsive
GmOPR10	SoyC04_14G234300.m1	ABRE	ACGTG	501	5	+	Arabidopsis thaliana	cis-acting element involved in the abscisic acid responsiveness	hormone responsive
GmOPR10	SoyC04_14G234300.m1	ABRE	ACGTG	539	5	-	Arabidopsis thaliana	cis-acting element involved in the abscisic acid responsiveness	hormone responsive
GmOPR10	SoyC04_14G234300.m1	ABRE	ACGTG	1389	5	+	Arabidopsis thaliana	cis-acting element involved in the abscisic acid responsiveness	hormone responsive
GmOPR10	SoyC04_14G234300.m1	ABRE	GCAACGTGTC	1427	9	-	Hordeum vulgare	cis-acting element involved in the abscisic acid responsiveness	hormone responsive
GmOPR10	SoyC04_14G234300.m1	ABRE	ACGTG	1429	5	-	Arabidopsis thaliana	cis-acting element involved in the abscisic acid responsiveness	hormone responsive
GmOPR10	SoyC04_14G234300.m1	ABRE	CACGTG	1577	6	-	Arabidopsis thaliana	cis-acting element involved in the abscisic acid responsiveness	hormone responsive
GmOPR10	SoyC04_14G234300.m1	ABRE	ACGTG	1578	5	+	Arabidopsis thaliana	cis-acting element involved in the abscisic acid responsiveness	hormone responsive
GmOPR10	SoyC04_14G234300.m1	ABRE	ACGTG	1610	5	+	Arabidopsis thaliana	cis-acting element involved in the abscisic acid responsiveness	hormone responsive
GmOPR10	SoyC04_14G234300.m1	CGTCA-motif	CGTCA	60	5	-	Hordeum vulgare	cis-acting regulatory element involved in the MeJA-responsiveness	hormone responsive
GmOPR10	SoyC04_14G234300.m1	CGTCA-motif	CGTCA	577	5	-	Hordeum vulgare	cis-acting regulatory element involved in the MeJA-responsiveness	hormone responsive
GmOPR10	SoyC04_14G234300.m1	TGACG-motif	TGACG	60	5	+	Hordeum vulgare	cis-acting regulatory element involved in the MeJA-responsiveness	hormone responsive
GmOPR10	SoyC04_14G234300.m1	TGACG-motif	TGACG	577	5	+	Hordeum vulgare	cis-acting regulatory element involved in the MeJA-responsiveness	hormone responsive
GmOPR10	SoyC04_14G234300.m1	GARE-motif	TCTGTTG	203	7	+	Brassica oleracea	gibberellin-responsive element	hormone responsive
GmOPR11	SoyC04_15G228900.m1	TGA-element	AACGAC	1656	6	+	Brassica oleracea	auxin-responsive element	hormone responsive
GmOPR11	SoyC04_15G228900.m1	TCA-element	CCATCTTTTT	263	9	+	Nicotiana tabacum	cis-acting element involved in salicylic acid responsiveness	hormone responsive
GmOPR11	SoyC04_15G228900.m1	TCA-element	CCATCTTTTT	303	9	-	Nicotiana tabacum	cis-acting element involved in salicylic acid responsiveness	hormone responsive
GmOPR11	SoyC04_15G228900.m1	ABRE	GCAACGTGTC	392	9	+	Hordeum vulgare	cis-acting element involved in the abscisic acid responsiveness	hormone responsive
GmOPR11	SoyC04_15G228900.m1	ABRE	CACGTG	430	6	+	Arabidopsis thaliana	cis-acting element involved in the abscisic acid responsiveness	hormone responsive
GmOPR11	SoyC04_15G228900.m1	ABRE	ACGTG	431	5	+	Arabidopsis thaliana	cis-acting element involved in the abscisic acid responsiveness	hormone responsive
GmOPR11	SoyC04_15G228900.m1	ABRE	ACGTG	471	5	-	Arabidopsis thaliana	cis-acting element involved in the abscisic acid responsiveness	hormone responsive
GmOPR11	SoyC04_15G228900.m1	ABRE	ACGTG	520	5	-	Arabidopsis thaliana	cis-acting element involved in the abscisic acid responsiveness	hormone responsive
GmOPR11	SoyC04_15G228900.m1	ABRE	ACGTG	728	5	+	Arabidopsis thaliana	cis-acting element involved in the abscisic acid responsiveness	hormone responsive
GmOPR11	SoyC04_15G228900.m1	ABRE	ACGTG	1052	5	+	Arabidopsis thaliana	cis-acting element involved in the abscisic acid responsiveness	hormone responsive
GmOPR11	SoyC04_15G228900.m1	CGTCA-motif	CGTCA	473	5	+	Hordeum vulgare	cis-acting regulatory element involved in the MeJA-responsiveness	hormone responsive
GmOPR11	SoyC04_15G228900.m1	CGTCA-motif	CGTCA	522	5	+	Hordeum vulgare	cis-acting regulatory element involved in the MeJA-responsiveness	hormone responsive
GmOPR11	SoyC04_15G228900.m1	CGTCA-motif	CGTCA	537	5	+	Hordeum vulgare	cis-acting regulatory element involved in the MeJA-responsiveness	hormone responsive
GmOPR11	SoyC04_15G228900.m1	CGTCA-motif	CGTCA	707	5	-	Hordeum vulgare	cis-acting regulatory element involved in the MeJA-responsiveness	hormone responsive
GmOPR11	SoyC04_15G228900.m1	TGACG-motif	TGACG	473	5	-	Hordeum vulgare	cis-acting regulatory element involved in the MeJA-responsiveness	hormone responsive
GmOPR11	SoyC04_15G228900.m1	TGACG-motif	TGACG	522	5	-	Hordeum vulgare	cis-acting regulatory element involved in the MeJA-responsiveness	hormone responsive
GmOPR11	SoyC04_15G228900.m1	TGACG-motif	TGACG	537	5	-	Hordeum vulgare	cis-acting regulatory element involved in the MeJA-responsiveness	hormone responsive
GmOPR11	SoyC04_15G228900.m1	TGACG-motif	TGACG	707	5	+	Hordeum vulgare	cis-acting regulatory element involved in the MeJA-responsiveness	hormone responsive
GmOPR11	SoyC04_15G228900.m1	P-box	CCTTTTG	1448	7	-	Oryza sativa	gibberellin-responsive element	hormone responsive
GmOPR14	SoyC04_17G206200.m1	ABRE	ACGTG	154	5	+	Arabidopsis thaliana	cis-acting element involved in the abscisic acid responsiveness	hormone responsive
GmOPR14	SoyC04_17G206200.m1	ABRE	ACGTG	370	5	+	Arabidopsis thaliana	cis-acting element involved in the abscisic acid responsiveness	hormone responsive
GmOPR14	SoyC04_17G206200.m1	ABRE	TACGGTC	571	7	+	Arabidopsis thaliana	cis-acting element involved in the abscisic acid responsiveness	hormone responsive
GmOPR14	SoyC04_17G206200.m1	ABRE	ACGTG	867	5	-	Arabidopsis thaliana	cis-acting element involved in the abscisic acid responsiveness	hormone responsive
GmOPR14	SoyC04_17G206200.m1	CGTCA-motif	CGTCA	1845	5	+	Hordeum vulgare	cis-acting regulatory element involved in the MeJA-responsiveness	hormone responsive
GmOPR14	SoyC04_17G206200.m1	TGACG-motif	TGACG	1845	5	-	Hordeum vulgare	cis-acting regulatory element involved in the MeJA-responsiveness	hormone responsive
GmOPR12	SoyC04_17GOPR12	TATC-box	TATCCCA	1936	7	+	Oryza sativa	cis-acting element involved in gibberellin-responsiveness	hormone responsive
GmOPR12	SoyC04_17GOPR12	TCA-element	CCATCTTTTT	975	9	+	Nicotiana tabacum	cis-acting element involved in salicylic acid responsiveness	hormone responsive
GmOPR12	SoyC04_17GOPR12	ABRE	ACGTG	1873	5	+	Arabidopsis thaliana	cis-acting element involved in the abscisic acid responsiveness	hormone responsive
GmOPR12	SoyC04_17GOPR12	ABRE	GACACGTACGT	1888	10	+	Oryza sativa	cis-acting element involved in the abscisic acid responsiveness	hormone responsive
GmOPR12	SoyC04_17GOPR12	ABRE	ACGTG	1890	5	-	Arabidopsis thaliana	cis-acting element involved in the abscisic acid responsiveness	hormone responsive
GmOPR12	SoyC04_17GOPR12	ABRE	CGTACGTGCA	1892	9	+	Hordeum vulgare	cis-acting element involved in the abscisic acid responsiveness	hormone responsive
GmOPR12	SoyC04_17GOPR12	ABRE	ACGTG	1895	5	+	Arabidopsis thaliana	cis-acting element involved in the abscisic acid responsiveness	hormone responsive
GmOPR12	SoyC04_17GOPR12	AuxRE	TGTCTCAATAAG	162	11	+	Glycine max	part of an auxin-responsive element	hormone responsive
GmOPR13	SoyC04_17GOPR13	ABRE	ACGTG	1690	5	-	Arabidopsis thaliana	cis-acting element involved in the abscisic acid responsiveness	hormone responsive
GmOPR13	SoyC04_17GOPR13	AuxRR-core	GGTCCAT	1956	7	+	Nicotiana tabacum	cis-acting regulatory element involved in auxin responsiveness	hormone responsive
GmOPR15	SoyC04_19G059200.m1	TGA-element	AACGAC	1535	6	+	Brassica oleracea	auxin-responsive element	hormone responsive
GmOPR15	SoyC04_19G059200.m1	ABRE	ACGTG	382	5	-	Arabidopsis thaliana	cis-acting element involved in the abscisic acid responsiveness	hormone responsive
GmOPR15	SoyC04_19G059200.m1	TGACG-motif	TGACG	62	5	+	Hordeum vulgare	cis-acting regulatory element involved in the MeJA-responsiveness	hormone responsive
GmOPR15	SoyC04_19G059200.m1	TGACG-motif	TGACG	844	5	+	Hordeum vulgare	cis-acting regulatory element involved in the MeJA-responsiveness	hormone responsive
GmOPR15	SoyC04_19G059200.m1	TGACG-motif	TGACG	1568	5	-	Hordeum vulgare	cis-acting regulatory element involved in the MeJA-responsiveness	hormone responsive
GmOPR15	SoyC04_19G059200.m1	CGTCA-motif	CGTCA	62	5	-	Hordeum vulgare	cis-acting regulatory element involved in the MeJA-responsiveness	hormone responsive
GmOPR15	SoyC04_19G059200.m1	CGTCA-motif	CGTCA	844	5	-	Hordeum vulgare	cis-acting regulatory element involved in the MeJA-responsiveness	hormone responsive
GmOPR15	SoyC04_19G059200.m1	CGTCA-motif	CGTCA	1568	5	+	Hordeum vulgare	cis-acting regulatory element involved in the MeJA-responsiveness	hormone responsive
GmOPR1	SoyC05_01G250300.m1	TGA-element	AACGAC	510	6	-	Brassica oleracea	auxin-responsive element	hormone responsive
GmOPR1	SoyC05_01G250300.m1	TGA-element	AACGAC	757	6	-	Brassica oleracea	auxin-responsive element	hormone responsive
GmOPR1	SoyC05_01G250300.m1	ABRE	ACGTG	385	5	+	Arabidopsis thaliana	cis-acting element involved in the abscisic acid responsiveness	hormone responsive
GmOPR1	SoyC05_01G250300.m1	ABRE	TACGGTC	753	7	+	Arabidopsis thaliana	cis-acting element involved in the abscisic acid responsiveness	hormone responsive
GmOPR1	SoyC05_01G250300.m1	CGTCA-motif	CGTCA	383	5	-	Hordeum vulgare	cis-acting regulatory element involved in the MeJA-responsiveness	hormone responsive
GmOPR1	SoyC05_01G250300.m1	CGTCA-motif	CGTCA	1461	5	+	Hordeum vulgare	cis-acting regulatory element involved in the MeJA-responsiveness	hormone responsive
GmOPR1	SoyC05_01G250300.m1	TGACG-motif	TGACG	383	5	+	Hordeum vulgare	cis-acting regulatory element involved in the MeJA-responsiveness	hormone responsive
GmOPR1	SoyC05_01G250300.m1	TGACG-motif	TGACG	1461	5	-	Hordeum vulgare	cis-acting regulatory element involved in the MeJA-responsiveness	hormone responsive
GmOPR2	SoyC05_01G250500.m1	TCA-element	CCATCTTTTT	440	9	-	Nicotiana tabacum	cis-acting element involved in salicylic acid responsiveness	hormone responsive
GmOPR2	SoyC05_01G250500.m1	TCA-element	TCAGAAGAGG	585	9	+	Brassica oleracea	cis-acting element involved in salicylic acid responsiveness	hormone responsive
GmOPR2	SoyC05_01G250500.m1	TCA-element	CCATCTTTTT	1967	9	-	Nicotiana tabacum	cis-acting element involved in salicylic acid responsiveness	hormone responsive
GmOPR2	SoyC05_01G250500.m1	ABRE	ACGTG	611	5	+	Arabidopsis thaliana	cis-acting element involved in the abscisic acid responsiveness	hormone responsive
GmOPR2	SoyC05_01G250500.m1	ABRE	ACGTG	1121	5	+	Arabidopsis thaliana	cis-acting element involved in the abscisic acid responsiveness	hormone responsive
GmOPR2	SoyC05_01G250500.m1	ABRE	ACGTG	1770	5	+	Arabidopsis thaliana	cis-acting element involved in the abscisic acid responsiveness	hormone responsive
GmOPR2	SoyC05_01G250500.m1	TGACG-motif	TGACG	874	5	+	Hordeum vulgare	cis-acting regulatory element involved in the MeJA-responsiveness	hormone responsive
GmOPR2	SoyC05_01G250500.m1	CGTCA-motif	CGTCA	874	5	-	Hordeum vulgare	cis-acting regulatory element involved in the MeJA-responsiveness	hormone responsive
GmOPR3	SoyC05_04G189800.m1	TATC-box	TATCCCA	936	7	+	Oryza sativa	cis-acting element involved in gibberellin-responsiveness	hormone responsive
GmOPR3	SoyC05_04G189800.m1	TCA-element	CCATCTTTTT	293	9	+	Nicotiana tabacum	cis-acting element involved in salicylic acid responsiveness	hormone responsive
GmOPR3	SoyC05_04G189800.m1	P-box	CCTTTTG	196	7	-	Oryza sativa	gibberellin-responsive element	hormone responsive
GmOPR4	SoyC05_06G015900.m1	TGA-element	AACGAC	1676	6	+	Brassica oleracea	auxin-responsive element	hormone responsive
GmOPR4	SoyC05_06G015900.m1	TCA-element	CCATCTTTTT	1553	9	+	Nicotiana tabacum	cis-acting element involved in salicylic acid responsiveness	hormone responsive
GmOPR5	SoyC05_06G016000.m1	TGA-element	AACGAC	1550	6	+	Brassica oleracea	auxin-responsive element	hormone responsive
GmOPR5	SoyC05_06G016000.m1	ABRE	ACGTG	634	5	-	Arabidopsis thaliana	cis-acting element involved in the abscisic acid responsiveness	hormone responsive
GmOPR5	SoyC05_06G016000.m1	CGTCA-motif	CGTCA	799	5	-	Hordeum vulgare	cis-acting regulatory element involved in the MeJA-responsiveness	hormone responsive
GmOPR5	SoyC05_06G016000.m1	CGTCA-motif	CGTCA	1373	5	-	Hordeum vulgare	cis-acting regulatory element involved in the MeJA-responsiveness	hormone responsive
GmOPR5	SoyC05_06G016000.m1	TGACG-motif	TGACG	799	5	+	Hordeum vulgare	cis-acting regulatory element involved in the MeJA-responsiveness	hormone responsive
GmOPR5	SoyC05_06G016000.m1	TGACG-motif	TGACG	1373	5	+	Hordeum vulgare	cis-acting regulatory element involved in the MeJA-responsiveness	hormone responsive
GmOPR6	SoyC05_11G007100.m1	TATC-box	TATCCCA	1307	7	-	Oryza sativa	cis-acting element involved in gibberellin-responsiveness	hormone responsive
GmOPR6	SoyC05_11G007100.m1	ABRE	ACGTG	1104	5	+	Arabidopsis thaliana	cis-acting element involved in the abscisic acid responsiveness	hormone responsive
GmOPR6	SoyC05_11G007100.m1	ABRE	CACGTG	1733	6	-	Arabidopsis thaliana	cis-acting element involved in the abscisic acid responsiveness	hormone responsive
GmOPR6	SoyC05_11G007100.m1	ABRE	ACGTG	1734	5	+	Arabidopsis thaliana	cis-acting element involved in the abscisic acid responsiveness	hormone responsive
GmOPR6	SoyC05_11G007100.m1	CGTCA-motif	CGTCA	1018	5	+	Hordeum vulgare	cis-acting regulatory element involved in the MeJA-responsiveness	hormone responsive
GmOPR6	SoyC05_11G007100.m1	CGTCA-motif	CGTCA	1069	5	+	Hordeum vulgare	cis-acting regulatory element involved in the MeJA-responsiveness	hormone responsive
GmOPR6	SoyC05_11G007100.m1	CGTCA-motif	CGTCA	1102	5	-	Hordeum vulgare	cis-acting regulatory element involved in the MeJA-responsiveness	hormone responsive
GmOPR6	SoyC05_11G007100.m1	TGACG-motif	TGACG	1018	5	-	Hordeum vulgare	cis-acting regulatory element involved in the MeJA-responsiveness	hormone responsive
GmOPR6	SoyC05_11G007100.m1	TGACG-motif	TGACG	1069	5	-	Hordeum vulgare	cis-acting regulatory element involved in the MeJA-responsiveness	hormone responsive
GmOPR6	SoyC05_11G007100.m1	TGACG-motif	TGACG	1102	5	+	Hordeum vulgare	cis-acting regulatory element involved in the MeJA-responsiveness	hormone responsive
GmOPR6	SoyC05_11G007100.m1	GARE-motif	TCTGTTG	376	7	+	Brassica oleracea	gibberellin-responsive element	hormone responsive
GmOPR7	SoyC05_13G099600.m1	TCA-element	TCAGAAGAGG	1937	9	-	Brassica oleracea	cis-acting element involved in salicylic acid responsiveness	hormone responsive
GmOPR7	SoyC05_13G099600.m1	ABRE	CACGTG	1849	6	-	Arabidopsis thaliana	cis-acting element involved in the abscisic acid responsiveness	hormone responsive
GmOPR7	SoyC05_13G099600.m1	ABRE	ACGTG	1850	5	+	Arabidopsis thaliana	cis-acting element involved in the abscisic acid responsiveness	hormone responsive
GmOPR7	SoyC05_13G099600.m1	ABRE	CACGTG	1871	6	-	Arabidopsis thaliana	cis-acting element involved in the abscisic acid responsiveness	hormone responsive
GmOPR7	SoyC05_13G099600.m1	ABRE	ACGTG	1872	5	+	Arabidopsis thaliana	cis-acting element involved in the abscisic acid responsiveness	hormone responsive
GmOPR7	SoyC05_13G099600.m1	AuxRR-core	GGTCCAT	1346	7	+	Nicotiana tabacum	cis-acting regulatory element involved in auxin responsiveness	hormone responsive
GmOPR8	SoyC05_13G099700.m1	TCA-element	TCAGAAGAGG	2001	9	-	Brassica oleracea	cis-acting element involved in salicylic acid responsiveness	hormone responsive
GmOPR8	SoyC05_13G099700.m1	ABRE	CACGTG	864	6	+	Arabidopsis thaliana	cis-acting element involved in the abscisic acid responsiveness	hormone responsive
GmOPR8	SoyC05_13G099700.m1	ABRE	ACGTG	865	5	+	Arabidopsis thaliana	cis-acting element involved in the abscisic acid responsiveness	hormone responsive
GmOPR8	SoyC05_13G099700.m1	ABRE	ACGTG	1773	5	-	Arabidopsis thaliana	cis-acting element involved in the abscisic acid responsiveness	hormone responsive
GmOPR8	SoyC05_13G099700.m1	ABRE	ACGTG	1902	5	+	Arabidopsis thaliana	cis-acting element involved in the abscisic acid responsiveness	hormone responsive
GmOPR8	SoyC05_13G099700.m1	ABRE	GACACGTACGT	1917	10	+	Oryza sativa	cis-acting element involved in the abscisic acid responsiveness	hormone responsive
GmOPR8	SoyC05_13G099700.m1	ABRE	ACGTG	1919	5	-	Arabidopsis thaliana	cis-acting element involved in the abscisic acid responsiveness	hormone responsive
GmOPR8	SoyC05_13G099700.m1	ABRE	CGTACGTGCA	1921	9	+	Hordeum vulgare	cis-acting element involved in the abscisic acid responsiveness	hormone responsive
GmOPR8	SoyC05_13G099700.m1	ABRE	ACGTG	1924	5	+	Arabidopsis thaliana	cis-acting element involved in the abscisic acid responsiveness	hormone responsive
GmOPR8	SoyC05_13G099700.m1	TGACG-motif	TGACG	678	5	-	Hordeum vulgare	cis-acting regulatory element involved in the MeJA-responsiveness	hormone responsive
GmOPR8	SoyC05_13G099700.m1	TGACG-motif	TGACG	1258	5	+	Hordeum vulgare	cis-acting regulatory element involved in the MeJA-responsiveness	hormone responsive
GmOPR8	SoyC05_13G099700.m1	CGTCA-motif	CGTCA	678	5	+	Hordeum vulgare	cis-acting regulatory element involved in the MeJA-responsiveness	hormone responsive
GmOPR8	SoyC05_13G099700.m1	CGTCA-motif	CGTCA	1258	5	-	Hordeum vulgare	cis-acting regulatory element involved in the MeJA-responsiveness	hormone responsive
GmOPR9	SoyC05_13G179100.m1	TATC-box	TATCCCA	345	7	-	Oryza sativa	cis-acting element involved in gibberellin-responsiveness	hormone responsive
GmOPR9	SoyC05_13G179100.m1	ABRE	ACGTG	1468	5	+	Arabidopsis thaliana	cis-acting element involved in the abscisic acid responsiveness	hormone responsive
GmOPR10	SoyC05_14G237400.m1	TGA-element	AACGAC	261	6	+	Brassica oleracea	auxin-responsive element	hormone responsive
GmOPR10	SoyC05_14G237400.m1	TGA-element	AACGAC	516	6	-	Brassica oleracea	auxin-responsive element	hormone responsive
GmOPR10	SoyC05_14G237400.m1	TGA-element	AACGAC	579	6	-	Brassica oleracea	auxin-responsive element	hormone responsive
GmOPR10	SoyC05_14G237400.m1	TGA-element	AACGAC	722	6	-	Brassica oleracea	auxin-responsive element	hormone responsive
GmOPR10	SoyC05_14G237400.m1	TGA-element	AACGAC	1646	6	+	Brassica oleracea	auxin-responsive element	hormone responsive
GmOPR10	SoyC05_14G237400.m1	ABRE	CGCACGTGTC	496	9	-	Hordeum vulgare	cis-acting element involved in the abscisic acid responsiveness	hormone responsive
GmOPR10	SoyC05_14G237400.m1	ABRE	CACGTG	498	6	+	Arabidopsis thaliana	cis-acting element involved in the abscisic acid responsiveness	hormone responsive
GmOPR10	SoyC05_14G237400.m1	ABRE	ACGTG	499	5	+	Arabidopsis thaliana	cis-acting element involved in the abscisic acid responsiveness	hormone responsive
GmOPR10	SoyC05_14G237400.m1	ABRE	ACGTG	537	5	-	Arabidopsis thaliana	cis-acting element involved in the abscisic acid responsiveness	hormone responsive
GmOPR10	SoyC05_14G237400.m1	ABRE	ACGTG	1388	5	+	Arabidopsis thaliana	cis-acting element involved in the abscisic acid responsiveness	hormone responsive
GmOPR10	SoyC05_14G237400.m1	ABRE	GCAACGTGTC	1426	9	-	Hordeum vulgare	cis-acting element involved in the abscisic acid responsiveness	hormone responsive
GmOPR10	SoyC05_14G237400.m1	ABRE	ACGTG	1428	5	-	Arabidopsis thaliana	cis-acting element involved in the abscisic acid responsiveness	hormone responsive
GmOPR10	SoyC05_14G237400.m1	ABRE	CACGTG	1576	6	-	Arabidopsis thaliana	cis-acting element involved in the abscisic acid responsiveness	hormone responsive
GmOPR10	SoyC05_14G237400.m1	ABRE	ACGTG	1577	5	+	Arabidopsis thaliana	cis-acting element involved in the abscisic acid responsiveness	hormone responsive
GmOPR10	SoyC05_14G237400.m1	ABRE	ACGTG	1609	5	+	Arabidopsis thaliana	cis-acting element involved in the abscisic acid responsiveness	hormone responsive
GmOPR10	SoyC05_14G237400.m1	TGACG-motif	TGACG	59	5	+	Hordeum vulgare	cis-acting regulatory element involved in the MeJA-responsiveness	hormone responsive
GmOPR10	SoyC05_14G237400.m1	TGACG-motif	TGACG	575	5	+	Hordeum vulgare	cis-acting regulatory element involved in the MeJA-responsiveness	hormone responsive
GmOPR10	SoyC05_14G237400.m1	CGTCA-motif	CGTCA	59	5	-	Hordeum vulgare	cis-acting regulatory element involved in the MeJA-responsiveness	hormone responsive
GmOPR10	SoyC05_14G237400.m1	CGTCA-motif	CGTCA	575	5	-	Hordeum vulgare	cis-acting regulatory element involved in the MeJA-responsiveness	hormone responsive
GmOPR10	SoyC05_14G237400.m1	GARE-motif	TCTGTTG	202	7	+	Brassica oleracea	gibberellin-responsive element	hormone responsive
GmOPR11	SoyC05_15G230200.m1	TGA-element	AACGAC	1656	6	+	Brassica oleracea	auxin-responsive element	hormone responsive
GmOPR11	SoyC05_15G230200.m1	TCA-element	CCATCTTTTT	294	9	+	Nicotiana tabacum	cis-acting element involved in salicylic acid responsiveness	hormone responsive
GmOPR11	SoyC05_15G230200.m1	TCA-element	CCATCTTTTT	334	9	-	Nicotiana tabacum	cis-acting element involved in salicylic acid responsiveness	hormone responsive
GmOPR11	SoyC05_15G230200.m1	ABRE	CACGTG	461	6	+	Arabidopsis thaliana	cis-acting element involved in the abscisic acid responsiveness	hormone responsive
GmOPR11	SoyC05_15G230200.m1	ABRE	ACGTG	462	5	+	Arabidopsis thaliana	cis-acting element involved in the abscisic acid responsiveness	hormone responsive
GmOPR11	SoyC05_15G230200.m1	ABRE	ACGTG	502	5	-	Arabidopsis thaliana	cis-acting element involved in the abscisic acid responsiveness	hormone responsive
GmOPR11	SoyC05_15G230200.m1	ABRE	ACGTG	551	5	-	Arabidopsis thaliana	cis-acting element involved in the abscisic acid responsiveness	hormone responsive
GmOPR11	SoyC05_15G230200.m1	ABRE	ACGTG	729	5	+	Arabidopsis thaliana	cis-acting element involved in the abscisic acid responsiveness	hormone responsive
GmOPR11	SoyC05_15G230200.m1	ABRE	ACGTG	1054	5	+	Arabidopsis thaliana	cis-acting element involved in the abscisic acid responsiveness	hormone responsive
GmOPR11	SoyC05_15G230200.m1	TGACG-motif	TGACG	504	5	-	Hordeum vulgare	cis-acting regulatory element involved in the MeJA-responsiveness	hormone responsive
GmOPR11	SoyC05_15G230200.m1	TGACG-motif	TGACG	553	5	-	Hordeum vulgare	cis-acting regulatory element involved in the MeJA-responsiveness	hormone responsive
GmOPR11	SoyC05_15G230200.m1	TGACG-motif	TGACG	568	5	-	Hordeum vulgare	cis-acting regulatory element involved in the MeJA-responsiveness	hormone responsive
GmOPR11	SoyC05_15G230200.m1	TGACG-motif	TGACG	708	5	+	Hordeum vulgare	cis-acting regulatory element involved in the MeJA-responsiveness	hormone responsive
GmOPR11	SoyC05_15G230200.m1	CGTCA-motif	CGTCA	504	5	+	Hordeum vulgare	cis-acting regulatory element involved in the MeJA-responsiveness	hormone responsive
GmOPR11	SoyC05_15G230200.m1	CGTCA-motif	CGTCA	553	5	+	Hordeum vulgare	cis-acting regulatory element involved in the MeJA-responsiveness	hormone responsive
GmOPR11	SoyC05_15G230200.m1	CGTCA-motif	CGTCA	568	5	+	Hordeum vulgare	cis-acting regulatory element involved in the MeJA-responsiveness	hormone responsive
GmOPR11	SoyC05_15G230200.m1	CGTCA-motif	CGTCA	708	5	-	Hordeum vulgare	cis-acting regulatory element involved in the MeJA-responsiveness	hormone responsive
GmOPR11	SoyC05_15G230200.m1	P-box	CCTTTTG	1448	7	-	Oryza sativa	gibberellin-responsive element	hormone responsive
GmOPR14	SoyC05_17G210000.m1	ABRE	ACGTG	150	5	+	Arabidopsis thaliana	cis-acting element involved in the abscisic acid responsiveness	hormone responsive
GmOPR14	SoyC05_17G210000.m1	ABRE	ACGTG	366	5	+	Arabidopsis thaliana	cis-acting element involved in the abscisic acid responsiveness	hormone responsive
GmOPR14	SoyC05_17G210000.m1	ABRE	TACGGTC	570	7	+	Arabidopsis thaliana	cis-acting element involved in the abscisic acid responsiveness	hormone responsive
GmOPR14	SoyC05_17G210000.m1	ABRE	ACGTG	866	5	-	Arabidopsis thaliana	cis-acting element involved in the abscisic acid responsiveness	hormone responsive
GmOPR14	SoyC05_17G210000.m1	CGTCA-motif	CGTCA	1843	5	+	Hordeum vulgare	cis-acting regulatory element involved in the MeJA-responsiveness	hormone responsive
GmOPR14	SoyC05_17G210000.m1	TGACG-motif	TGACG	1843	5	-	Hordeum vulgare	cis-acting regulatory element involved in the MeJA-responsiveness	hormone responsive
GmOPR12	SoyC05_17GOPR12	TATC-box	TATCCCA	1936	7	+	Oryza sativa	cis-acting element involved in gibberellin-responsiveness	hormone responsive
GmOPR12	SoyC05_17GOPR12	TCA-element	CCATCTTTTT	976	9	+	Nicotiana tabacum	cis-acting element involved in salicylic acid responsiveness	hormone responsive
GmOPR12	SoyC05_17GOPR12	ABRE	ACGTG	1873	5	+	Arabidopsis thaliana	cis-acting element involved in the abscisic acid responsiveness	hormone responsive
GmOPR12	SoyC05_17GOPR12	ABRE	GACACGTACGT	1888	10	+	Oryza sativa	cis-acting element involved in the abscisic acid responsiveness	hormone responsive
GmOPR12	SoyC05_17GOPR12	ABRE	ACGTG	1890	5	-	Arabidopsis thaliana	cis-acting element involved in the abscisic acid responsiveness	hormone responsive
GmOPR12	SoyC05_17GOPR12	ABRE	CGTACGTGCA	1892	9	+	Hordeum vulgare	cis-acting element involved in the abscisic acid responsiveness	hormone responsive
GmOPR12	SoyC05_17GOPR12	ABRE	ACGTG	1895	5	+	Arabidopsis thaliana	cis-acting element involved in the abscisic acid responsiveness	hormone responsive
GmOPR12	SoyC05_17GOPR12	AuxRE	TGTCTCAATAAG	164	11	+	Glycine max	part of an auxin-responsive element	hormone responsive
GmOPR13	SoyC05_17GOPR13	ABRE	ACGTG	1690	5	-	Arabidopsis thaliana	cis-acting element involved in the abscisic acid responsiveness	hormone responsive
GmOPR13	SoyC05_17GOPR13	AuxRR-core	GGTCCAT	1956	7	+	Nicotiana tabacum	cis-acting regulatory element involved in auxin responsiveness	hormone responsive
GmOPR15	SoyC05_19G061100.m1	TGA-element	AACGAC	1535	6	+	Brassica oleracea	auxin-responsive element	hormone responsive
GmOPR15	SoyC05_19G061100.m1	ABRE	ACGTG	384	5	-	Arabidopsis thaliana	cis-acting element involved in the abscisic acid responsiveness	hormone responsive
GmOPR15	SoyC05_19G061100.m1	ABRE	ACGTG	459	5	-	Arabidopsis thaliana	cis-acting element involved in the abscisic acid responsiveness	hormone responsive
GmOPR15	SoyC05_19G061100.m1	CGTCA-motif	CGTCA	64	5	-	Hordeum vulgare	cis-acting regulatory element involved in the MeJA-responsiveness	hormone responsive
GmOPR15	SoyC05_19G061100.m1	CGTCA-motif	CGTCA	846	5	-	Hordeum vulgare	cis-acting regulatory element involved in the MeJA-responsiveness	hormone responsive
GmOPR15	SoyC05_19G061100.m1	CGTCA-motif	CGTCA	1568	5	+	Hordeum vulgare	cis-acting regulatory element involved in the MeJA-responsiveness	hormone responsive
GmOPR15	SoyC05_19G061100.m1	TGACG-motif	TGACG	64	5	+	Hordeum vulgare	cis-acting regulatory element involved in the MeJA-responsiveness	hormone responsive
GmOPR15	SoyC05_19G061100.m1	TGACG-motif	TGACG	846	5	+	Hordeum vulgare	cis-acting regulatory element involved in the MeJA-responsiveness	hormone responsive
GmOPR15	SoyC05_19G061100.m1	TGACG-motif	TGACG	1568	5	-	Hordeum vulgare	cis-acting regulatory element involved in the MeJA-responsiveness	hormone responsive
GmOPR1	SoyC06_01GOPR1	TGA-element	AACGAC	510	6	-	Brassica oleracea	auxin-responsive element	hormone responsive
GmOPR1	SoyC06_01GOPR1	TGA-element	AACGAC	757	6	-	Brassica oleracea	auxin-responsive element	hormone responsive
GmOPR1	SoyC06_01GOPR1	ABRE	ACGTG	385	5	+	Arabidopsis thaliana	cis-acting element involved in the abscisic acid responsiveness	hormone responsive
GmOPR1	SoyC06_01GOPR1	ABRE	TACGGTC	753	7	+	Arabidopsis thaliana	cis-acting element involved in the abscisic acid responsiveness	hormone responsive
GmOPR1	SoyC06_01GOPR1	CGTCA-motif	CGTCA	383	5	-	Hordeum vulgare	cis-acting regulatory element involved in the MeJA-responsiveness	hormone responsive
GmOPR1	SoyC06_01GOPR1	CGTCA-motif	CGTCA	1464	5	+	Hordeum vulgare	cis-acting regulatory element involved in the MeJA-responsiveness	hormone responsive
GmOPR1	SoyC06_01GOPR1	TGACG-motif	TGACG	383	5	+	Hordeum vulgare	cis-acting regulatory element involved in the MeJA-responsiveness	hormone responsive
GmOPR1	SoyC06_01GOPR1	TGACG-motif	TGACG	1464	5	-	Hordeum vulgare	cis-acting regulatory element involved in the MeJA-responsiveness	hormone responsive
GmOPR2	SoyC06_01GOPR2	TCA-element	CCATCTTTTT	442	9	-	Nicotiana tabacum	cis-acting element involved in salicylic acid responsiveness	hormone responsive
GmOPR2	SoyC06_01GOPR2	TCA-element	TCAGAAGAGG	587	9	+	Brassica oleracea	cis-acting element involved in salicylic acid responsiveness	hormone responsive
GmOPR2	SoyC06_01GOPR2	TCA-element	CCATCTTTTT	1967	9	-	Nicotiana tabacum	cis-acting element involved in salicylic acid responsiveness	hormone responsive
GmOPR2	SoyC06_01GOPR2	ABRE	ACGTG	613	5	+	Arabidopsis thaliana	cis-acting element involved in the abscisic acid responsiveness	hormone responsive
GmOPR2	SoyC06_01GOPR2	ABRE	ACGTG	1124	5	+	Arabidopsis thaliana	cis-acting element involved in the abscisic acid responsiveness	hormone responsive
GmOPR2	SoyC06_01GOPR2	ABRE	ACGTG	1770	5	+	Arabidopsis thaliana	cis-acting element involved in the abscisic acid responsiveness	hormone responsive
GmOPR2	SoyC06_01GOPR2	CGTCA-motif	CGTCA	876	5	-	Hordeum vulgare	cis-acting regulatory element involved in the MeJA-responsiveness	hormone responsive
GmOPR2	SoyC06_01GOPR2	TGACG-motif	TGACG	876	5	+	Hordeum vulgare	cis-acting regulatory element involved in the MeJA-responsiveness	hormone responsive
GmOPR3	SoyC06_04G183800.m1	TATC-box	TATCCCA	936	7	+	Oryza sativa	cis-acting element involved in gibberellin-responsiveness	hormone responsive
GmOPR3	SoyC06_04G183800.m1	TCA-element	CCATCTTTTT	297	9	+	Nicotiana tabacum	cis-acting element involved in salicylic acid responsiveness	hormone responsive
GmOPR3	SoyC06_04G183800.m1	P-box	CCTTTTG	199	7	-	Oryza sativa	gibberellin-responsive element	hormone responsive
GmOPR4	SoyC06_06G015200.m1	TGA-element	AACGAC	1675	6	+	Brassica oleracea	auxin-responsive element	hormone responsive
GmOPR4	SoyC06_06G015200.m1	TCA-element	CCATCTTTTT	1551	9	+	Nicotiana tabacum	cis-acting element involved in salicylic acid responsiveness	hormone responsive
GmOPR5	SoyC06_06GOPR5	TGA-element	AACGAC	1550	6	+	Brassica oleracea	auxin-responsive element	hormone responsive
GmOPR5	SoyC06_06GOPR5	ABRE	ACGTG	633	5	-	Arabidopsis thaliana	cis-acting element involved in the abscisic acid responsiveness	hormone responsive
GmOPR5	SoyC06_06GOPR5	CGTCA-motif	CGTCA	796	5	-	Hordeum vulgare	cis-acting regulatory element involved in the MeJA-responsiveness	hormone responsive
GmOPR5	SoyC06_06GOPR5	CGTCA-motif	CGTCA	1374	5	-	Hordeum vulgare	cis-acting regulatory element involved in the MeJA-responsiveness	hormone responsive
GmOPR5	SoyC06_06GOPR5	TGACG-motif	TGACG	796	5	+	Hordeum vulgare	cis-acting regulatory element involved in the MeJA-responsiveness	hormone responsive
GmOPR5	SoyC06_06GOPR5	TGACG-motif	TGACG	1374	5	+	Hordeum vulgare	cis-acting regulatory element involved in the MeJA-responsiveness	hormone responsive
GmOPR6	SoyC06_11G006600.m1	TATC-box	TATCCCA	1306	7	-	Oryza sativa	cis-acting element involved in gibberellin-responsiveness	hormone responsive
GmOPR6	SoyC06_11G006600.m1	ABRE	ACGTG	1103	5	+	Arabidopsis thaliana	cis-acting element involved in the abscisic acid responsiveness	hormone responsive
GmOPR6	SoyC06_11G006600.m1	ABRE	CACGTG	1733	6	-	Arabidopsis thaliana	cis-acting element involved in the abscisic acid responsiveness	hormone responsive
GmOPR6	SoyC06_11G006600.m1	ABRE	ACGTG	1734	5	+	Arabidopsis thaliana	cis-acting element involved in the abscisic acid responsiveness	hormone responsive
GmOPR6	SoyC06_11G006600.m1	TGACG-motif	TGACG	1017	5	-	Hordeum vulgare	cis-acting regulatory element involved in the MeJA-responsiveness	hormone responsive
GmOPR6	SoyC06_11G006600.m1	TGACG-motif	TGACG	1068	5	-	Hordeum vulgare	cis-acting regulatory element involved in the MeJA-responsiveness	hormone responsive
GmOPR6	SoyC06_11G006600.m1	TGACG-motif	TGACG	1101	5	+	Hordeum vulgare	cis-acting regulatory element involved in the MeJA-responsiveness	hormone responsive
GmOPR6	SoyC06_11G006600.m1	CGTCA-motif	CGTCA	1017	5	+	Hordeum vulgare	cis-acting regulatory element involved in the MeJA-responsiveness	hormone responsive
GmOPR6	SoyC06_11G006600.m1	CGTCA-motif	CGTCA	1068	5	+	Hordeum vulgare	cis-acting regulatory element involved in the MeJA-responsiveness	hormone responsive
GmOPR6	SoyC06_11G006600.m1	CGTCA-motif	CGTCA	1101	5	-	Hordeum vulgare	cis-acting regulatory element involved in the MeJA-responsiveness	hormone responsive
GmOPR6	SoyC06_11G006600.m1	GARE-motif	TCTGTTG	375	7	+	Brassica oleracea	gibberellin-responsive element	hormone responsive
GmOPR9	SoyC06_13G170700.m1	TATC-box	TATCCCA	358	7	-	Oryza sativa	cis-acting element involved in gibberellin-responsiveness	hormone responsive
GmOPR9	SoyC06_13G170700.m1	ABRE	ACGTG	1463	5	+	Arabidopsis thaliana	cis-acting element involved in the abscisic acid responsiveness	hormone responsive
GmOPR9	SoyC06_13G170700.m1	P-box	CCTTTTG	24	7	-	Oryza sativa	gibberellin-responsive element	hormone responsive
GmOPR7	SoyC06_13GOPR7	TCA-element	TCAGAAGAGG	1937	9	-	Brassica oleracea	cis-acting element involved in salicylic acid responsiveness	hormone responsive
GmOPR7	SoyC06_13GOPR7	ABRE	CACGTG	1850	6	-	Arabidopsis thaliana	cis-acting element involved in the abscisic acid responsiveness	hormone responsive
GmOPR7	SoyC06_13GOPR7	ABRE	ACGTG	1851	5	+	Arabidopsis thaliana	cis-acting element involved in the abscisic acid responsiveness	hormone responsive
GmOPR7	SoyC06_13GOPR7	ABRE	CACGTG	1872	6	-	Arabidopsis thaliana	cis-acting element involved in the abscisic acid responsiveness	hormone responsive
GmOPR7	SoyC06_13GOPR7	ABRE	ACGTG	1873	5	+	Arabidopsis thaliana	cis-acting element involved in the abscisic acid responsiveness	hormone responsive
GmOPR7	SoyC06_13GOPR7	CGTCA-motif	CGTCA	42	5	+	Hordeum vulgare	cis-acting regulatory element involved in the MeJA-responsiveness	hormone responsive
GmOPR7	SoyC06_13GOPR7	TGACG-motif	TGACG	42	5	-	Hordeum vulgare	cis-acting regulatory element involved in the MeJA-responsiveness	hormone responsive
GmOPR8	SoyC06_13GOPR8	TCA-element	TCAGAAGAGG	1960	9	-	Brassica oleracea	cis-acting element involved in salicylic acid responsiveness	hormone responsive
GmOPR8	SoyC06_13GOPR8	ABRE	CACGTG	817	6	+	Arabidopsis thaliana	cis-acting element involved in the abscisic acid responsiveness	hormone responsive
GmOPR8	SoyC06_13GOPR8	ABRE	ACGTG	818	5	+	Arabidopsis thaliana	cis-acting element involved in the abscisic acid responsiveness	hormone responsive
GmOPR8	SoyC06_13GOPR8	ABRE	ACGTG	1732	5	-	Arabidopsis thaliana	cis-acting element involved in the abscisic acid responsiveness	hormone responsive
GmOPR8	SoyC06_13GOPR8	ABRE	ACGTG	1861	5	+	Arabidopsis thaliana	cis-acting element involved in the abscisic acid responsiveness	hormone responsive
GmOPR8	SoyC06_13GOPR8	ABRE	GACACGTACGT	1876	10	+	Oryza sativa	cis-acting element involved in the abscisic acid responsiveness	hormone responsive
GmOPR8	SoyC06_13GOPR8	ABRE	ACGTG	1878	5	-	Arabidopsis thaliana	cis-acting element involved in the abscisic acid responsiveness	hormone responsive
GmOPR8	SoyC06_13GOPR8	ABRE	CGTACGTGCA	1880	9	+	Hordeum vulgare	cis-acting element involved in the abscisic acid responsiveness	hormone responsive
GmOPR8	SoyC06_13GOPR8	ABRE	ACGTG	1883	5	+	Arabidopsis thaliana	cis-acting element involved in the abscisic acid responsiveness	hormone responsive
GmOPR8	SoyC06_13GOPR8	CGTCA-motif	CGTCA	630	5	+	Hordeum vulgare	cis-acting regulatory element involved in the MeJA-responsiveness	hormone responsive
GmOPR8	SoyC06_13GOPR8	CGTCA-motif	CGTCA	1215	5	-	Hordeum vulgare	cis-acting regulatory element involved in the MeJA-responsiveness	hormone responsive
GmOPR8	SoyC06_13GOPR8	TGACG-motif	TGACG	630	5	-	Hordeum vulgare	cis-acting regulatory element involved in the MeJA-responsiveness	hormone responsive
GmOPR8	SoyC06_13GOPR8	TGACG-motif	TGACG	1215	5	+	Hordeum vulgare	cis-acting regulatory element involved in the MeJA-responsiveness	hormone responsive
GmOPR10	SoyC06_14G230300.m1	TGA-element	AACGAC	260	6	+	Brassica oleracea	auxin-responsive element	hormone responsive
GmOPR10	SoyC06_14G230300.m1	TGA-element	AACGAC	516	6	-	Brassica oleracea	auxin-responsive element	hormone responsive
GmOPR10	SoyC06_14G230300.m1	TGA-element	AACGAC	579	6	-	Brassica oleracea	auxin-responsive element	hormone responsive
GmOPR10	SoyC06_14G230300.m1	TGA-element	AACGAC	722	6	-	Brassica oleracea	auxin-responsive element	hormone responsive
GmOPR10	SoyC06_14G230300.m1	TGA-element	AACGAC	1646	6	+	Brassica oleracea	auxin-responsive element	hormone responsive
GmOPR10	SoyC06_14G230300.m1	ABRE	CGCACGTGTC	496	9	-	Hordeum vulgare	cis-acting element involved in the abscisic acid responsiveness	hormone responsive
GmOPR10	SoyC06_14G230300.m1	ABRE	CACGTG	498	6	+	Arabidopsis thaliana	cis-acting element involved in the abscisic acid responsiveness	hormone responsive
GmOPR10	SoyC06_14G230300.m1	ABRE	ACGTG	499	5	+	Arabidopsis thaliana	cis-acting element involved in the abscisic acid responsiveness	hormone responsive
GmOPR10	SoyC06_14G230300.m1	ABRE	ACGTG	537	5	-	Arabidopsis thaliana	cis-acting element involved in the abscisic acid responsiveness	hormone responsive
GmOPR10	SoyC06_14G230300.m1	ABRE	ACGTG	1388	5	+	Arabidopsis thaliana	cis-acting element involved in the abscisic acid responsiveness	hormone responsive
GmOPR10	SoyC06_14G230300.m1	ABRE	GCAACGTGTC	1426	9	-	Hordeum vulgare	cis-acting element involved in the abscisic acid responsiveness	hormone responsive
GmOPR10	SoyC06_14G230300.m1	ABRE	ACGTG	1428	5	-	Arabidopsis thaliana	cis-acting element involved in the abscisic acid responsiveness	hormone responsive
GmOPR10	SoyC06_14G230300.m1	ABRE	CACGTG	1576	6	-	Arabidopsis thaliana	cis-acting element involved in the abscisic acid responsiveness	hormone responsive
GmOPR10	SoyC06_14G230300.m1	ABRE	ACGTG	1577	5	+	Arabidopsis thaliana	cis-acting element involved in the abscisic acid responsiveness	hormone responsive
GmOPR10	SoyC06_14G230300.m1	ABRE	ACGTG	1609	5	+	Arabidopsis thaliana	cis-acting element involved in the abscisic acid responsiveness	hormone responsive
GmOPR10	SoyC06_14G230300.m1	CGTCA-motif	CGTCA	58	5	-	Hordeum vulgare	cis-acting regulatory element involved in the MeJA-responsiveness	hormone responsive
GmOPR10	SoyC06_14G230300.m1	CGTCA-motif	CGTCA	575	5	-	Hordeum vulgare	cis-acting regulatory element involved in the MeJA-responsiveness	hormone responsive
GmOPR10	SoyC06_14G230300.m1	TGACG-motif	TGACG	58	5	+	Hordeum vulgare	cis-acting regulatory element involved in the MeJA-responsiveness	hormone responsive
GmOPR10	SoyC06_14G230300.m1	TGACG-motif	TGACG	575	5	+	Hordeum vulgare	cis-acting regulatory element involved in the MeJA-responsiveness	hormone responsive
GmOPR10	SoyC06_14G230300.m1	GARE-motif	TCTGTTG	201	7	+	Brassica oleracea	gibberellin-responsive element	hormone responsive
GmOPR11	SoyC06_15G223600.m1	TGA-element	AACGAC	1656	6	+	Brassica oleracea	auxin-responsive element	hormone responsive
GmOPR11	SoyC06_15G223600.m1	TCA-element	CCATCTTTTT	293	9	+	Nicotiana tabacum	cis-acting element involved in salicylic acid responsiveness	hormone responsive
GmOPR11	SoyC06_15G223600.m1	TCA-element	CCATCTTTTT	333	9	-	Nicotiana tabacum	cis-acting element involved in salicylic acid responsiveness	hormone responsive
GmOPR11	SoyC06_15G223600.m1	ABRE	CACGTG	460	6	+	Arabidopsis thaliana	cis-acting element involved in the abscisic acid responsiveness	hormone responsive
GmOPR11	SoyC06_15G223600.m1	ABRE	ACGTG	461	5	+	Arabidopsis thaliana	cis-acting element involved in the abscisic acid responsiveness	hormone responsive
GmOPR11	SoyC06_15G223600.m1	ABRE	ACGTG	501	5	-	Arabidopsis thaliana	cis-acting element involved in the abscisic acid responsiveness	hormone responsive
GmOPR11	SoyC06_15G223600.m1	ABRE	ACGTG	550	5	-	Arabidopsis thaliana	cis-acting element involved in the abscisic acid responsiveness	hormone responsive
GmOPR11	SoyC06_15G223600.m1	ABRE	ACGTG	729	5	+	Arabidopsis thaliana	cis-acting element involved in the abscisic acid responsiveness	hormone responsive
GmOPR11	SoyC06_15G223600.m1	ABRE	ACGTG	1054	5	+	Arabidopsis thaliana	cis-acting element involved in the abscisic acid responsiveness	hormone responsive
GmOPR11	SoyC06_15G223600.m1	CGTCA-motif	CGTCA	503	5	+	Hordeum vulgare	cis-acting regulatory element involved in the MeJA-responsiveness	hormone responsive
GmOPR11	SoyC06_15G223600.m1	CGTCA-motif	CGTCA	552	5	+	Hordeum vulgare	cis-acting regulatory element involved in the MeJA-responsiveness	hormone responsive
GmOPR11	SoyC06_15G223600.m1	CGTCA-motif	CGTCA	567	5	+	Hordeum vulgare	cis-acting regulatory element involved in the MeJA-responsiveness	hormone responsive
GmOPR11	SoyC06_15G223600.m1	CGTCA-motif	CGTCA	708	5	-	Hordeum vulgare	cis-acting regulatory element involved in the MeJA-responsiveness	hormone responsive
GmOPR11	SoyC06_15G223600.m1	TGACG-motif	TGACG	503	5	-	Hordeum vulgare	cis-acting regulatory element involved in the MeJA-responsiveness	hormone responsive
GmOPR11	SoyC06_15G223600.m1	TGACG-motif	TGACG	552	5	-	Hordeum vulgare	cis-acting regulatory element involved in the MeJA-responsiveness	hormone responsive
GmOPR11	SoyC06_15G223600.m1	TGACG-motif	TGACG	567	5	-	Hordeum vulgare	cis-acting regulatory element involved in the MeJA-responsiveness	hormone responsive
GmOPR11	SoyC06_15G223600.m1	TGACG-motif	TGACG	708	5	+	Hordeum vulgare	cis-acting regulatory element involved in the MeJA-responsiveness	hormone responsive
GmOPR11	SoyC06_15G223600.m1	P-box	CCTTTTG	1449	7	-	Oryza sativa	gibberellin-responsive element	hormone responsive
GmOPR14	SoyC06_17G204900.m1	ABRE	ACGTG	138	5	+	Arabidopsis thaliana	cis-acting element involved in the abscisic acid responsiveness	hormone responsive
GmOPR14	SoyC06_17G204900.m1	ABRE	ACGTG	354	5	+	Arabidopsis thaliana	cis-acting element involved in the abscisic acid responsiveness	hormone responsive
GmOPR14	SoyC06_17G204900.m1	ABRE	TACGGTC	564	7	+	Arabidopsis thaliana	cis-acting element involved in the abscisic acid responsiveness	hormone responsive
GmOPR14	SoyC06_17G204900.m1	TGACG-motif	TGACG	1835	5	-	Hordeum vulgare	cis-acting regulatory element involved in the MeJA-responsiveness	hormone responsive
GmOPR14	SoyC06_17G204900.m1	CGTCA-motif	CGTCA	1835	5	+	Hordeum vulgare	cis-acting regulatory element involved in the MeJA-responsiveness	hormone responsive
GmOPR12	SoyC06_17GOPR12	TATC-box	TATCCCA	1936	7	+	Oryza sativa	cis-acting element involved in gibberellin-responsiveness	hormone responsive
GmOPR12	SoyC06_17GOPR12	TCA-element	CCATCTTTTT	975	9	+	Nicotiana tabacum	cis-acting element involved in salicylic acid responsiveness	hormone responsive
GmOPR12	SoyC06_17GOPR12	ABRE	ACGTG	1873	5	+	Arabidopsis thaliana	cis-acting element involved in the abscisic acid responsiveness	hormone responsive
GmOPR12	SoyC06_17GOPR12	ABRE	GACACGTACGT	1888	10	+	Oryza sativa	cis-acting element involved in the abscisic acid responsiveness	hormone responsive
GmOPR12	SoyC06_17GOPR12	ABRE	ACGTG	1890	5	-	Arabidopsis thaliana	cis-acting element involved in the abscisic acid responsiveness	hormone responsive
GmOPR12	SoyC06_17GOPR12	ABRE	CGTACGTGCA	1892	9	+	Hordeum vulgare	cis-acting element involved in the abscisic acid responsiveness	hormone responsive
GmOPR12	SoyC06_17GOPR12	ABRE	ACGTG	1895	5	+	Arabidopsis thaliana	cis-acting element involved in the abscisic acid responsiveness	hormone responsive
GmOPR12	SoyC06_17GOPR12	AuxRE	TGTCTCAATAAG	163	11	+	Glycine max	part of an auxin-responsive element	hormone responsive
GmOPR13	SoyC06_17GOPR13	ABRE	ACGTG	1691	5	-	Arabidopsis thaliana	cis-acting element involved in the abscisic acid responsiveness	hormone responsive
GmOPR13	SoyC06_17GOPR13	AuxRR-core	GGTCCAT	1956	7	+	Nicotiana tabacum	cis-acting regulatory element involved in auxin responsiveness	hormone responsive
GmOPR15	SoyC06_19G059700.m1	TGA-element	AACGAC	1535	6	+	Brassica oleracea	auxin-responsive element	hormone responsive
GmOPR15	SoyC06_19G059700.m1	ABRE	ACGTG	383	5	-	Arabidopsis thaliana	cis-acting element involved in the abscisic acid responsiveness	hormone responsive
GmOPR15	SoyC06_19G059700.m1	ABRE	ACGTG	458	5	-	Arabidopsis thaliana	cis-acting element involved in the abscisic acid responsiveness	hormone responsive
GmOPR15	SoyC06_19G059700.m1	CGTCA-motif	CGTCA	63	5	-	Hordeum vulgare	cis-acting regulatory element involved in the MeJA-responsiveness	hormone responsive
GmOPR15	SoyC06_19G059700.m1	CGTCA-motif	CGTCA	845	5	-	Hordeum vulgare	cis-acting regulatory element involved in the MeJA-responsiveness	hormone responsive
GmOPR15	SoyC06_19G059700.m1	CGTCA-motif	CGTCA	1568	5	+	Hordeum vulgare	cis-acting regulatory element involved in the MeJA-responsiveness	hormone responsive
GmOPR15	SoyC06_19G059700.m1	TGACG-motif	TGACG	63	5	+	Hordeum vulgare	cis-acting regulatory element involved in the MeJA-responsiveness	hormone responsive
GmOPR15	SoyC06_19G059700.m1	TGACG-motif	TGACG	845	5	+	Hordeum vulgare	cis-acting regulatory element involved in the MeJA-responsiveness	hormone responsive
GmOPR15	SoyC06_19G059700.m1	TGACG-motif	TGACG	1568	5	-	Hordeum vulgare	cis-acting regulatory element involved in the MeJA-responsiveness	hormone responsive
GmOPR1	SoyC07_01GOPR1	TGA-element	AACGAC	510	6	-	Brassica oleracea	auxin-responsive element	hormone responsive
GmOPR1	SoyC07_01GOPR1	TGA-element	AACGAC	757	6	-	Brassica oleracea	auxin-responsive element	hormone responsive
GmOPR1	SoyC07_01GOPR1	ABRE	ACGTG	385	5	+	Arabidopsis thaliana	cis-acting element involved in the abscisic acid responsiveness	hormone responsive
GmOPR1	SoyC07_01GOPR1	ABRE	TACGGTC	753	7	+	Arabidopsis thaliana	cis-acting element involved in the abscisic acid responsiveness	hormone responsive
GmOPR1	SoyC07_01GOPR1	CGTCA-motif	CGTCA	383	5	-	Hordeum vulgare	cis-acting regulatory element involved in the MeJA-responsiveness	hormone responsive
GmOPR1	SoyC07_01GOPR1	CGTCA-motif	CGTCA	1461	5	+	Hordeum vulgare	cis-acting regulatory element involved in the MeJA-responsiveness	hormone responsive
GmOPR1	SoyC07_01GOPR1	TGACG-motif	TGACG	383	5	+	Hordeum vulgare	cis-acting regulatory element involved in the MeJA-responsiveness	hormone responsive
GmOPR1	SoyC07_01GOPR1	TGACG-motif	TGACG	1461	5	-	Hordeum vulgare	cis-acting regulatory element involved in the MeJA-responsiveness	hormone responsive
GmOPR2	SoyC07_01GOPR2	TCA-element	CCATCTTTTT	444	9	-	Nicotiana tabacum	cis-acting element involved in salicylic acid responsiveness	hormone responsive
GmOPR2	SoyC07_01GOPR2	TCA-element	TCAGAAGAGG	589	9	+	Brassica oleracea	cis-acting element involved in salicylic acid responsiveness	hormone responsive
GmOPR2	SoyC07_01GOPR2	TCA-element	CCATCTTTTT	1967	9	-	Nicotiana tabacum	cis-acting element involved in salicylic acid responsiveness	hormone responsive
GmOPR2	SoyC07_01GOPR2	ABRE	ACGTG	615	5	+	Arabidopsis thaliana	cis-acting element involved in the abscisic acid responsiveness	hormone responsive
GmOPR2	SoyC07_01GOPR2	ABRE	ACGTG	1123	5	+	Arabidopsis thaliana	cis-acting element involved in the abscisic acid responsiveness	hormone responsive
GmOPR2	SoyC07_01GOPR2	ABRE	ACGTG	1771	5	+	Arabidopsis thaliana	cis-acting element involved in the abscisic acid responsiveness	hormone responsive
GmOPR2	SoyC07_01GOPR2	TGACG-motif	TGACG	876	5	+	Hordeum vulgare	cis-acting regulatory element involved in the MeJA-responsiveness	hormone responsive
GmOPR2	SoyC07_01GOPR2	CGTCA-motif	CGTCA	876	5	-	Hordeum vulgare	cis-acting regulatory element involved in the MeJA-responsiveness	hormone responsive
GmOPR3	SoyC07_04G186600.m1	TATC-box	TATCCCA	936	7	+	Oryza sativa	cis-acting element involved in gibberellin-responsiveness	hormone responsive
GmOPR3	SoyC07_04G186600.m1	TCA-element	CCATCTTTTT	293	9	+	Nicotiana tabacum	cis-acting element involved in salicylic acid responsiveness	hormone responsive
GmOPR3	SoyC07_04G186600.m1	P-box	CCTTTTG	195	7	-	Oryza sativa	gibberellin-responsive element	hormone responsive
GmOPR4	SoyC07_06G015100.m1	TGA-element	AACGAC	1676	6	+	Brassica oleracea	auxin-responsive element	hormone responsive
GmOPR4	SoyC07_06G015100.m1	TCA-element	CCATCTTTTT	1552	9	+	Nicotiana tabacum	cis-acting element involved in salicylic acid responsiveness	hormone responsive
GmOPR5	SoyC07_06G015200.m1	TGA-element	AACGAC	1550	6	+	Brassica oleracea	auxin-responsive element	hormone responsive
GmOPR5	SoyC07_06G015200.m1	ABRE	ACGTG	633	5	-	Arabidopsis thaliana	cis-acting element involved in the abscisic acid responsiveness	hormone responsive
GmOPR5	SoyC07_06G015200.m1	TGACG-motif	TGACG	796	5	+	Hordeum vulgare	cis-acting regulatory element involved in the MeJA-responsiveness	hormone responsive
GmOPR5	SoyC07_06G015200.m1	TGACG-motif	TGACG	1374	5	+	Hordeum vulgare	cis-acting regulatory element involved in the MeJA-responsiveness	hormone responsive
GmOPR5	SoyC07_06G015200.m1	CGTCA-motif	CGTCA	796	5	-	Hordeum vulgare	cis-acting regulatory element involved in the MeJA-responsiveness	hormone responsive
GmOPR5	SoyC07_06G015200.m1	CGTCA-motif	CGTCA	1374	5	-	Hordeum vulgare	cis-acting regulatory element involved in the MeJA-responsiveness	hormone responsive
GmOPR6	SoyC07_11G007000.m1	TATC-box	TATCCCA	1314	7	-	Oryza sativa	cis-acting element involved in gibberellin-responsiveness	hormone responsive
GmOPR6	SoyC07_11G007000.m1	ABRE	ACGTG	1113	5	+	Arabidopsis thaliana	cis-acting element involved in the abscisic acid responsiveness	hormone responsive
GmOPR6	SoyC07_11G007000.m1	ABRE	CACGTG	1734	6	-	Arabidopsis thaliana	cis-acting element involved in the abscisic acid responsiveness	hormone responsive
GmOPR6	SoyC07_11G007000.m1	ABRE	ACGTG	1735	5	+	Arabidopsis thaliana	cis-acting element involved in the abscisic acid responsiveness	hormone responsive
GmOPR6	SoyC07_11G007000.m1	CGTCA-motif	CGTCA	1030	5	+	Hordeum vulgare	cis-acting regulatory element involved in the MeJA-responsiveness	hormone responsive
GmOPR6	SoyC07_11G007000.m1	CGTCA-motif	CGTCA	1078	5	+	Hordeum vulgare	cis-acting regulatory element involved in the MeJA-responsiveness	hormone responsive
GmOPR6	SoyC07_11G007000.m1	CGTCA-motif	CGTCA	1111	5	-	Hordeum vulgare	cis-acting regulatory element involved in the MeJA-responsiveness	hormone responsive
GmOPR6	SoyC07_11G007000.m1	TGACG-motif	TGACG	1030	5	-	Hordeum vulgare	cis-acting regulatory element involved in the MeJA-responsiveness	hormone responsive
GmOPR6	SoyC07_11G007000.m1	TGACG-motif	TGACG	1078	5	-	Hordeum vulgare	cis-acting regulatory element involved in the MeJA-responsiveness	hormone responsive
GmOPR6	SoyC07_11G007000.m1	TGACG-motif	TGACG	1111	5	+	Hordeum vulgare	cis-acting regulatory element involved in the MeJA-responsiveness	hormone responsive
GmOPR6	SoyC07_11G007000.m1	GARE-motif	TCTGTTG	393	7	+	Brassica oleracea	gibberellin-responsive element	hormone responsive
GmOPR9	SoyC07_13G172100.m1	TATC-box	TATCCCA	359	7	-	Oryza sativa	cis-acting element involved in gibberellin-responsiveness	hormone responsive
GmOPR9	SoyC07_13G172100.m1	ABRE	ACGTG	1463	5	+	Arabidopsis thaliana	cis-acting element involved in the abscisic acid responsiveness	hormone responsive
GmOPR9	SoyC07_13G172100.m1	P-box	CCTTTTG	28	7	-	Oryza sativa	gibberellin-responsive element	hormone responsive
GmOPR7	SoyC07_13GOPR7	TCA-element	TCAGAAGAGG	1937	9	-	Brassica oleracea	cis-acting element involved in salicylic acid responsiveness	hormone responsive
GmOPR7	SoyC07_13GOPR7	ABRE	CACGTG	1849	6	-	Arabidopsis thaliana	cis-acting element involved in the abscisic acid responsiveness	hormone responsive
GmOPR7	SoyC07_13GOPR7	ABRE	ACGTG	1850	5	+	Arabidopsis thaliana	cis-acting element involved in the abscisic acid responsiveness	hormone responsive
GmOPR7	SoyC07_13GOPR7	ABRE	CACGTG	1871	6	-	Arabidopsis thaliana	cis-acting element involved in the abscisic acid responsiveness	hormone responsive
GmOPR7	SoyC07_13GOPR7	ABRE	ACGTG	1872	5	+	Arabidopsis thaliana	cis-acting element involved in the abscisic acid responsiveness	hormone responsive
GmOPR7	SoyC07_13GOPR7	CGTCA-motif	CGTCA	38	5	+	Hordeum vulgare	cis-acting regulatory element involved in the MeJA-responsiveness	hormone responsive
GmOPR7	SoyC07_13GOPR7	TGACG-motif	TGACG	38	5	-	Hordeum vulgare	cis-acting regulatory element involved in the MeJA-responsiveness	hormone responsive
GmOPR8	SoyC07_13GOPR8	TCA-element	TCAGAAGAGG	2001	9	-	Brassica oleracea	cis-acting element involved in salicylic acid responsiveness	hormone responsive
GmOPR8	SoyC07_13GOPR8	ABRE	CACGTG	859	6	+	Arabidopsis thaliana	cis-acting element involved in the abscisic acid responsiveness	hormone responsive
GmOPR8	SoyC07_13GOPR8	ABRE	ACGTG	860	5	+	Arabidopsis thaliana	cis-acting element involved in the abscisic acid responsiveness	hormone responsive
GmOPR8	SoyC07_13GOPR8	ABRE	ACGTG	1773	5	-	Arabidopsis thaliana	cis-acting element involved in the abscisic acid responsiveness	hormone responsive
GmOPR8	SoyC07_13GOPR8	ABRE	ACGTG	1902	5	+	Arabidopsis thaliana	cis-acting element involved in the abscisic acid responsiveness	hormone responsive
GmOPR8	SoyC07_13GOPR8	ABRE	GACACGTACGT	1917	10	+	Oryza sativa	cis-acting element involved in the abscisic acid responsiveness	hormone responsive
GmOPR8	SoyC07_13GOPR8	ABRE	ACGTG	1919	5	-	Arabidopsis thaliana	cis-acting element involved in the abscisic acid responsiveness	hormone responsive
GmOPR8	SoyC07_13GOPR8	ABRE	CGTACGTGCA	1921	9	+	Hordeum vulgare	cis-acting element involved in the abscisic acid responsiveness	hormone responsive
GmOPR8	SoyC07_13GOPR8	ABRE	ACGTG	1924	5	+	Arabidopsis thaliana	cis-acting element involved in the abscisic acid responsiveness	hormone responsive
GmOPR8	SoyC07_13GOPR8	CGTCA-motif	CGTCA	672	5	+	Hordeum vulgare	cis-acting regulatory element involved in the MeJA-responsiveness	hormone responsive
GmOPR8	SoyC07_13GOPR8	CGTCA-motif	CGTCA	1259	5	-	Hordeum vulgare	cis-acting regulatory element involved in the MeJA-responsiveness	hormone responsive
GmOPR8	SoyC07_13GOPR8	TGACG-motif	TGACG	672	5	-	Hordeum vulgare	cis-acting regulatory element involved in the MeJA-responsiveness	hormone responsive
GmOPR8	SoyC07_13GOPR8	TGACG-motif	TGACG	1259	5	+	Hordeum vulgare	cis-acting regulatory element involved in the MeJA-responsiveness	hormone responsive
GmOPR10	SoyC07_14G231300.m2	TGA-element	AACGAC	261	6	+	Brassica oleracea	auxin-responsive element	hormone responsive
GmOPR10	SoyC07_14G231300.m2	TGA-element	AACGAC	517	6	-	Brassica oleracea	auxin-responsive element	hormone responsive
GmOPR10	SoyC07_14G231300.m2	TGA-element	AACGAC	580	6	-	Brassica oleracea	auxin-responsive element	hormone responsive
GmOPR10	SoyC07_14G231300.m2	TGA-element	AACGAC	723	6	-	Brassica oleracea	auxin-responsive element	hormone responsive
GmOPR10	SoyC07_14G231300.m2	TGA-element	AACGAC	1646	6	+	Brassica oleracea	auxin-responsive element	hormone responsive
GmOPR10	SoyC07_14G231300.m2	ABRE	CGCACGTGTC	497	9	-	Hordeum vulgare	cis-acting element involved in the abscisic acid responsiveness	hormone responsive
GmOPR10	SoyC07_14G231300.m2	ABRE	CACGTG	499	6	+	Arabidopsis thaliana	cis-acting element involved in the abscisic acid responsiveness	hormone responsive
GmOPR10	SoyC07_14G231300.m2	ABRE	ACGTG	500	5	+	Arabidopsis thaliana	cis-acting element involved in the abscisic acid responsiveness	hormone responsive
GmOPR10	SoyC07_14G231300.m2	ABRE	ACGTG	538	5	-	Arabidopsis thaliana	cis-acting element involved in the abscisic acid responsiveness	hormone responsive
GmOPR10	SoyC07_14G231300.m2	ABRE	ACGTG	1389	5	+	Arabidopsis thaliana	cis-acting element involved in the abscisic acid responsiveness	hormone responsive
GmOPR10	SoyC07_14G231300.m2	ABRE	GCAACGTGTC	1427	9	-	Hordeum vulgare	cis-acting element involved in the abscisic acid responsiveness	hormone responsive
GmOPR10	SoyC07_14G231300.m2	ABRE	ACGTG	1429	5	-	Arabidopsis thaliana	cis-acting element involved in the abscisic acid responsiveness	hormone responsive
GmOPR10	SoyC07_14G231300.m2	ABRE	CACGTG	1576	6	-	Arabidopsis thaliana	cis-acting element involved in the abscisic acid responsiveness	hormone responsive
GmOPR10	SoyC07_14G231300.m2	ABRE	ACGTG	1577	5	+	Arabidopsis thaliana	cis-acting element involved in the abscisic acid responsiveness	hormone responsive
GmOPR10	SoyC07_14G231300.m2	ABRE	ACGTG	1609	5	+	Arabidopsis thaliana	cis-acting element involved in the abscisic acid responsiveness	hormone responsive
GmOPR10	SoyC07_14G231300.m2	CGTCA-motif	CGTCA	59	5	-	Hordeum vulgare	cis-acting regulatory element involved in the MeJA-responsiveness	hormone responsive
GmOPR10	SoyC07_14G231300.m2	CGTCA-motif	CGTCA	576	5	-	Hordeum vulgare	cis-acting regulatory element involved in the MeJA-responsiveness	hormone responsive
GmOPR10	SoyC07_14G231300.m2	TGACG-motif	TGACG	59	5	+	Hordeum vulgare	cis-acting regulatory element involved in the MeJA-responsiveness	hormone responsive
GmOPR10	SoyC07_14G231300.m2	TGACG-motif	TGACG	576	5	+	Hordeum vulgare	cis-acting regulatory element involved in the MeJA-responsiveness	hormone responsive
GmOPR10	SoyC07_14G231300.m2	GARE-motif	TCTGTTG	202	7	+	Brassica oleracea	gibberellin-responsive element	hormone responsive
GmOPR11	SoyC07_15G221000.m1	TGA-element	AACGAC	1657	6	+	Brassica oleracea	auxin-responsive element	hormone responsive
GmOPR11	SoyC07_15G221000.m1	TCA-element	CCATCTTTTT	259	9	+	Nicotiana tabacum	cis-acting element involved in salicylic acid responsiveness	hormone responsive
GmOPR11	SoyC07_15G221000.m1	TCA-element	CCATCTTTTT	299	9	-	Nicotiana tabacum	cis-acting element involved in salicylic acid responsiveness	hormone responsive
GmOPR11	SoyC07_15G221000.m1	ABRE	GCAACGTGTC	388	9	+	Hordeum vulgare	cis-acting element involved in the abscisic acid responsiveness	hormone responsive
GmOPR11	SoyC07_15G221000.m1	ABRE	CACGTG	426	6	+	Arabidopsis thaliana	cis-acting element involved in the abscisic acid responsiveness	hormone responsive
GmOPR11	SoyC07_15G221000.m1	ABRE	ACGTG	427	5	+	Arabidopsis thaliana	cis-acting element involved in the abscisic acid responsiveness	hormone responsive
GmOPR11	SoyC07_15G221000.m1	ABRE	ACGTG	467	5	-	Arabidopsis thaliana	cis-acting element involved in the abscisic acid responsiveness	hormone responsive
GmOPR11	SoyC07_15G221000.m1	ABRE	ACGTG	516	5	-	Arabidopsis thaliana	cis-acting element involved in the abscisic acid responsiveness	hormone responsive
GmOPR11	SoyC07_15G221000.m1	ABRE	ACGTG	724	5	+	Arabidopsis thaliana	cis-acting element involved in the abscisic acid responsiveness	hormone responsive
GmOPR11	SoyC07_15G221000.m1	ABRE	ACGTG	1050	5	+	Arabidopsis thaliana	cis-acting element involved in the abscisic acid responsiveness	hormone responsive
GmOPR11	SoyC07_15G221000.m1	TGACG-motif	TGACG	469	5	-	Hordeum vulgare	cis-acting regulatory element involved in the MeJA-responsiveness	hormone responsive
GmOPR11	SoyC07_15G221000.m1	TGACG-motif	TGACG	533	5	-	Hordeum vulgare	cis-acting regulatory element involved in the MeJA-responsiveness	hormone responsive
GmOPR11	SoyC07_15G221000.m1	TGACG-motif	TGACG	703	5	+	Hordeum vulgare	cis-acting regulatory element involved in the MeJA-responsiveness	hormone responsive
GmOPR11	SoyC07_15G221000.m1	TGACG-motif	TGACG	1841	5	+	Hordeum vulgare	cis-acting regulatory element involved in the MeJA-responsiveness	hormone responsive
GmOPR11	SoyC07_15G221000.m1	CGTCA-motif	CGTCA	469	5	+	Hordeum vulgare	cis-acting regulatory element involved in the MeJA-responsiveness	hormone responsive
GmOPR11	SoyC07_15G221000.m1	CGTCA-motif	CGTCA	533	5	+	Hordeum vulgare	cis-acting regulatory element involved in the MeJA-responsiveness	hormone responsive
GmOPR11	SoyC07_15G221000.m1	CGTCA-motif	CGTCA	703	5	-	Hordeum vulgare	cis-acting regulatory element involved in the MeJA-responsiveness	hormone responsive
GmOPR11	SoyC07_15G221000.m1	CGTCA-motif	CGTCA	1841	5	-	Hordeum vulgare	cis-acting regulatory element involved in the MeJA-responsiveness	hormone responsive
[truncated: 10,519 more rows]

## Sheet: Table S7
Table S7 Expression profiles of GmOPR genes in multiple tissues throughout various developmental stages from Soymics Database
[truncated: 297 more rows]

[truncated: 3 more sheets: Table S8, Table S9, Table S10]
